# Supplementary material for: mCOPA: analysis of heterogeneous features in cancer expression data
Source: J Clin Bioinforma. 2012 Dec 10;2:22. doi: 10.1186/2043-9113-2-22 (PMC3553066; doi:10.1186/2043-9113-2-22)
Supplement: Additional file 1 — PublicDatasets. Details of 12 datasets used in the evaluation. [file 2043-9113-2-22-S1.xlsx]

## Sheet: Sheet1
GEO ID	Cancer Type	Pubmed ID	Data Treatment	Number of samples in Normal and Cancer subtypes
GSE6099	Prostate	17173048	As it is in the supplementary material 2	21/20/13/32
GSE7410	Cervical	18191186	As Downloaded	5/21/19
GSE7553	Melanoma	18442402	14 Primary Melanoma Samples were removed / 2 Melanoma in situ samples were removed	5/11/15/40
GSE11024	Renal	18519660	As Downloaded	12/10/6/7/11/6/27
GSE11151	Renal	19445733	1 Rhabdoid tumor of Kidney/1 Renal Lipoma/ 1 Clear Cell sarcoma of the kidney/ 2 Collecting duct carcinoma samples were removed	5/26/19/4/4/4
GSE12452	Nasopharyngeal	17119049	As Downloaded / WHO histology used to classify samples	10/17/15
GSE12453	Lymphoma	18794340	As Downloaded	25/12/5/4/5/5/11
GSE15641	Renal	16115910	As Downloaded	23/32/11/8/6/12
GSE15824	Brain	21406405	As Downloaded	5/25/7/8
GSE29265	Thyroid	22240166	As Downloaded	20/20/9
GSE29431	Breast	22832278	As Downloaded	12/15/13/13/13
GSE32036	Lung	22406621	2 Muco-epidermoid carcinoma samples/ 6 Non-Small Cell Lung Cancer Samples/ 1 Neuroendocrine sample/ 1 Squamous Mesotheliomas/ 1 Carcinoid, atypical sample/1 Carcinoid sample/ 3 Mesothelioma Samples were removed	59/76/29/8/11/5/4
