# Supplementary material for: mCOPA: analysis of heterogeneous features in cancer expression data
Source: J Clin Bioinforma. 2012 Dec 10;2:22. doi: 10.1186/2043-9113-2-22 (PMC3553066; doi:10.1186/2043-9113-2-22)
Supplement: Additional file 3 — ARIScoreDistributions. Boxplots showing the distribution of ARI scores for each experiment. [file 2043-9113-2-22-S3.xlsx]

## Sheet: ari_data
Analysis of ARI scores within each experiment
Feature selection	Clustering method	GSE6099	GSE7410	GSE7553	GSE11024	GSE11151	GSE12452	GSE12453	GSE15641	GSE15824	GSE29265	GSE29431	GSE32036
		(Prostate)	(Cervical)	(Melanoma)	(Renal)	(Renal)	(Nasopharyngeal)	(Lymphoma)	(Renal)	(Brain)	(Thyroid)	(Breast)	(Lung)
copa	CH	0.12	0.04	0.69	0.2	0.64	0.15	0.23	0.38	0.06	0.05	0.16	0.45
copa	km	0.3	0.16	0.53	0.62	0.33	0.31	0.25	0.54	0.09	0.23	0.12	0.41
copa	pam	0.13	0.18	0.6	0.9	0.81	0.36	0.26	0.57	-0.02	0.31	0.12	0.35
copa	sil	0.04	0.08	0.69	0.2	0.3	0.15	0.33	0.43	0.06	0.05	0.07	0.55
de	CH	0.17	0.15	0.21	0.24	0.53	0.36	0.38	0.28	0.21	0.52	0.12	0.44
de	km	0.29	0.15	0.51	0.75	0.59	0.34	0.38	0.65	0.27	0.63	0.12	0.54
de	pam	0.35	0.13	0.24	0.79	0.76	0.34	0.26	0.56	0.11	0.46	0.16	0.43
de	sil	0.17	0.15	0.33	0.24	0.53	0.14	0.38	0.28	0.21	0.52	0.12	0.44
var	CH	0.14	0.08	0.69	0.32	0.34	0.28	0.38	0.57	0.02	0.26	0.13	0.45
var	km	0.16	0.16	0.47	0.81	0.47	0.23	0.34	0.64	0.09	0.15	0.17	0.41
var	pam	0.17	0.16	0.88	0.81	0.43	0.02	0.26	0.61	0.1	0.06	0.15	0.33
var	sil	0.14	0.08	0.69	0.89	0.34	0.28	0.38	0.57	0.02	0.12	0.13	0.59
mcopa	CH	0.29	0.15	0.6	0.55	0.4	0.35	0.38	0.39	0.06	0.52	0.11	0.3
mcopa	km	0.46	0.01	0.79	0.68	0.48	0.36	0.45	0.85	0	0.63	0.08	0.62
mcopa	pam	0.47	0.1	0.55	0.82	0.54	0.45	0.44	0.49	0.03	0.5	0.2	0.44
mcopa	sil	0.29	0.14	0.6	0.61	0.4	0.35	0.38	0.39	0.06	0.52	0.11	0.3
Ranges	min	0.04	0.01	0.21	0.2	0.3	0.02	0.23	0.28	-0.02	0.05	0.07	0.3
	max	0.47	0.18	0.88	0.9	0.81	0.45	0.45	0.85	0.27	0.63	0.2	0.62
mCOPA ttest	pvalue	0.0204407	0.481038	0.276859	0.346644	0.41039	0.00635108	0.0060005	0.850544	0.0441291	0.0014845	0.841409	0.690817
DE ttest	pvalue	0.756851	0.0644712	0.0093133	0.540568	0.0723039	0.749374	0.79523	0.416355	0.0144789	0.00327901	0.955562	0.486095
VAR ttest	pvalue	0.0217028	1	0.173459	0.34266	0.0371766	0.202174	0.928327	0.0409755	0.290695	0.00295286	0.166661	0.92792
COPA ttest	pvalue	0.14074	0.860465	0.278849	0.473712	0.795572	0.47276	0.00836026	0.524583	0.171481	0.0219509	0.479843	0.987594
