# Supplementary material for: mCOPA: analysis of heterogeneous features in cancer expression data
Source: J Clin Bioinforma. 2012 Dec 10;2:22. doi: 10.1186/2043-9113-2-22 (PMC3553066; doi:10.1186/2043-9113-2-22)
Supplement: Additional file 4 — AnalysisOfFeatures. Comparison of the features selected by each method. [file 2043-9113-2-22-S4.xlsx]

## Sheet: Sheet1
Overlapping and distinct features selected by mCOPA, Differential Expression (DE) and Variance feature selection approaches
Datasets in which mCOPA selects the most informative features for clustering are highlighted in bold
	Numbers of overlapping features				Numbers of unique features			Total number of features selected			Percentages with respect to the total mCOPA features
	mCOPA & Variance	All	mCOPA & DE	Variance & DE	mCOPA unique	Variance unique	DE unique	mCOPA total	Variance total	DE total	mCOPA unique/mCOPA total (%)	mCOPA & DE/mCOPA total (%)	mCOPA & Variance/mCOPA total (%)	All/mCOPA total (%)
GSE7553	44	0	2	3	5322	953	36	5368	1000	41	99.1431	0.0372578	0.819672	0
GSE6099	10	8	153	67	119	915	1205	290	1000	1433	41.0345	52.7586	3.44828	2.75862
GSE7410	72	16	878	198	3286	714	8166	4252	1000	9258	77.2813	20.6491	1.69332	0.376294
GSE11024	111	1	321	303	2394	585	1654	2827	1000	2279	84.6834	11.3548	3.92642	0.0353732
GSE11151	24	0	19	35	5033	941	325	5076	1000	379	99.1529	0.37431	0.472813	0
GSE12452	5	4	332	114	1068	877	3008	1409	1000	3458	75.7984	23.5628	0.354862	0.283889
GSE12453	21	121	2368	664	288	194	12119	2798	1000	15272	10.2931	84.6319	0.750536	4.32452
GSE15641	91	25	767	375	656	509	2689	1539	1000	3856	42.6251	49.8376	5.91293	1.62443
GSE15824	113	0	10	28	5044	859	485	5167	1000	523	97.6195	0.193536	2.18696	0
GSE29265	40	2	635	16	2480	942	2795	3157	1000	3448	78.5556	20.114	1.26703	0.0633513
GSE29431	82	4	895	377	6387	536	4413	7368	999	5689	86.6857	12.1471	1.11292	0.0542888
GSE32036	10	144	3530	640	243	206	14578	3927	1000	18892	6.18793	89.8905	0.254647	3.66692
