# Supplementary material for: mCOPA: analysis of heterogeneous features in cancer expression data
Source: J Clin Bioinforma. 2012 Dec 10;2:22. doi: 10.1186/2043-9113-2-22 (PMC3553066; doi:10.1186/2043-9113-2-22)
Supplement: Additional file 5 — AnalysisOfGOterms. Comparison of the GO terms selected by each method. [file 2043-9113-2-22-S5.xlsx]

## Sheet: Sheet1
Overlapping and distinct GO terms mapping to features selected by mCOPA, Differential Expression (DE) and Variance feature selection approaches
Datasets in which mCOPA selects the most informative features for clustering are highlighted in bold
	Overlab in GO terms				Unique GO terms			Total GO terms			Percentage GO terms with respect to mCOPA
	mCOPA & Variance	All	mCOPA & DE	Variance & DE	mCOPA unique	Variance unique	DE unique	mCOPA total	Variance total	DE total	mCOPA unique/mCOPA total (%)	mCOPA & DE/mCOPA total (%)	mCOPA & Variance/mCOPA total (%)	All/mCOPA total (%)
GSE7553	4	0	1	1	84	112	26	89	117	28	94.382	1.1236	4.49438	0
GSE6099	14	6	10	11	46	98	87	76	129	114	60.5263	13.1579	18.4211	7.89474
GSE7410	3	7	89	11	185	21	347	284	42	454	65.1408	31.338	1.05634	2.46479
GSE11024	9	2	21	133	113	283	332	145	427	488	77.931	14.4828	6.2069	1.37931
GSE11151	16	8	13	36	390	107	89	427	167	146	91.3349	3.0445	3.74707	1.87354
GSE12452	3	4	28	9	130	62	188	165	78	229	78.7879	16.9697	1.81818	2.42424
GSE12453	84	44	100	98	96	211	500	324	437	742	29.6296	30.8642	25.9259	13.5802
GSE15641	50	33	109	102	129	458	230	321	643	474	40.1869	33.9564	15.5763	10.2804
GSE15824	62	6	37	22	283	245	63	388	335	128	72.9381	9.53608	15.9794	1.54639
GSE29265	6	14	81	27	188	79	378	289	126	500	65.0519	28.0277	2.07612	4.84429
GSE29431	7	39	137	136	231	289	316	414	471	628	55.7971	33.0918	1.69082	9.42029
GSE32036	0	2	32	34	7	554	159	41	590	227	17.0732	78.0488	0	4.87805
