# Supplementary material for: mCOPA: analysis of heterogeneous features in cancer expression data
Source: J Clin Bioinforma. 2012 Dec 10;2:22. doi: 10.1186/2043-9113-2-22 (PMC3553066; doi:10.1186/2043-9113-2-22)
Supplement: Additional file 6 — TomlinsFeatures. Outlier features identified in the Tomlins dataset. [file 2043-9113-2-22-S6.xlsx]

## Sheet: mCOPA-Tomlins2007-up
Name	EPI_NOR_1	EPI_NOR_2	EPI_NOR_3	EPI_BPH_1	EPI_BPH_2	EPI_BPH_3	EPI_BPH_4	EPI_ADJ_PCA_1	EPI_ADJ_PCA_2	EPI_ADJ_PCA_3	EPI_ADJ_PCA_5	EPI_ADJ_PCA_6	EPI_ADJ_PCA_7	EPI_ADJ_PCA_8	EPI_ADJ_PCA_9	EPI_ADJ_PCA_10	EPI_ADJ_PCA_11	EPI_ADJ_PCA_12	EPI_ADJ_PCA_13	EPI_ADJ_PCA_14	EPI_ADJ_PCA_15	PIN_1	PIN_2	PIN_3	PIN_4	PIN_5	PIN_6	PIN_7	PIN_8	PIN_9	PIN_10	PIN_11	PIN_12	PIN_13	PCA_1	PCA_2	PCA_3	PCA_4	PCA_5	PCA_6	PCA_7	PCA_8	PCA_9	PCA_10	PCA_11a	PCA_11b	PCA_12	PCA_13	PCA_14
Hs6-10-17-9	-0.20735	-0.136252	-0.0878529	0.01374	-0.02485	-0.2612	-0.0307783	-0.1477	-0.1831	-0.294	-0.157	-0.154062	-0.119875	0.02309	-0.0780612	-0.04703	-0.1461	-0.06492	-1.344	-0.135	-0.0539064	0.2878	-0.1623	0.04868	0.4432	-0.0249207	0.1875	0.03718	0.1943	0.0288314	-0.0033475	0.05168	-0.01508	-0.0709797	-0.1191	0.08178	-0.06271	0.07715	-0.000544	-0.04706	0.1218	-0.2622	0.1274	0.0864	0.00219	0.1599	0.3158	0.095875	0.07082
Hs6-15-3-7	-0.1808	-0.22515	-0.26565	-0.1552	-0.0476367	-0.1637	-0.2342	-0.1067	-0.3109	0.03857	0.03204	-0.251	-0.1547	-0.01485	-0.2909	-0.0354337	-0.1572	-0.00565878	3.34e-09	-0.2495	0.05047	0.2186	-0.002145	0.1395	-0.022832	-0.133	-0.1538	-0.1726	-0.2396	-0.0371686	-0.05307	-0.05833	-0.1268	-0.0804733	0.0601801	0.1133	0.236	0.2408	0.0454488	0.3328	-0.009511	-0.3489	-0.08132	-0.2313	-0.1292	0.04572	-0.0684	0.214363	0.0109531
Hs6-16-8-16	0.016155	-2.9e-09	-0.150133	-0.236	-0.2332	-0.4083	0.0335226	0.0165	-0.0409998	0.02479	0.1627	-0.207193	-0.01754	-0.03924	0.008061	-0.3424	-0.137	-0.06076	-0.4433	-0.03042	0.00177	0.3414	0.07389	-6.35e-05	0.054059	-0.115191	0.03164	0.159	0.07757	-0.03333	-0.2988	-0.03786	-0.2441	0.10593	0.00929	0.1913	-0.04668	0.1184	-0.04263	0.121675	-0.1396	0.07725	-0.3752	0.0302561	0.03269	0.13018	-0.207	-0.125494	0.004212
Hs6-22-15-23	0.0696323	-0.0991783	-0.081865	-0.0118617	-0.07657	0.0499676	-0.218972	-0.0549	-0.1516	-0.02463	0.04381	0.0393	-0.0072455	-0.07192	-0.0471316	-0.07278	-0.01324	-0.1143	-5.96e-09	-0.001074	0.1157	0.05293	0.04063	0.06345	0.01988	0.1327	-0.1975	-0.02615	0.02152	-0.12018	-0.0925225	0.01005	-0.1612	-0.0719117	-0.1316	0.03495	0.2616	-0.1616	-0.01955	-0.0837	-0.190054	6.83e-09	-0.0870222	-0.2797	-0.08663	-0.00168	-0.0918667	-0.194997	0.05099
Hs6-25-24-8	-0.08864	-0.0669554	0.06634	-0.2672	0.00266	-0.01042	0.0465656	-0.121	-0.2172	-0.2902	0.06958	-0.4831	0.115827	0.242214	-9.31e-09	0.02864	-0.1303	-0.131581	-0.0431533	-0.1409	-0.288279	0.04656	0.1197	0.6102	0.420444	-0.0586529	0.4862	0.3701	-0.01936	-0.0788178	-0.145686	0.3841	0.07604	0.0723351	-0.3562	0.4128	0.1079	0.234047	-0.0921959	-0.1512	0.1626	0.3899	1.019	0.3498	-0.2243	-0.3706	-0.4999	-0.0365413	0.255611
Hs6-6-17-23	0.0169275	-0.247	-0.0998513	-0.08525	0.00638	0.0204	-0.222703	-0.09599	-0.04472	-0.171	0.03157	-0.035804	-0.18815	0.1299	-0.3435	-0.08799	-0.1407	-0.02047	-0.3162	-0.04907	0.0369	0.2915	-0.1818	0.0822	0.134359	0.00695887	0.09695	-0.000363	0.09466	-0.027851	0.0771749	-0.07179	-0.03264	-0.067818	-0.02625	-0.02634	-0.1275	-0.05633	-0.0395139	0.1103	-0.113	-0.2671	-0.0168029	-0.06787	-0.1402	-0.000819	-0.152705	0.0626667	0.02047
Hs6-12-11-15	-0.0405	-0.151385	0.149425	-0.146944	0.0104333	-0.1963	-0.00428	-0.06672	-0.09285	-0.2596	-0.01522	-0.2347	-0.0643575	0.0106	-0.6484	-0.110927	-0.0219089	0.06304	-0.5197	-0.213475	-0.0106	0.2706	0.2182	0.04698	0.200049	0.0134713	0.2632	-0.01719	0.3736	-0.130851	-0.0588773	0.06351	-0.3036	-0.070478	-0.09153	-0.004835	0.0133	0.069536	-0.02691	0.07373	-0.2684	0.04389	-0.422	0.05198	0.00505	0.1968	0.407	-0.0667187	0.1815
Hs6-14-21-5	-0.033187	-0.09047	-0.304306	-0.26586	-0.00774457	-0.3364	0.00969833	-0.01433	-0.1904	-0.06166	-0.2162	-0.177869	-0.04931	0.06022	-0.1167	-0.0039	-0.1568	0.01106	0.0466182	-0.0891	0.101667	0.0166	0.08142	-0.3472	0.0245531	-0.2551	0.0583	-0.02838	-0.01236	0.0546987	-0.0288222	0.3925	-0.1072	-0.02035	-0.042159	-0.09679	0.3057	0.3264	-0.00689625	0.3464	-0.2693	-3.43e-10	-0.01823	0.01977	-0.0921	0.07847	0.2791	0.00382125	-0.3263
Hs6-15-15-20	-0.128506	-0.0254983	-0.170344	0.07044	-0.075212	-0.1797	0.06945	-0.05629	-0.1003	-0.07505	0.02054	-0.323	0.02549	0.126504	-0.1158	-0.2046	-0.2737	-0.09243	-0.00481263	-0.1996	-0.21896	0.3911	-0.01756	0.1488	0.69675	0.0390733	0.3611	0.1292	0.2518	-2.717	0.02523	0.006312	-0.1516	0.0922844	0.2334	0.1685	-0.08195	0.389123	0.141927	0.2364	0.3471	0.1794	0.6739	-0.01252	0.274	0.06451	0.2815	0.10977	0.349686
Hs6-10-22-8	-0.0923271	-0.152216	-0.122387	-0.1546	-0.005355	-0.349	-0.1592	-0.2917	-0.003543	-0.0973	-0.06807	-0.340975	-0.0914889	0.064178	-0.1001	-0.08092	-0.058732	-0.0671188	-0.009991	-0.462	-0.0127811	0.353	-0.2397	0.03328	0.242911	0.1568	-0.1992	0.1337	-0.0262262	-0.0856602	0.2746	0.0986536	-0.05232	-4.19e-11	-0.2112	0.02481	0.143	0.1931	-0.0682013	0.3684	0.1771	0.009304	-0.1974	-0.2286	0.2334	-0.09044	0.262	0.0416006	0.133337
Hs6-15-2-9	-0.4372	-0.124092	-0.0421329	-0.04644	-0.0455132	-0.05485	0.00288738	3.17e-09	-0.249	0.05504	-0.09283	-0.0797163	-0.117105	-0.08821	-0.00613975	-0.07291	-0.1258	0.006921	-0.4478	-0.016503	-0.0346236	0.3099	0.007206	-0.3019	0.7473	0.1555	0.5402	-0.1992	0.205984	-0.0442442	-0.0453	-0.03475	0.06147	0.0484525	0.000361111	0.1922	0.0593971	0.04045	-0.09089	0.2854	-0.2508	-0.001078	0.138141	0.0663	0.01162	0.207	-0.3113	-0.01138	0.0449918
Hs6-10-21-15	-0.0101775	-0.113488	-0.20664	-0.2359	-0.0682833	-0.2596	-0.02161	-0.1317	-0.04986	-0.1176	-0.1449	-0.195531	0.0178667	0.0144043	-0.0573989	-0.1313	-0.3429	0.1005	0.0141439	-0.3898	-1.79e-09	0.5699	-0.1768	-0.292	0.468489	0.1429	0.4173	-0.01812	-0.02735	0.0292719	-0.07652	0.243	-0.3212	0.051298	-0.002324	-0.06504	0.05825	0.3303	0.331	0.3456	-0.1222	0.09045	0.3148	0.1627	0.1491	0.5294	0.1835	0.046674	0.3922
Hs6-11-12-16	-0.0899102	0.0522575	-0.121519	-0.1481	-0.0556	-0.385	-0.1947	0.03272	-0.0405886	-0.01795	-0.01468	0.01891	0.05211	0.117	0.03927	0.04123	0.0146215	0.01406	-0.09899	0.0230608	0.004788	0.3175	-0.0722	0.225	-0.07652	-0.1379	0.0160305	-0.02649	0.02126	-0.1505	0.047995	0.0482323	-0.2171	-0.162173	-0.07246	0.01843	0.0171	0.115	0.07378	0.1087	-0.04137	0.1011	0.0324011	-0.1477	-0.04886	-0.003363	0.295775	-0.0752477	0.1352
Hs6-12-8-9	-0.039936	0.076948	0.03799	-0.0369733	-0.2878	-0.201787	-0.0603794	-0.0059425	-0.153	-0.2655	-0.08215	-0.151876	0.144503	-0.2357	-0.117042	-0.134387	-0.120374	-0.1318	-0.050512	-0.0374916	-0.02521	-0.4288	-0.3727	0.1222	0.2597	0.0653	-0.3065	0.01633	0.1262	-0.1287	0.2448	-0.4816	-0.4292	-0.2107	0.1607	0.1091	-0.2114	0.00271	0.08122	0.05212	0.04725	0.1462	-0.364	-0.2596	0.4167	0.646	0.3843	-0.0694425	0.1171
Hs6-12-20-10	0.065025	-0.0394325	-0.32427	-0.081215	-0.01376	-0.3546	0.028482	-0.2239	0.0348633	-0.1624	0.161	-0.164967	-0.11985	-0.0406026	-0.6318	-0.341026	-0.108364	0.02328	-0.7294	-0.09211	0.003734	-0.365	-0.177	-0.2951	0.1588	0.01413	-0.4785	0.02811	-0.4856	0.06121	-0.116139	-0.05326	-0.3393	-3.83e-09	0.214	-0.1164	-0.2289	-0.02898	0.2402	0.1958	-0.1646	-0.2733	-0.5451	0.4243	0.024505	-0.1042	0.5602	0.3021	-0.071
Hs6-13-21-3	-0.9648	-0.6548	-0.0796	-0.4817	-0.0432667	-0.6459	-0.6047	0.03456	0.1406	0.01413	-0.1701	-0.062	-0.5241	-0.0849989	-0.2564	-0.01988	-0.1185	-0.002711	-0.0733243	-0.003191	0.031	0.278	0.06259	-0.08186	-0.3318	-0.2899	-0.1179	-0.166	-0.002045	0.039688	-0.00055	0.036105	-0.0569189	-0.4621	-0.1625	-0.0113825	0.156959	-0.3665	0.07723	0.1504	0.003198	0.08802	-0.283	-0.041713	-0.19	0.0610489	-0.1649	-0.08209	-0.1443
Hs6-3-4-16	-0.4359	-0.13861	-0.2149	-0.118091	-0.0005775	-0.1651	-0.0153127	-0.08327	-0.070554	-0.0827898	0.0410213	-0.002219	-0.3001	-0.073	-0.226463	0.01836	-0.02431	-0.08352	-0.0496	-0.174547	0.03583	-0.02793	0.05918	-0.1529	0.09795	-0.2119	0.1228	0.008589	-0.1276	-0.1114	-0.03539	-0.03418	-0.1263	-0.01893	-0.06459	-0.0895111	-0.1118	0.2021	0.03147	0.2665	-0.4175	-0.0895	-0.08164	-0.001441	0.04668	0.02007	0.0405	-0.0704643	0.06489
Hs6-10-5-2	-0.0284515	-0.19718	0.0238267	-0.160517	-0.03488	-0.3718	-0.058548	0.05215	0.03132	-0.09945	-0.1418	-0.06893	-0.2445	-0.1617	-0.3742	-0.2705	-0.08491	0.03187	0.0204303	-0.3764	0.127668	0.2771	0.1535	0.1177	0.0733	-0.0866075	0.2694	1.37e-09	0.04281	-0.0866483	-0.113486	-0.03435	-0.1362	-0.142143	0.06939	0.2035	0.1947	0.01824	0.0517725	0.1705	-0.03434	-0.06348	-0.2889	-0.04109	0.2052	0.1626	-0.2651	-0.01358	0.09892
Hs6-22-21-5	-0.26695	-0.07869	-0.1821	-0.2358	-0.0393963	-0.3168	0.047172	-0.1218	-0.6517	-0.0337	0.03508	-0.1033	-0.2965	0.1633	-0.214652	-0.1755	-0.1195	-0.0279606	-0.03038	-0.2214	-0.2718	-0.03289	-0.09764	0.09344	0.207	-0.02566	-0.181	0.08646	0.1839	-0.0553938	0.1225	0.4085	-0.1341	-0.1114	-0.01422	0.3382	-0.07557	-9.54e-10	-0.09757	0.6207	-0.2236	0.2297	-0.08402	0.09532	-0.3008	-4.99e-09	-0.2412	-0.0628212	0.05927
Hs6-1-25-15	-0.1316	-0.119161	-0.0430033	-0.2313	-0.035904	-0.5436	0.0581433	-0.06919	-0.0846289	-0.08067	-0.0560225	-0.003345	-0.0892606	3.86e-10	-0.2717	-0.1191	0.0004435	0.1598	-0.1131	-0.2496	-0.1816	0.5103	0.1317	0.0008705	0.397	-0.0285719	0.3854	0.1434	-0.0004435	0.1647	0.1864	0.2006	0.07416	0.0623629	0.06993	-0.03925	-0.02818	0.15877	0.0415578	-0.116	-0.004249	0.1288	0.03934	-0.1014	0.04387	-0.006877	0.133379	-0.0398283	0.039
Hs6-6-24-7	-0.0424333	-0.136363	-0.174744	-0.12171	-0.007422	-0.08592	-0.10832	-0.1708	-0.1714	-0.4522	0.05474	-0.12342	-0.17824	-0.1261	-0.2376	-0.1387	-0.02789	0.0624993	-0.04217	-0.2943	2.04e-10	0.1177	-0.05478	-0.09155	0.5256	-0.2449	0.3214	-0.143	-0.08333	-0.0637664	-0.105489	0.1013	-0.1848	0.102957	0.05368	0.06498	0.2506	0.6022	0.2538	0.1693	-0.0365	0.3465	-0.0933486	0.03503	-0.1764	-0.01456	0.0650071	-0.0373262	0.1337
Hs6-11-6-2	-0.009619	-0.0254369	-0.2552	-0.085777	-0.0429407	-0.13966	0.01151	-0.3456	0.01694	-0.1665	0.1629	-0.055257	-0.057212	0.046159	0.07303	0.04923	0.0102464	-0.06349	0.06607	0.00137922	0.05571	-0.02419	-0.1006	-0.3862	-0.066576	-0.3226	-0.2827	-0.3249	-0.4504	-0.074065	-0.2407	-0.06196	-0.05537	0.101	0.072075	0.4063	0.1638	-0.0392511	0.09565	0.4701	0.1584	0.235	-0.1334	-0.08198	0.07176	-0.001304	-0.1627	0.14706	-0.2165
Hs6-21-19-6	-0.05748	0.0194	-0.297325	-0.2388	0.002164	-0.4304	0.03374	0.0793	-0.07915	0.000257	-0.1516	-0.1149	-0.3775	-0.2179	-0.1431	-0.2575	0.08558	-3.49e-09	-0.260291	-0.09395	0.03295	0.2172	0.04313	-0.137	0.1702	-0.00788778	0.2422	-0.01078	0.03297	0.0267994	-0.0108363	0.1414	-0.1354	-0.0533005	-0.000257	0.1591	0.1325	0.08993	-0.0394997	-0.2051	-0.2091	0.1843	-0.4009	0.01962	0.05134	0.1756	-0.006886	-0.00223867	0.1396
Hs6-1-12-8	-0.2214	-0.130213	-0.4009	-0.1644	-0.020041	-0.3783	-0.152204	0.033244	0.0646	-0.09849	-0.182024	-0.147	-0.10297	0.08256	-0.5954	-0.2504	-0.05121	0.1436	-0.1006	-0.2704	-0.04976	0.5936	0.001124	0.06006	0.0890074	3.52e-09	0.0753987	-0.03948	0.3591	-0.01959	-0.1186	0.101833	-0.1125	-0.09094	0.02859	-0.05445	0.4454	0.0131039	0.217	-0.03526	-0.2242	0.02181	-0.4546	-0.09848	-0.2434	-0.0349	-0.4229	-0.019675	0.02235
Hs6-5-10-13	-0.03453	-0.0686687	0.1497	-0.3926	-0.09042	-0.705	-0.08584	-0.2189	0.002183	-0.1015	-0.2389	-0.5006	-0.2036	0.5985	-0.2232	-0.5963	-0.07074	-0.004796	0.004795	-0.6891	-0.0874014	0.1725	0.1747	0.08653	0.362087	-0.0678037	1.054	-0.296	0.1021	-0.0249666	-0.01556	0.1878	0.02463	1.256	-0.2085	0.09	0.3303	0.137412	0.01033	0.07757	0.1145	0.08258	0.0717	0.4309	0.05959	0.004718	0.5072	0.6631	0.226901
Hs6-6-17-5	0.307785	0.00132	-0.1402	-0.1736	0.0122365	0.01269	-0.195976	-0.01416	-0.4081	-0.2971	-0.1847	-0.0701133	-0.0681267	0.05392	-0.1533	-0.1324	-0.05824	0.0188445	0.0642361	-0.007695	0.02164	0.1518	-0.1044	0.01042	0.3315	-0.00806729	0.02774	-0.1633	0.04586	-0.128125	0.05152	0.173	-0.07489	-0.182	-0.09009	0.1045	-0.062	0.09553	0.0209435	0.09012	-0.05931	0.06775	-1.2e-10	0.01047	-0.1064	-0.01464	-0.01829	-0.018754	0.0353
Hs6-6-16-9	-0.13212	-0.0805578	-0.4185	-0.02105	-0.0680488	-0.1742	0.05976	-0.386	-0.2117	-0.1985	0.045	-0.288578	-0.159738	-0.0144993	-0.07704	0.04217	-0.0655	-0.08456	-0.003241	-0.2539	-0.134425	0.4033	-0.3116	0.5216	0.36575	0.018546	0.3429	-0.1652	0.4705	0.0469178	0.047302	0.1371	0.001529	0.07105	0.09996	-0.1149	0.007831	0.1799	0.0798788	0.152	-0.06204	-0.04325	0.1088	0.2112	0.09571	0.2349	0.1522	0.0117744	0.3279
Hs6-12-8-18	-0.00244	-0.110013	0.089813	0.016335	-0.002056	0.0135733	-0.192488	-0.1461	-0.008376	-0.1593	-0.1389	0.01441	-0.05003	0.07475	-0.0935425	0.076573	0.0319761	-0.02213	0.01536	-0.00436779	0.1703	0.09778	0.02841	-0.0482	-0.006165	-0.01978	-0.08985	0.005246	-0.03562	0.05618	-0.09866	-0.08608	-0.1667	-0.0613052	-0.04751	0.06831	0.01196	-0.03783	0.03902	0.03831	-0.1508	-0.05814	-0.1344	-0.07802	-0.06546	-0.034	0.13135	-0.108942	-0.03193
Hs6-3-12-9	-0.112885	0.0519667	-0.02977	-0.2909	-0.0706967	-0.346	0.077815	0.04403	-0.07064	0.09769	0.1302	-0.146471	0.002619	-0.1821	-0.5533	-0.3203	-0.01645	-0.1337	-0.1537	-0.2897	0.003058	0.4908	0.08371	-0.121	0.01559	-0.129591	0.2704	-0.2035	-0.005523	-0.1855	-0.0770115	-0.04689	-0.2373	0.0043	0.01062	0.0325	0.1948	0.1589	0.177127	0.3445	-0.2708	-0.164	-0.211	-0.0728	-0.002081	0.08943	0.4226	-0.0678233	0.04541
Hs6-7-8-3	-0.06848	-0.1389	-0.402	-0.06876	-0.117922	-0.04193	-0.03156	0.02239	-0.000149	-0.1836	0.09424	-0.00514	-0.0702205	-0.04508	-0.2005	-0.3747	-0.1122	-0.1009	-0.1483	-0.2157	0.138	0.1699	0.00118	-0.3879	0.4525	0.0139	-0.03117	0.05543	-0.1405	-0.104746	-0.0139472	-0.08411	-0.1616	-0.0082912	0.06529	0.1849	-0.066	0.09702	0.001869	0.2723	-0.2379	-0.2087	-0.195437	-0.2073	-0.05036	1.63e-09	0.109362	-0.06465	-0.001869
Hs6-9-23-8	0.00809329	-0.056202	0.105341	0.05706	-0.04774	-0.07852	0.052142	0.013563	0.01737	-0.2001	0.00225	-0.4011	-0.0332951	-4.25e-09	-0.3158	-0.1013	0.02549	-0.03109	-0.0327062	0.03395	-0.3769	0.3774	0.1599	-0.2916	0.3224	0.01202	0.3112	-0.05612	0.4844	-0.109428	-0.1148	0.1689	0.02468	-0.00456778	-0.2172	0.2147	-0.2691	0.12	0.0519563	-0.132	0.0279	-0.1342	-0.1078	0.01693	-0.1207	0.3585	-0.1606	-0.4825	0.3379
Hs6-3-2-18	-0.24826	-0.086625	-0.0586	-0.3306	-0.0156867	-0.1714	-0.0698005	0.0497262	-0.2381	0.0337	0.000375556	0.1269	-0.12491	-0.01735	-0.324	-0.1961	-0.2565	-0.1303	-5.68e-09	-0.1498	-0.1879	-0.2641	0.0284179	-0.2199	0.6142	0.09699	-0.209	-0.2431	-0.04443	-0.07401	-0.2098	-0.1875	-0.258	-0.0585287	-0.05204	0.5046	-0.06493	0.2682	0.3192	0.3385	0.1855	0.5397	0.240718	0.2794	0.02889	0.2175	0.6398	0.0237571	0.1521
Hs6-6-17-13	-0.0256477	-0.2541	-0.258268	-0.1167	0.00701257	-0.1771	-0.120459	-0.005129	-8.25e-10	0.05306	-0.01182	-0.077461	0.01508	-0.0609	-0.01422	-0.02902	0.08056	0.06655	0.02321	-0.1259	0.2778	0.6457	-0.1354	-0.09773	0.136258	0.0559114	0.1229	-0.15	0.008334	-0.20248	-0.1986	-0.06938	-0.06739	-0.4194	0.06283	0.2515	0.1189	-0.00100889	0.07812	0.1402	-0.0308	-0.1515	0.1921	-0.09451	-0.2227	-0.04303	-0.32347	-0.141106	0.06736
Hs6-7-9-15	0.04272	-0.0654941	-0.3503	-0.1806	-0.0693601	0.2349	-0.0257143	0.07537	-0.03259	-0.1584	-0.02189	0.06276	0.0046295	-0.00428	-0.0131078	0.0183279	-0.1916	0.00428	-0.08356	-0.3666	-0.06752	0.04052	-0.06307	-0.2434	0.09882	-0.24	-0.2349	-0.0431	-0.02402	-0.0192896	-0.1359	-0.07253	-0.3403	-0.107154	-0.1403	0.2184	0.2201	0.2745	0.07398	0.1351	-0.1779	-0.3201	0.2756	0.1675	0.2815	-0.07133	0.2372	-0.02019	0.139166
Hs6-9-14-9	0.1206	-0.175727	-0.142765	-0.09908	-0.0296304	-0.6151	0.0220933	-0.04107	-0.1836	0.06133	-0.08184	-0.1196	-0.0495033	0.02673	-0.147654	-0.2246	-0.004429	0.05428	-0.00476667	-0.1927	-0.003999	0.1778	0.2834	-0.02536	0.09834	-0.1077	-0.1986	0.04095	-0.06034	0.0434	-0.0679067	0.02553	0.1015	-0.0468125	-0.03397	-0.002695	0.2435	0.04458	0.03773	0.1043	-0.1331	-0.04663	-0.3107	-0.01063	0.09365	0.1276	-0.6186	0.0136	2.17e-10
Hs6-12-18-5	0.054211	-0.0445375	-0.37197	-0.03711	-0.0285933	-0.2905	0.014668	0.04782	-0.1856	-0.4152	0.2209	-0.02823	-0.077375	0.01698	-0.07532	-0.256955	-0.09314	-0.09782	-0.4523	-0.02086	0.108649	-0.1757	-0.1283	-0.2195	0.1527	-0.03734	-0.04606	0.03914	-0.1037	-0.1776	-0.08114	-0.09518	-0.2044	-0.110367	0.00917	0.1079	-0.2924	0.0288	0.08303	0.2835	-0.1243	-0.009719	-0.2857	0.04282	0.046597	0.05211	0.2203	0.2255	-0.3979
Hs6-12-19-11	0.093795	0.00204	-0.3177	0.05409	-0.2098	-0.1054	-3.01e-10	-0.2837	0.09222	-0.2434	-0.09425	0.03555	0.423417	-0.007474	-0.01143	0.03491	-0.07093	0.0306524	-0.6196	0.02774	0.0320198	-0.03638	-0.1201	-0.1996	0.0657606	-2.76e-09	0.2931	-0.026054	0.1666	-0.0139014	-0.097	-0.5067	-0.2033	-0.193	0.205	-0.1642	-0.09405	0.158	0.0044225	0.1406	-0.3829	0.2318	-0.09742	0.1053	0.0152567	0.4658	0.4378	-0.3061	0.0551312
Hs6-13-7-9	0.08427	0.03117	-0.19595	-0.3554	-0.3757	-0.4382	-0.1784	-0.120719	0.04761	-0.2224	0.003099	0.1643	0.3848	-0.09066	-0.3013	-0.1513	-0.003098	-0.053513	-0.0555644	-0.1253	-0.219934	0.088374	-0.0964	0.03057	1.505	1.436	0.2424	0.09394	0.1811	-0.159718	-0.176882	-0.0724625	0.03592	-0.06552	-0.6274	0.03971	0.0934878	0.200424	-0.1275	0.0360333	0.003774	-0.0383916	0.3617	-0.1256	-0.1112	0.148329	0.278084	-0.02902	-0.308
Hs6-17-16-3	-0.02519	-0.2148	0.003741	-0.3293	-0.098043	-0.3957	-0.1336	-0.2814	-0.3081	-0.3206	-0.06118	-0.3457	-0.127518	-0.034402	-0.303	-0.4141	-0.04136	-0.101964	-0.007436	-0.3555	-0.2231	0.2977	0.003823	0.294	0.5179	0.1632	0.3398	0.4419	0.4497	-0.050103	0.0141956	0.1557	-0.133475	0.00698	-0.1386	0.2272	0.3155	0.2744	0.099845	0.129598	-0.09605	0.3918	0.4002	0.254	0.9729	0.6999	0.913	0.0684488	0.2473
Hs6-1-22-14	-0.2585	-0.09045	0.005892	0.0714	-0.0290544	-0.196	0.0762283	-0.1227	-0.1437	-0.06845	-0.2434	0.08445	0.0445456	0.237717	-0.0835	0.06907	-0.2922	-0.387057	-0.040219	-0.5329	-0.404911	-0.2225	0.222	0.3736	0.389167	0.031738	0.433	0.3549	0.2191	-0.0519673	0.142038	0.5736	0.1704	0.188058	0.09159	0.3842	0.02425	0.291991	0.1365	0.479	0.8473	0.6135	0.9039	0.598	-0.06407	0.164	0.08206	0.0316289	0.107402
Hs6-6-2-7	0.06057	0.06258	2.46e-10	-0.1389	-0.0602933	-0.105318	-0.016897	-0.3136	-0.09111	-0.164	0.08676	-0.00395	-0.1547	0.05491	-0.2071	-0.1116	0.0418	-0.02856	0.09415	-0.2291	-0.05075	-0.1576	0.1466	-0.04294	-0.07743	0.007225	0.2698	-0.05812	-0.1868	-0.10765	0.375	-0.1338	0.01422	0.00967667	0.09786	0.2215	0.1164	0.3479	0.3868	-0.1379	-0.2882	0.1098	0.232	0.02745	-0.04382	-0.07417	-0.2834	-0.1415	0.4935
Hs6-9-1-12	-0.1274	-0.1176	0.0257	-0.004642	-0.0225305	-0.2044	0.1582	0.05009	-0.3003	-0.3166	-0.2402	-0.1999	-0.1547	0.03147	-0.2734	-0.1104	-0.1928	0.01894	-0.0788667	-0.2021	-0.2583	0.04693	-0.09581	-0.04778	0.1298	-0.2777	-0.06889	0.06632	0.01113	0.00534322	0.0116625	0.1711	-0.03241	-0.0109252	-0.092	0.08715	0.1166	0.3079	-0.2243	0.1806	0.1479	0.1254	-0.2206	0.1644	0.3266	-0.02853	0.3523	0.1889	-0.05505
Hs6-11-14-9	0.0444	-0.023244	-0.168917	-0.03358	-0.1146	-0.212	-0.046034	-0.1776	-0.1336	-0.1671	0.01591	0.1674	-0.3851	-0.144	-0.03415	-0.03572	-0.1385	-0.02914	-0.2742	0.05667	0.01501	0.5466	-0.1323	0.2665	0.1761	0.1811	-0.02367	-0.2551	0.0354	0.0703	7.24e-09	-0.1169	-0.06591	-0.1254	0.1006	0.02955	0.1297	-0.03125	-0.00493429	1.04e-09	-0.09618	0.00867912	0.3775	-0.1555	0.07957	0.02628	-0.187257	0.0065925	0.1475
Hs6-14-6-24	-0.4713	-0.4989	-0.26194	-0.1944	-0.06708	-0.0815086	-0.130373	0.1076	-0.1751	0.05314	-0.2597	-0.4417	0.0842	-0.0138675	-0.4149	0.009213	-0.2262	-0.0310367	0.07798	-0.118	0.0760854	0.5154	-0.3259	0.074104	0.101487	0.07819	0.4402	-0.2914	-0.2245	-0.1975	-0.09991	0.13829	-0.165	0.00387	0.151	0.0239	0.2297	0.1501	3.4e-10	0.01407	0.1151	-0.06205	-0.2807	-0.199	-0.2279	0.5001	-0.2332	-0.3312	0.3881
Hs6-16-11-7	-0.0937338	-0.0798133	0.0854223	-0.4833	-0.07896	-0.01433	0.0137012	-0.1057	-0.06149	-0.3643	-0.3513	-0.3884	0.009829	0.08055	0.04135	0.022268	0.02304	0.0555	0.3236	-0.04187	0.04879	0.2941	0.006565	0.6418	0.5594	-0.07753	0.173708	0.03277	0.7774	-0.1894	-0.2704	0.2502	-0.143477	-0.1029	0.0547026	-0.006323	0.03323	-0.1458	0.1879	0.2242	0.01879	-0.1794	0.2146	0.1313	0.7326	0.1926	0.6652	0.001741	0.01537
Hs6-18-8-24	-0.10409	-0.0719671	-0.266197	-0.2948	0.040434	-0.212195	0.042515	-0.1987	0.005747	-0.1579	0.01774	-0.166263	-0.0505767	-0.06221	-0.120421	-0.1112	-0.1165	0.155	-0.1641	-0.2618	-0.09734	-0.1165	-0.2042	0.08309	0.04782	0.0012745	0.0776675	-0.109	0.6111	-0.1213	0.0747033	-0.02897	-0.03431	0.00532857	-0.1682	0.04615	0.1917	0.04622	-0.1683	-0.02862	0.0380044	0.02226	-0.001979	0.1758	0.2211	0.1317	0.6161	0.2696	-0.07306
Hs6-25-16-16	-0.5056	-0.3891	-0.598	-0.6737	0.02168	-0.2241	-0.4075	0.0059022	-0.1361	0.000606667	-0.2958	-0.159	-0.02172	-0.1778	-0.1222	-0.03276	0.07012	-0.005716	0.1735	-0.2768	-0.01565	0.2557	-0.2805	-0.01524	-0.4415	-0.3845	0.1628	-0.052065	-0.1027	-0.08661	-0.1534	0.199	-0.136142	-0.005416	-0.116618	-0.0492844	-0.1592	-0.2876	-0.1118	-0.138301	0.2521	-8.62e-09	0.5741	-0.006935	0.8728	0.261408	0.2719	0.1141	0.2744
Hs6-28-14-3	-0.1837	0.2217	-0.1583	-0.453	-0.118	-0.003754	0.04988	0.0030691	-0.0978	-0.06938	0.05089	-0.01458	-0.2281	0.07717	0.0126	-0.1825	0.03682	-0.01646	0.06609	1.63e-09	-0.08757	-0.05223	-0.07575	0.2514	0.1306	0.006977	0.32	0.0195611	-0.09891	0.07841	-0.003509	0.09999	-0.072202	0.07102	0.03563	0.125515	-0.2069	0.05424	-0.09032	0.163257	0.1132	0.1544	0.2019	0.4439	0.3442	0.267668	1.036	0.2114	0.1569
Hs6-1-12-24	-0.191977	-0.1671	-0.6684	-0.3644	-0.0532986	-0.1242	-0.0826694	-0.2461	-0.187819	-0.1328	-0.045203	-0.4399	-0.0102	-0.2401	-0.4566	-0.1852	-0.3953	-0.1001	-0.1008	-0.4622	-0.5156	-0.1402	0.03254	0.4858	0.1745	0.06174	0.2686	0.09908	0.3106	0.09807	0.2352	0.7605	-0.05436	-0.0827514	0.1575	0.1437	0.03771	0.05452	8.79e-09	0.04456	-0.1442	0.07992	0.2078	0.151	-0.2835	-0.2614	-0.106111	0.1427	0.2926
Hs6-6-12-6	-0.173908	-0.215881	0.08942	-0.06958	0.0581733	-0.3076	0.0225182	-0.05335	-0.4107	-0.2651	-0.051	-0.099165	-0.151759	0.1879	-0.2757	-0.01892	-1.66e-09	-0.049106	-0.08232	-0.002074	-0.1149	0.03536	0.1784	-0.001703	0.6077	0.1569	0.3401	-0.1039	0.2384	-0.0375133	-0.216	0.05596	0.1147	-0.0774117	0.06939	0.07391	-0.08716	0.09666	0.1245	0.2245	-0.08044	-0.1293	0.877	-0.03808	-0.07391	-0.0288	0.6731	0.0294084	0.2204
Hs6-6-9-11	-0.0725865	-0.1411	-0.249966	0.08714	-0.05454	0.1134	-0.2178	-0.1347	-0.182	-0.1239	0.0254	0.0785675	0.423417	0.002374	-0.1987	-0.04081	0.01878	-0.1203	-0.01522	-0.09564	0.06154	-0.02256	-0.05991	-0.2162	-0.04966	0.1136	0.1037	-0.2316	-0.1711	-0.030456	-0.1065	-0.0494	-0.0002275	-0.3308	-0.00353	-0.002927	0.1419	0.04635	-0.06635	0.04522	-0.1374	-0.1902	-0.0266983	-0.04244	-0.3081	-0.1181	0.376737	0.214363	-0.147
Hs6-8-2-7	-0.073414	-0.0508457	-0.06444	5.71e-10	-0.135114	-0.3622	0.076233	-0.2817	-0.335	-0.223443	0.1374	-0.0972529	-0.136992	0.06707	-0.03144	-0.01726	-0.3196	-0.07969	0.0183	-0.02683	-0.2221	0.266	-0.309	0.3176	0.4866	-0.03348	0.08694	-0.0998	-0.1082	-0.08642	-0.007352	0.01191	-0.1391	0.04222	0.09437	0.03869	-0.1152	0.567	-0.01978	0.323	0.1259	-0.000984	-0.3438	0.4282	-0.1859	0.3175	0.6654	-0.2151	0.5497
Hs6-9-17-15	-0.14287	-0.260663	-0.229532	-0.2638	-0.0506912	-0.3441	0.0601288	0.2538	-0.3353	-0.2477	-0.01052	-0.03426	-0.0890742	0.02094	-0.2637	-0.1266	-0.301	-0.01453	0.0600919	-0.3388	0.06864	0.3502	0.1018	-0.2157	0.2602	-0.01983	-0.1285	0.02827	0.001637	-0.03871	-0.077	0.1741	-0.160595	-0.00298958	0.247	0.08542	-0.1752	0.4019	-0.3871	-0.03736	0.1983	0.2312	-0.02714	0.01535	0.1445	0.1623	-0.1359	0.0199117	0.6903
Hs6-10-25-14	-0.3479	-0.01321	-0.1342	-0.114062	-0.115502	-0.3368	0.009108	-0.3625	0.02886	0.08745	-0.1099	-0.3457	-0.4268	-0.301	-0.2325	-0.0001105	-0.05771	-0.009174	-0.1462	-0.2551	-0.0109	-0.0647544	-0.06466	-0.3319	0.18833	0.04849	0.0181856	-0.05918	0.00243033	-0.3029	0.009174	-0.0811144	-0.2399	0.04295	0.05222	0.1892	0.0578463	-0.03632	0.00798714	-0.1518	-0.2375	-0.095713	0.6826	0.007422	-0.1876	-0.2641	0.0148413	0.263	0.05548
Hs6-11-21-1	-0.267961	-0.3745	-0.1269	-0.2527	-0.0353072	-0.5295	-0.0530762	0.07292	-0.2337	-0.3665	-0.2615	-0.152006	-0.114768	-0.03722	-0.218495	-0.04832	-0.09056	0.00607745	-0.109627	-0.1201	0.009097	-0.05169	-0.03782	-0.5699	0.0255889	-0.2062	-0.174366	-0.09224	-0.2949	-0.1466	-0.055327	-0.016517	-0.3469	-0.254	0.2224	-0.1115	0.008495	0.07203	0.4424	0.4063	-0.1463	0.2806	-0.0562262	0.07225	-0.1752	-3.67e-09	0.7901	0.0125199	-0.009096
Hs6-15-21-12	-0.0413	-0.099453	-0.3087	-0.031789	-0.0290637	-0.3234	-0.06522	0.008644	-0.0773	0.05951	-0.2493	0.1246	-0.1547	0.07706	-0.0875644	-0.2701	-0.09926	-0.07518	-0.2071	0.0105991	0.2829	0.1224	-0.03415	-0.2054	-0.037845	-0.07385	-0.2791	-0.2163	-0.01174	-0.03223	0.06788	-0.2204	-0.05579	-0.1674	0.1024	0.06094	0.102004	0.002486	-0.002486	0.06045	-0.2205	-0.04647	0.0636775	-0.01527	-0.1618	-0.1382	0.1325	0.134	-0.1183
Hs6-17-16-7	-0.244933	-0.191327	0.0094225	-0.2371	0.03901	-0.05128	-0.1719	-0.01614	-0.2541	-0.1793	-0.06309	-0.08991	0.423417	-0.025076	-0.1076	-0.3393	-0.03641	0.0579875	-0.0144027	-0.09266	-0.1863	-0.07263	-0.2815	-0.04564	0.2555	-0.0895077	0.1209	0.1062	0.1832	0.07572	-0.00142475	0.01165	0.112	0.004999	0.1716	0.1367	-0.0064978	0.1863	-0.02846	0.4328	0.06983	0.01216	-0.3975	0.2093	-0.0104	0.008158	-0.234	-0.1074	0.2998
Hs6-18-12-4	0.1148	-0.1615	-0.6279	-0.2773	-0.0201073	-0.086032	-0.1798	0.03048	0.01716	0.0624	-0.1154	-0.2566	-0.184885	-0.0600225	-0.17639	-0.1231	0.03172	0.0172198	0.0608957	0.006047	0.4284	-0.000161	0.004536	-0.1664	0.1682	-0.08563	-0.1112	-0.251	-0.1417	-0.240703	-0.0185617	0.1214	-0.06577	0.0265567	-0.01338	0.001427	0.2223	0.2703	0.002532	-0.1081	-0.1493	0.005495	0.04785	-0.1002	-0.05637	0.02942	0.07353	-0.0662567	0.1564
Hs6-20-24-7	0.0777794	-0.00179111	-0.4818	-0.02447	0.203	-0.07307	-0.09522	0.06737	-0.008944	-0.1616	-0.0671733	-0.08643	0.01848	-0.1619	-0.119	-0.0164128	-0.3277	0.1048	0.038311	-0.0267478	0.06414	0.0343678	-0.1217	-0.04284	0.0421406	0.1572	-0.2902	-0.052	0.08739	0.0401686	-0.0826	-0.025381	0.06524	-0.02561	0.1247	0.1056	-0.027351	9.3e-10	0.044558	-0.03774	0.01376	0.017178	-0.3671	0.2613	0.4052	0.217039	0.2051	0.002645	0.09833
Hs6-1-1-19	-0.0261885	-0.084323	0.104483	0.003674	-0.03474	-0.1948	-0.000584429	-0.006339	-0.04512	-0.06227	-0.081628	0.04718	0.00414125	-0.1856	-0.22	-0.05378	0.04434	-6.58e-09	0.3379	-0.02546	-0.2933	-0.1925	0.1972	0.5644	0.237264	0.0843	0.108939	0.00768	0.6204	0.3846	0.1278	0.4716	0.2345	0.2278	-0.1381	-0.1286	0.061887	0.1185	-0.001612	0.2172	0.05016	0.1723	-0.3899	-0.2916	-0.2718	0.1678	-0.04433	-0.04383	0.06707
Hs6-4-12-10	-0.6617	0.158	-0.2468	0.0872	0.05617	-0.265853	-0.080812	-0.0636956	-0.2309	-0.2479	0.0674147	-0.28	0.030275	-0.1014	-0.2792	-0.17	-0.002384	0.06168	-0.06427	0.05236	-0.02652	-0.0414592	0.02685	-0.2454	0.4203	0.07705	-0.1894	-0.0193886	-0.057484	-0.2019	0.001012	-0.05788	0.2287	0.4006	0.2784	-0.13219	0.00308478	0.1502	-0.07987	0.6884	-0.2096	0.1414	-0.31	0.1868	-0.0167025	0.0888425	0.3423	0.1676	0.1777
Hs6-5-7-20	-0.3457	0.4079	0.08106	0.01517	-0.1697	-0.05478	-0.1217	-0.1225	-0.05898	-0.1731	-0.057165	-0.07608	-0.1547	0.08371	-0.2155	-0.05517	0.008496	-0.1652	-0.2714	0.003806	-0.2752	0.064496	0.021029	-0.0977014	0.1359	0.1412	-0.0418982	0.09981	-0.031992	0.01623	0.2992	0.0185034	-0.003806	0.2502	-0.2823	-0.3269	0.050751	-3.48e-10	-0.2448	-0.2646	0.1088	-0.1882	-0.2159	-0.034644	0.2091	0.04995	-0.02896	0.2086	-0.2646
Hs6-6-15-22	0.0622733	-0.5266	-0.298033	-0.139	-0.1538	-0.0404814	-0.120835	-0.3185	-0.06081	-0.1494	-0.227	0.0658333	-0.0514725	0.08571	-0.1414	0.143	-0.08009	0.01305	-0.05002	3.61e-09	-1.6e-09	-0.1588	-0.1675	0.1261	-0.1941	0.1063	-0.2338	-0.1299	0.352	-0.038868	0.1069	0.1228	-0.07515	-0.3452	-0.1706	-0.04035	-0.1517	-0.06	-0.08889	0.1383	0.04682	0.0277	0.3072	-0.212	-0.04848	-0.1149	-0.108012	0.006125	0.2018
Hs6-8-5-17	-0.0626114	-0.145448	0.0530081	-0.01868	-0.1922	-0.1389	0.0477726	-0.2789	-0.09463	-0.1927	-0.0623	0.0610863	-0.13092	-0.1591	-0.1823	-0.006904	-0.01487	-0.01058	-0.1854	0.1014	0.023022	0.1938	-0.06622	-0.03518	0.04232	-0.06501	-0.01132	0.0402	-0.08435	0.0485425	0.03425	0.2178	-0.2901	-0.05034	0.09228	-0.1529	0.02993	0.13	0.0352739	0.2695	0.2047	0.1265	-0.2526	-0.03661	0.1683	0.2136	0.04293	-0.0614256	0.4472
Hs6-14-2-13	-0.26875	-0.0582633	-0.144863	-0.641	-0.067715	-0.3437	-0.0511271	-0.02959	-0.198	0.07404	-0.05279	-0.06335	-0.169231	0.1024	-0.2303	-0.1705	0.1696	-0.0212733	-0.008399	-0.2901	-0.04781	0.09332	0.05886	0.7585	0.277492	-0.01715	0.5158	-0.02782	0.7209	-3.25e-10	0.5195	0.2748	-0.1538	-0.0374937	-0.1006	-0.2708	0.2069	0.1313	0.0345	0.1388	-0.01417	-0.2	9.59e-10	0.3171	0.3424	0.2328	0.9352	-0.114	0.2812
Hs6-16-16-10	-0.418	0.2402	-0.1835	-0.0809	-0.076906	-0.3371	0.08526	-0.246	-0.08078	-0.2108	-0.2442	-0.4753	0.0086885	0.03507	-0.1029	-0.01866	-0.1903	-0.06605	0.05504	-0.3224	-0.0589107	0.1378	-0.08041	0.2676	0.192817	-0.2725	0.4637	0.1096	0.09489	0.00990857	0.07835	0.01148	-0.2169	-0.0375483	-0.1093	0.2581	-0.1205	0.374	-0.0369586	0.0158	0.12	0.1521	0.4587	0.3538	0.1083	0.172235	0.1498	0.0133533	0.174951
Hs6-22-5-3	-0.2591	-0.2862	0.00619	-0.3492	-0.0122729	0.01622	0.07093	0.168	-0.2809	-0.7147	0.06873	-0.3553	-0.0253833	0.001321	-0.06412	-0.1722	-0.1399	-0.0185821	-0.0411278	-0.2398	-0.2646	0.1859	0.1937	-0.02095	0.3828	-0.2329	-0.213	0.1621	-0.1345	-0.00813	0.01283	0.4788	-0.02034	-0.10744	-0.08239	0.1483	-0.0954	0.2872	0.0311	0.1814	0.2178	0.21	-0.3258	0.02233	-0.1576	-0.02452	-0.6124	-0.06738	0.1943
Hs6-24-17-10	0.004694	-0.009091	-0.2697	-0.1965	0.02209	0.2694	-0.1549	-0.3844	-0.1526	-0.0416819	0.06308	0.08581	-0.2344	-0.0143158	0.001934	-0.04687	0.07739	0.00331555	-0.0495111	0.02616	-0.04599	-0.03061	-0.3497	-0.2669	0.0821984	0.02454	0.1777	0.0501	-0.07299	0.02864	-0.013157	0.09328	-0.0291272	-4.28e-09	-0.0768767	-0.08758	-0.1398	-0.4338	-0.070845	-0.02222	-0.1211	-0.158428	0.3475	-0.1454	-0.06528	-0.0853856	0.2066	0.2921	-0.0434869
Hs6-7-22-9	-0.0499243	-0.0867291	-0.0460622	0.03776	-0.1604	-0.3075	-0.0550759	0.02176	-0.05908	-0.1107	-0.01302	0.04979	-0.0207315	-0.05524	-0.1181	-0.00113378	0.1124	0.05358	-1.02e-09	0.05813	-0.002856	0.09767	0.02897	-0.2023	0.160601	-0.1246	0.04065	-0.1662	-0.1751	0.02066	-0.06309	-0.000777	-0.05334	0.003244	0.4886	-0.1817	0.1126	0.1366	-0.1498	0.07315	-0.03963	-0.1539	-0.384	0.2067	-0.06293	0.364	0.8448	-0.0682486	-0.07519
Hs6-7-12-10	-0.055838	-0.0993086	-0.07923	-0.1487	-0.06083	0.002815	-0.0381249	-0.07742	0.005826	-0.1016	0.237	-0.4272	-0.033705	0.09446	-0.2211	-0.002815	-0.2549	-0.2444	-0.1614	-0.1491	-0.1012	-0.2615	-0.1514	-0.4196	0.002831	0.04013	0.05094	-0.009621	-0.2895	0.05283	-0.1275	-0.1566	-0.1861	-0.115443	0.1431	0.1583	-0.2711	0.08735	0.105	0.2435	-0.09769	-0.1889	-0.05876	-0.09509	-0.0464	0.2975	-0.08748	0.0201657	0.2412
Hs6-10-3-13	-0.3546	0.03379	0.007039	-0.0362125	-0.2886	-0.1243	0.04641	-0.158731	-0.2903	-0.197731	-0.1153	0.000532	0.05119	0.4131	0.039	-0.02661	-0.2737	-0.1945	-0.02112	-0.135246	-0.6778	0.0877444	-0.023069	0.6172	0.29109	0.1982	0.4268	0.005815	-0.1621	-0.04188	-0.0370467	0.067797	0.1049	-0.007039	-0.0396	-0.01741	0.0273812	0.1934	-0.0601	-0.3899	0.4081	0.3291	0.2525	0.3397	0.136848	0.623	-0.1468	0.0216678	-0.07853
Hs6-15-4-3	-0.211873	-0.251528	-0.06009	-0.1298	-0.162355	-0.08772	0.003169	-0.03712	-0.09293	-0.04283	-0.12	0.2039	-0.13785	-0.02217	-0.2456	-0.1423	-0.06301	-0.1231	-0.00317	-0.06257	-0.3284	0.0192	-0.01316	0.2248	0.9936	0.3075	-0.03368	0.01083	-0.3413	-0.2073	-0.03378	0.02697	-0.1629	-0.00136	0.2243	0.1844	0.04639	0.2512	0.007872	0.3277	-0.2409	0.000803	0.113159	0.1106	-0.1279	-0.07398	0.3028	0.0482228	0.137
Hs6-15-5-11	-0.074096	-0.138517	-0.201894	-0.5531	-0.0347915	-0.131	-0.0325778	0.09033	-0.2884	-0.08654	0.01356	-0.3055	0.00781117	-0.02075	0.03889	-0.07768	-0.2849	-0.2094	0.4353	-0.3777	0.02075	0.4051	0.04145	-0.3388	0.363844	-0.04226	-0.01048	-0.195	-0.2411	0.02344	-0.3783	-0.07992	-0.01664	-0.0405667	0.0093	7.18e-10	0.2411	0.3886	-0.03854	0.9367	0.2853	0.3027	0.6405	0.2425	0.1409	0.01978	-0.1168	0.2002	0.1868
Hs6-16-22-22	-0.0365	-0.00668571	-0.134454	-0.124874	0.004869	-0.4426	-0.06226	-0.07733	-0.0557313	-0.07293	-0.01481	-0.121903	-0.0876733	-0.09018	-0.131902	-0.0139678	-0.00832143	0.1529	0.02127	-0.0381713	-0.1057	0.0318	-0.167	0.1322	-0.02636	0.08646	0.09652	0.007613	-0.1892	0.1217	0.3051	0.3859	-0.001358	-0.2133	-0.07457	0.001357	-0.05068	0.0073	-8.14e-10	0.2987	-0.09442	0.2169	0.1263	0.238	-0.07288	0.5005	-0.03368	0.3926	-0.09079
Hs6-17-4-17	-0.174799	0.09738	-0.04705	-0.2602	-0.4121	-0.299759	-0.2319	-0.390989	0.03142	-3.93e-10	-0.1063	-0.1693	0.3472	-0.2655	-0.04714	-0.1572	-0.02519	-0.183741	-0.03757	-0.2052	-0.2636	-0.294	-0.2392	0.1075	0.474	0.1773	0.3511	-0.1618	0.3718	-0.3048	-0.0314611	0.056736	0.0678	0.1631	-0.0415378	0.05015	0.1163	1.22e-09	0.080557	-0.2437	0.4405	0.4376	0.3324	0.6764	0.7515	0.5683	0.4315	0.06088	-0.1192
Hs6-19-16-18	-0.0508025	-0.1483	0.196993	-0.09097	0.0764606	0.0007265	-0.1609	-0.2185	-0.2913	-0.03009	-0.1965	-0.2213	-0.144855	0.01037	-0.0331953	-0.1415	-0.1066	-0.08122	-0.1066	0.0458	-0.1601	0.09091	-0.0007045	-0.1053	0.218	0.1312	0.3762	-0.05899	-0.1389	-0.06957	-0.032468	-0.06498	0.01367	0.2645	-0.05512	0.1281	-0.13	-0.3092	0.1154	0.01033	-0.1395	-0.1935	0.08154	-0.07991	0.07308	0.7438	-0.4038	0.05847	0.1745
Hs6-21-25-10	0.00182333	-0.1997	0.0282042	-0.1518	-0.13215	0.0256911	-0.08658	0.06217	-0.01034	-0.09353	-0.2871	0.06312	0.0213025	-0.0498054	-0.1542	-0.271	0.05623	0.09871	0.04188	-0.05391	-0.06777	-0.006003	0.04326	-0.01063	0.3457	-0.002565	0.1748	-0.02112	0.05673	-0.000588333	-0.09788	-0.02755	-0.2351	-0.5826	0.1	-0.02979	0.3381	7.63e-09	0.2381	-0.1467	0.1174	0.05595	0.1457	-0.2476	0.2227	0.337	0.5805	0.2222	0.3465
Hs6-22-24-8	-0.296562	-0.2206	-0.4678	-0.3843	-0.0848549	-5.55e-05	-0.03373	0.1804	-0.2941	-0.274	0.0114	-0.09436	-0.0194804	-0.08185	5.55e-05	-0.7228	-0.02329	-0.1526	7e-09	-0.1704	0.06345	0.06302	0.02672	0.117	0.2568	-0.1814	-0.02794	0.1055	-0.1887	0.0342811	-0.5083	0.06514	-0.09979	-0.02529	-0.1579	-0.1702	0.009515	0.3907	0.103777	0.1573	0.227945	-0.2031	0.5504	0.44	0.4247	0.7145	0.3231	0.02619	0.2828
Hs6-26-14-14	-0.146819	-0.2321	0.1424	-0.05237	-0.0809944	-0.05503	0.005156	-0.1019	-0.1536	-0.1591	-0.0136	-0.5085	-0.05282	0.09019	-0.06825	-0.173	-0.2423	-0.277	-0.0782461	-0.4811	-0.21534	-0.218	0.1587	0.2104	0.2466	0.108542	0.1165	0.3902	0.1275	0.00906844	0.01803	0.3552	0.0213	0.0774545	0.05798	0.4507	-0.01563	0.24879	-0.03896	0.01449	0.3704	0.315	0.4709	0.1445	-0.2064	-0.1007	0.09615	-0.005156	0.109248
Hs6-1-20-14	-0.1552	-0.1667	0.0104	-0.1337	-0.0568381	-0.05605	-0.0194	-0.2679	-0.4	-0.0234	-0.3909	0.001872	0.1169	0.0665656	-0.2075	0.0135	-0.07791	0.0146338	0.0525885	-0.2736	-0.0458646	0.06977	-0.3513	0.1674	0.243636	0.065499	0.7003	-0.02383	0.6578	0.0186673	0.107345	0.2453	-0.03357	0.033	0.1421	0.0478	-0.1302	0.143307	0.0618589	0.1417	-0.1	0.319	0.1605	0.02874	0.06544	0.1079	0.3778	-0.0107738	0.190198
Hs6-5-5-10	-0.135367	-0.160852	0.0300843	0.01671	1.81e-09	-0.2348	-0.1959	-0.122	-0.1397	-0.4509	-0.164	-0.2621	-0.0442567	-0.01151	-0.4116	-0.1417	-0.1308	0.2283	-0.1441	-0.3389	-0.1205	0.109	0.06697	-0.07898	0.2628	0.06752	0.1768	-0.1067	0.0103	-0.0876166	0.1656	0.4003	0.1539	-0.103469	-0.435	-0.01831	-0.008146	0.07524	-0.08644	0.02556	-0.001464	0.144	-0.2952	0.04239	-0.1013	0.001464	-0.147217	-0.02904	0.02441
Hs6-7-10-12	-0.04142	0.011266	-0.000115	0.03387	-0.007125	0.02696	0.035805	-0.03829	-0.3502	-0.261	0.021673	-0.04548	-0.0277575	-0.02248	-0.07761	0.1033	-0.3154	-0.1079	-0.004133	0.008421	-0.06037	-0.1765	-0.1166	-0.1746	0.02243	-0.002839	0.06546	0.003188	0.03653	0.03117	-0.09227	0.05359	-0.1455	-0.039215	0.1471	-0.01072	-0.2044	0.05711	-0.0254678	-0.05044	-0.1505	-0.1302	0.06705	-0.05056	-0.01061	-0.1231	-0.125	-0.042904	0.06879
Hs6-12-8-20	-0.20466	-0.2636	-0.0566032	0.04191	-0.164	-0.163578	-0.01618	-0.3071	-0.3061	0.007155	-0.0609	-0.194886	-0.0378267	0.009582	-0.317	-0.116134	-0.130079	-0.1044	-0.2028	-0.1832	-0.2313	-0.2325	-0.2173	0.1173	0.3881	-0.08494	0.07269	-0.02337	0.2095	0.1114	0.1695	-0.03978	-0.2536	0.0287475	0.04337	0.02419	-0.2779	0.1157	-0.04648	-0.001063	-0.4063	0.186	0.3209	0.42	0.3611	-0.2983	-0.1755	0.2166	0.1891
Hs6-14-13-7	-0.2663	-0.08194	-0.21492	-0.2914	-0.06001	-0.42	-0.0905975	-0.08358	0.03227	0.2186	-3.24e-09	-0.6329	0.006915	-0.0466037	-0.2143	-0.382	-0.04055	-0.005316	0.05482	-0.1802	0.0884475	0.6313	0.1409	0.1772	0.2815	0.007948	0.3474	-0.1415	0.1084	-0.1901	-0.0646253	0.1284	-0.1907	9.26e-10	-0.05728	0.008672	0.3129	0.1723	-0.045229	0.06239	-0.09023	-0.1945	0.1004	0.0599	0.1095	0.1106	0.2465	-0.1874	0.255
Hs6-15-17-6	-0.0488283	-0.0785612	-0.216368	-0.1052	-0.0102643	-0.4964	0.0504488	-0.00992	-0.159	-0.05039	0.1534	-0.291152	-0.102932	-0.1897	-0.2873	-0.01021	-0.3125	-0.04713	-0.1415	-0.1568	-0.1771	-0.02282	-0.06965	-0.2858	0.4893	-0.1239	-0.04445	-0.4168	-0.2928	0.009304	0.02496	-0.2508	-0.3781	0.05332	0.1155	0.09401	0.2296	0.06981	0.2619	0.1032	-0.1753	0.1872	0.07061	0.05481	0.01363	0.2524	0.08365	-0.02496	0.7216
Hs6-15-22-17	-0.3928	-0.4091	-0.8297	-0.137786	-0.05484	0.000555	-0.3016	0.1007	-0.074508	0.06061	-0.325	-0.0782322	-0.2696	0.01273	-0.0715713	-0.0812889	-0.107232	-0.001331	0.03763	-0.1163	0.03421	-0.22	-0.08292	0.157	0.3748	-0.06643	0.4166	-0.0200358	0.1461	-0.135	-0.05965	0.24	-0.1728	0.03052	0.021847	0.2021	-0.2779	0.1315	0.312	0.114	-0.01853	0.00279214	0.2764	0.04647	-0.04614	0.6311	0.137	0.110701	0.5415
Hs6-17-4-22	-0.0396467	-0.130558	-0.0583375	-0.03597	0.05605	-0.2205	-0.06108	0.3075	-0.3305	-0.3455	-0.2194	-0.2731	0.0209882	3.34e-09	-0.1905	-0.1003	-0.09449	-0.0561	-0.112	0.01622	0.08616	0.3438	-0.1606	0.08404	-0.04682	-0.3206	0.192	-0.153	0.09259	0.1742	-0.0895686	0.384	-0.005242	-0.121022	-0.208	-0.1858	-0.02638	0.0163	-0.2753	-0.1658	-0.1526	0.3924	0.03488	-0.08766	0.01377	-0.06075	-0.4894	-0.3635	0.1205
Hs6-19-14-20	0.004017	0.06617	-0.2845	-0.0860311	-0.1483	-0.115477	-0.0330789	-0.1481	-0.1365	-0.1622	-0.2487	-0.205502	-0.0879	-0.05585	-0.1635	-0.07221	-0.188184	-0.3549	0.1561	-0.1819	-0.5878	-0.09586	-0.08788	0.04708	0.5667	0.05653	0.210427	0.07477	-0.03773	-0.00660412	0.03659	0.331	-0.07534	0.10634	0.123	0.242	-0.02039	0.6012	0.0263	0.2158	0.5093	0.4987	0.891	0.1014	0.3	-0.2317	-0.2037	-0.1439	0.4286
Hs6-26-13-3	-0.1037	-0.1354	0.04124	-0.002077	0.0228672	-0.343088	0.05604	-0.1259	-0.03131	-0.03933	-0.2112	-0.4394	0.006834	-0.04525	-0.113066	-0.2115	0.09789	-0.1897	-0.3918	-0.02223	-0.1338	0.3991	0.2137	0.07971	0.7278	-0.247	0.5072	-0.142	0.0591189	-0.2073	-0.0322977	0.173502	4.17e-10	0.01579	0.019569	0.2072	-0.0715322	0.2705	-0.04493	0.0918349	0.5146	0.0803222	-0.2862	0.01593	0.121	0.1856	-0.0710133	-0.01203	0.2911
Hs6-29-18-9	-0.236088	-0.02697	0.02852	0.050237	0.03716	-0.3447	0.01277	-0.5126	-0.2938	-0.1302	0.074	-0.07018	0.0605286	-0.1136	-0.191012	-0.1054	-0.07634	-0.04718	-0.3384	-0.1391	-0.1724	0.594	0.08423	0.1448	0.2269	-7.85e-10	-0.2965	-0.1733	0.3644	0.08891	-0.09705	0.2785	-0.01497	0.2719	-0.08932	-0.1944	0.04477	0.3362	-0.0639671	-0.4204	0.3935	-0.03322	0.09304	0.1937	-0.1646	-0.0138165	-0.657	-0.0192783	0.4489
Hs6-1-6-25	-0.2356	-0.3912	-0.1128	-0.007872	-0.0369082	-0.1335	-0.08276	-0.06393	0.02628	0.01666	-0.5029	-0.128	0.08931	-0.041067	-0.282	-0.1621	-0.1736	0.1644	-0.0214291	-0.1648	-0.01718	0.38	0.2697	0.2065	0.1969	0.00526667	0.09714	-0.2855	0.2278	0.09712	-0.00377333	0.04736	0.1773	-0.1493	-0.2338	-0.1789	0.5974	-0.065406	-0.04734	-0.07193	0.09147	-2.49e-09	-0.1374	-0.08683	0.11	-0.05073	0.1063	0.0485883	0.1379
Hs6-6-22-4	-0.349933	-0.101235	-0.8847	-0.4963	-0.1956	-0.4072	-0.164713	-0.4176	-0.4486	-0.3375	0.07965	-0.260033	0.014625	0.2835	-0.2062	-0.3881	-0.1204	-0.09868	0.1099	-0.3173	-0.05948	-0.5262	0.185	-0.5118	0.04758	-0.1118	0.02827	0.1668	-0.05803	-0.1705	-0.2596	0.08404	-0.1621	0.0390831	-0.1218	0.4765	0.2965	0.2094	0.004196	1.056	-0.02003	0.2794	-0.2207	-0.05403	0.8374	0.3457	-0.4924	0.00041375	0.4677
Hs6-6-22-10	-0.0784717	-0.135776	0.170954	-7.63e-10	-0.06022	-0.261	-0.3571	-0.1069	-0.3895	-0.292	0.01968	-0.323	-0.090137	-0.09123	-0.1905	-0.0038	-0.2845	-0.0445172	-0.01728	-0.119	-0.1163	-0.1529	-0.203	0.05322	0.2249	0.1951	0.0537	0.05232	-0.02787	-0.1879	-0.1527	0.1307	-0.04229	-0.22	0.2185	0.03096	-0.04225	0.3874	-1.69e-09	0.3247	0.0203	0.2959	0.2884	0.1037	-0.2825	-0.1759	-0.1447	0.082761	0.05017
Hs6-6-14-12	-0.135979	-0.109945	0.109535	-0.1596	-0.09441	0.005442	-0.08529	-0.005141	-0.2036	-0.2422	-0.1861	-0.1772	-0.037863	0.01545	-0.1311	-0.08692	-0.08911	0.04495	0.04915	-0.1397	-0.2404	0.01446	-0.0356	0.3717	0.6355	0.1628	0.4745	0.09789	0.2028	-1.18e-08	0.05568	0.3459	-0.1267	-0.4114	0.1651	-0.0232	-9.33e-10	0.2507	0.06622	0.07846	0.2115	0.1497	0.1276	0.13319	-0.01887	0.1567	0.5672	0.0522078	0.417
Hs6-7-12-4	-0.180589	-0.169555	0.2125	-0.4083	-0.0316562	-0.7158	0.0183417	-0.1583	-0.349	-0.4191	-0.1109	-0.293	-0.10329	-0.04828	-0.2996	-0.15472	-0.3503	-0.06588	-0.05936	-0.3599	-0.142	0.9575	-0.1188	0.1461	0.8932	-0.02854	0.2645	0.2184	0.3731	0.1573	0.01541	0.09527	-0.3946	0.0608956	0.1299	-0.009407	-0.00624	0.4618	0.02007	0.6056	0.1349	0.1139	-0.1784	0.4802	0.1069	0.5807	0.05856	-0.0586936	0.3682
Hs6-7-9-6	-0.202303	-0.18319	-0.04566	-0.2565	-0.1889	-0.2423	0.0270903	-0.2527	-0.4802	-0.3545	0.1813	-0.5334	-0.01263	0.0788	-0.1806	-0.2506	-0.3464	-0.5119	-0.193	-0.1748	-0.4669	0.2703	-0.308	0.06051	0.7065	-0.1004	0.2519	-0.03406	0.2044	-0.2949	-0.308	0.001818	-0.1003	0.0737533	-0.1189	0.4238	-0.219	0.4291	0.07223	0.1983	0.0736	0.2196	0.383093	-0.3135	0.79	0.2163	0.1473	0.05128	-0.01842
Hs6-10-21-13	-0.235567	-0.5125	-0.2426	-0.5811	-0.056	-0.189	-0.10302	0.05237	0.04618	-3.67e-09	-0.1964	-0.4527	-0.300933	-0.101	-0.372	-0.159	-0.07137	-0.09169	0.0465184	-0.4226	0.01376	0.326	0.08547	0.02421	0.2301	-0.4422	0.02048	-0.0546	0.02021	-0.2158	-0.2101	0.1802	-0.3263	-0.0227317	-0.02218	-0.1409	0.3428	0.06371	-0.07336	0.03019	-0.001949	-0.1386	0.3759	0.04495	0.1869	0.0987	0.4834	0.0121793	0.2785
Hs6-11-16-7	0.0873	-0.0177525	-0.7497	0.03008	-0.05486	-0.642	-0.136585	-0.3021	-0.2669	-0.2264	0.07458	0.1586	-0.4256	-0.07205	-0.2417	-0.1961	-0.2271	0.08095	-0.08431	-0.01889	0.04375	-0.00919	-0.1937	0.0740421	0.240761	0.2724	0.237	-0.2141	-0.008135	0.374	0.2098	-0.01885	-0.007985	0.1457	-0.129	-0.111	-0.09541	0.159219	-0.0594467	0.06336	-0.1806	-0.041926	-0.2018	0.03088	0.1871	0.06348	0.1532	0.4081	-0.06805
Hs6-13-18-6	0.0659389	-0.04042	-0.0839017	0.06662	-0.05888	-0.4178	-0.02429	-0.0886814	0.09099	0.07536	-0.2537	-0.02102	0.015715	-0.0895139	-0.1992	-0.05347	0.06305	0.08468	-0.127	-0.05505	-0.01055	0.1462	0.09185	-0.04535	0.09494	-0.1547	-0.09489	-0.1217	-0.03173	-0.1611	-0.2597	-0.0322593	-0.09299	-0.0768957	-0.009745	-0.2306	0.4372	-0.06753	-0.0802389	-0.113269	-0.03741	-0.0710574	-0.6729	-0.0294656	0.06967	0.359	-0.3857	-0.325	-0.3987
Hs6-14-25-7	-0.1264	-0.09875	0.3351	-0.2591	0.00511117	-0.2887	0.017906	0.06441	-0.3923	-0.3028	-0.2	-0.1366	-0.00384857	0.1305	-0.1937	-0.2716	-0.5156	-0.1456	0.1003	-0.3919	-0.207475	0.1861	-0.3159	0.3444	0.7118	-0.2094	0.25881	0.1973	0.1019	-0.0289355	-0.1822	0.2651	-0.1748	0.0174089	0.1174	0.2679	-0.03485	0.4102	-0.1723	0.7835	0.2058	0.2144	0.01466	0.186	0.7073	0.8488	0.215	0.02052	0.5703
Hs6-15-4-5	-0.17808	-0.3322	-0.2219	-0.1158	-0.0517273	-0.1497	0.1108	0.01793	-0.1847	-0.01874	-0.05912	-0.01784	-0.1068	0.03868	-0.1266	0.03217	-0.1711	-0.09439	0.04372	0.04284	-0.01114	0.5454	-0.1306	0.2319	0.27268	0.07061	0.2166	-0.05428	-0.05819	-0.104	0.1447	0.2004	-0.2692	-0.03671	0.1241	-0.02321	0.06206	0.1626	-0.002149	0.2996	-0.09366	-0.1271	0.170461	-0.002928	0.08482	0.1083	0.286	0.0248967	0.503
Hs6-16-12-16	-0.004618	0.0957587	-0.0188129	0.2607	0.05074	-0.1218	-0.02438	-0.3147	-0.04813	0.06153	-0.1882	-0.162912	-0.158315	-0.08882	-0.1989	-0.3905	-0.3291	-0.0106	-0.13371	-0.123455	-0.04595	-0.053675	-0.1496	0.2141	0.0413	0.1347	-0.2578	0.131	-0.2956	-0.01962	0.02674	-0.1612	-0.25	-0.009208	0.03635	0.3482	-0.1542	0.2781	0.2134	0.2662	0.04473	-0.01809	0.07057	0.2152	0.3382	0.668	0.04465	-0.06785	0.2501
Hs6-20-21-20	-0.115737	-0.03551	0.10404	0.05329	-0.2757	-0.2169	0.06624	-0.2939	0.06178	-0.1191	-0.0852456	-0.5599	0.1361	0.04312	-0.1462	-0.02335	-0.0298456	-0.2726	0.01373	-0.23	-0.3518	0.1461	-0.1355	-0.2147	0.121837	0.04773	0.04933	0.05355	0.0633695	-0.01174	-0.02246	1.03e-09	0.1593	0.3817	0.0371411	0.2107	0.031495	0.1323	0.108556	0.1259	0.1076	-0.01622	0.0777596	0.2259	0.4648	0.2633	0.281842	-0.5171	0.1022
Hs6-21-3-3	-0.361175	-0.3664	-0.5921	-0.2158	-0.0342314	-0.346411	-0.09245	-0.06914	-0.198	-0.2041	-0.1033	-0.5329	-0.191787	-0.05755	-0.05742	-0.4805	-0.04085	0.0276679	-0.0484731	-0.03279	0.0471873	0.4282	0.06935	0.1184	0.04653	-0.216129	-0.07304	-0.04395	-0.4016	-0.13718	-0.170341	0.001304	0.002159	-0.355	-0.2219	-0.03171	0.2606	0.08067	-0.0577787	0.4563	-0.2282	0.2867	-0.2252	0.8656	0.07697	0.002396	0.1902	-0.04653	0.08184
Hs6-26-23-5	-0.0979475	-0.0739662	-0.1966	-0.1285	0.05306	-0.048797	0.0415054	-0.07705	-0.1659	-0.1637	0.0255	-0.06351	-0.13857	0.2538	-0.107196	-0.03261	-0.1099	-0.1391	-0.07808	-0.176	-0.0801	-0.1377	0.03604	0.2205	0.2873	-0.1441	0.2914	0.1174	-0.366	6.99e-09	0.008441	0.4148	-0.1297	-0.0741057	0.05464	0.3731	-0.1171	0.4806	-0.123	0.6573	-0.006263	0.3072	0.03276	0.1979	-0.002356	0.061515	-0.3998	-0.01617	0.3336
Hs6-26-12-10	-0.03821	-0.1169	0.0453054	-0.1837	-0.00636125	-0.103607	-0.1887	-0.1406	0.06395	0.00016	-0.03719	-0.143272	-0.0451266	0.03517	-0.0773733	0.02535	0.165	-0.02678	0.06041	-0.1619	0.04149	0.1791	-0.04464	0.13	0.629	0.09198	0.2537	-0.01969	0.1677	0.0249747	0.07035	0.072	-0.00016	-0.09293	0.1031	0.1582	0.03641	0.07763	0.03275	-0.0633	0.3057	0.2425	0.1841	-0.006416	0.07651	0.2635	-0.06866	0.2055	0.413
Hs6-26-11-12	-0.116385	-0.05879	0.0106753	-0.0371	0.01567	0.05134	-0.167199	-0.07302	-0.2083	-0.1244	-0.03832	-0.0412325	-0.119895	0.008615	-0.140901	0.08514	-0.05453	-5.05e-10	-0.1695	-0.03528	0.08147	0.2237	0.2083	-0.129	0.03859	-0.04261	-0.01752	0.01417	-0.04185	0.05981	0.1282	0.1407	-0.1886	0.0763433	-0.1403	0.1027	-0.1888	-0.05005	-0.1124	-0.06065	-0.03769	0.02973	-0.119	-0.1305	0.08033	-0.176	0.1124	0.1129	0.1988
Hs6-30-1-22	-0.193659	-0.1771	-0.01322	0.06235	0.05865	0.106	-0.117	-0.07492	-0.1389	-0.1241	0.07617	-0.06294	-0.01542	-0.3426	-0.043226	-0.176	-0.03121	0.01679	-0.05054	-0.0195426	-0.04379	-0.3931	0.1176	-0.3261	-0.03485	0.5925	-0.196	-0.2116	0.08804	0.1458	0.029058	0.1144	-0.0218	-0.09472	-0.6404	-0.0849	-0.0504	-0.263	-0.0776078	0.03662	-0.1925	-0.0476	0.0123567	-0.3072	0.07036	-0.09117	0.9118	0.173	-0.368
Hs6-3-24-13	0.183073	-0.0499017	-0.5717	-0.0663513	0.0241496	-0.3256	-0.140541	-0.07158	-0.09824	0.01676	0.1698	0.117011	0.000715714	-0.3956	-0.2283	-0.1882	-0.1982	0.003588	-0.1401	0.075095	-0.02288	-0.3565	0.1857	-0.3859	-0.278283	-0.0831	-0.3179	-0.1307	-0.3456	0.00214	0.003641	-0.1144	-0.3353	-0.15775	-0.01489	-0.4982	-0.2789	-1.08e-09	-0.06473	0.2936	-0.153436	-0.2455	-0.1254	-0.1529	0.06169	-0.1773	0.8387	0.06147	-0.1023
Hs6-6-15-11	-0.0263667	-0.105366	-0.173848	-0.3322	-0.04411	-0.2954	-0.0797997	0.3018	-0.006698	0.006264	-0.02586	-0.3656	-0.0988538	-0.01178	-0.1556	-0.009541	-0.005406	-0.2176	-0.08031	-0.05571	-0.2582	0.144	0.1954	0.1952	0.1105	0.06788	0.08002	0.005671	-0.05091	0.03833	0.2113	0.08651	-0.08097	-0.0669225	0.135	0.03883	0.1847	0.02186	0.03811	-0.08088	-0.2072	-0.3063	0.06074	-0.1659	0.0732	-0.07017	0.07962	0.04438	0.1325
Hs6-6-5-21	-0.125905	-0.201429	-0.155007	-0.2893	-0.08269	-0.3601	-0.0773775	0.2375	-0.000596	-0.05649	-0.4222	-0.2712	0.020346	-3.46e-09	-0.2606	3.73e-09	0.01453	-0.02161	0.102	-0.1408	-0.1279	0.3359	0.3365	0.05528	-0.08614	0.1038	0.1656	-0.2219	0.04038	0.2325	-0.02382	0.2479	-0.1512	-0.0387595	-0.05734	-0.2234	0.368	0.07084	-0.1021	-0.0949	-0.01284	-0.1755	0.07804	-0.2007	0.06684	0.07711	0.01952	0.02999	0.2146
Hs6-9-4-25	-0.165955	-0.318767	-0.00163	-0.2971	-0.1724	-0.6456	-0.1192	0.03235	-0.1411	-0.07291	0.02514	-0.4696	-0.276	-0.076	-0.1227	-0.148	-0.1131	-0.01217	0.0286644	-0.1417	-0.2732	0.1516	0.2244	0.1039	0.04911	-0.2409	-0.2734	0.1646	0.4034	0.07937	0.08075	0.3356	-0.09775	2.56e-09	-0.009914	0.1609	0.4841	0.5655	0.09606	-0.09823	0.04643	0.8776	0.1283	0.02856	0.02188	-0.03162	-0.3299	0.02079	0.5978
Hs6-11-14-14	-0.07706	0.1507	-0.6211	0.0431	-0.143331	-0.0655271	-0.07259	-0.1676	0.167	-0.1287	-0.01226	0.1059	-0.3984	0.1348	0.0434444	-0.07355	-0.0653448	-0.3763	-0.1021	-0.07453	0.0211	0.06374	-0.1206	0.03235	0.376747	0.236375	0.244111	-0.08682	0.164133	0.1369	0.102946	-0.1107	-0.1668	-0.1103	-0.08756	-0.04245	0.0403696	0.2563	0.148198	0.009564	0.5497	0.193614	0.7824	0.2782	0.389	0.1114	0.7594	0.4763	0.3149
Hs6-13-22-3	-1.02	-0.5411	-0.8039	-0.6054	-0.0916972	-0.6021	-0.4903	-0.2993	-0.5277	-0.292228	-0.4012	-0.1537	-0.3143	0.030261	-0.3444	-0.2659	-0.3824	-0.5217	-0.2504	-0.4544	-0.5069	0.3803	-0.1054	0.06507	1.266	0.4022	0.6829	-0.2122	-0.01884	-0.042104	0.3044	0.2606	-0.102388	-0.209	0.0995	-0.2567	0.2773	0.7131	-0.2722	0.8068	0.3486	0.58	0.711	0.5926	0.8085	1.163	0.2002	0.3055	-0.005272
Hs6-14-6-20	-0.27081	-0.0337179	-0.00894	0.02451	-0.009419	-0.9016	-0.217	-0.2879	-0.2015	-0.06955	-0.01482	-0.2203	0.120834	0.009227	-0.3516	-0.2919	0.005002	-1.49e-09	-0.0071815	0.09999	-0.2422	0.6497	-0.005714	0.4506	0.05747	-0.168	-0.00543	0.08272	0.5033	-0.04165	-0.0958	-0.04283	0.1722	0.0573575	0.05826	-0.001447	0.2578	0.368	0.09802	0.003436	0.06413	0.3463	-0.6966	0.3779	0.469	0.09677	-0.7775	0.3429	0.0956
Hs6-17-2-6	-0.309229	-0.0645386	-0.2221	-0.3635	-0.3279	-0.2343	-0.01018	-0.1308	-0.4785	-0.2472	-0.1995	-0.2932	0.0495757	-0.3745	-0.4571	-0.472	-0.1573	-0.182324	0.0271075	-0.12	-0.147733	0.02874	0.233	-0.6183	0.3823	0.1467	0.2086	0.09447	-0.3666	0.022695	-0.0195252	0.144	-0.2529	0.1671	0.2355	0.2981	0.1151	0.2706	0.01018	0.2797	0.5112	0.4183	-0.03095	-0.1858	0.9145	0.1367	-0.5566	-0.04524	0.2178
Hs6-21-18-19	-0.0712562	-0.09882	-0.5094	-0.1232	-0.06946	-0.152608	-0.4435	0.01129	-0.2461	-0.1792	-0.2677	-0.1574	-0.5122	-0.06474	0.029317	-0.2249	-0.154694	-0.2461	-0.0521153	-0.19144	-0.3211	-0.02312	-0.03133	-0.1856	0.1253	0.00728778	0.4202	-0.04342	0.07564	0.001567	0.03399	0.4187	-2.93e-10	0.1036	-0.4406	-0.3182	0.04424	0.099743	-0.041905	-0.3058	0.147	0.3061	-0.002868	0.3609	-0.2671	-0.391	0.5852	-0.09329	0.08605
Hs6-25-7-13	-0.633	-0.6456	-0.3488	0.06164	-0.01569	-0.126	-0.6485	-0.06092	0.002899	0.09564	-0.138778	0.3433	-0.1116	-0.09265	-0.002899	0.02442	0.2497	0.01569	0.133	0.1962	-0.3165	0.202879	0.129772	-0.02554	0.5318	-0.608	-0.0111195	-0.1762	0.0316107	-0.1642	-0.6395	-0.058863	-0.1216	-0.4047	-0.1738	-0.1401	0.371051	-0.09968	0.0065945	-0.2976	-0.2068	-0.128928	0.0927189	-0.0851807	0.06957	1.878	2.238	1.597	-0.1288
Hs6-25-25-21	-0.017125	-0.09127	-0.2531	-0.118171	1.07e-08	0.005514	-0.12283	0.04133	-0.1897	-0.02499	-0.07104	-0.0225367	-0.06206	-0.1473	-0.1919	-0.1458	0.007515	0.03343	-0.02769	-0.0520046	0.2141	0.6148	0.1373	0.03997	-0.04276	-0.06036	0.0824862	-0.077858	-0.02623	0.06182	-0.0389929	-0.1145	-0.06002	-0.00293833	-0.4816	0.01156	0.4414	-0.08445	-0.097774	-0.08789	-0.1156	0.2068	-0.005514	-0.2666	-0.2143	-0.08043	-0.9048	-0.1464	0.04826
Hs6-26-12-9	-0.105665	-0.139242	0.03231	-0.1442	-0.1895	-0.0518425	-0.080445	0.1298	-0.1025	0.001389	-0.02847	-0.167853	-0.08683	-0.1837	-0.03504	-0.1159	0.04005	-0.1624	-0.3276	-0.02224	0.05181	0.05381	0.1879	-0.08095	0.5569	0.5133	-0.4086	0.09226	0.3404	0.3121	-0.1456	-0.03379	-0.3269	-0.0377167	-0.1018	0.3632	-0.2971	-4.62e-10	-0.05695	-0.1891	-0.005867	-0.1657	0.2903	-0.3435	-0.2695	0.3664	0.4983	0.01469	0.1494
Hs6-26-20-12	-0.2395	-0.0839767	-0.3089	-0.2787	0.004036	-0.1035	0.003555	0.2678	-0.1924	0.09055	-0.1455	-0.3588	-0.3206	-0.07667	-0.2822	-0.1597	-0.1971	-0.1716	-0.1013	-0.1531	-0.09578	0.2746	0.07094	0.07714	0.1868	0.1306	0.04394	-0.03413	0.2203	0.03965	-0.02782	0.06981	-0.3541	-0.063795	-0.02356	0.0112	-0.08462	0.01406	-0.1451	0.05727	0.06042	0.001279	1.08e-08	-0.08739	-0.002551	0.092349	-0.07201	0.05549	0.1222
Hs6-4-21-14	0.005274	0.08743	0.03975	-0.2977	-0.114532	-1.178	0.04996	-0.3454	-0.5296	-0.2041	0.008095	-0.8243	3.36e-09	0.0694709	-0.3125	-0.3412	-0.1418	-0.165528	0.01111	-0.1642	-0.206918	-0.3121	0.02631	0.1899	0.179433	-0.0826564	0.1557	0.3622	0.01262	-0.101558	-0.1698	0.3047	-0.3326	-0.1447	-0.008095	-0.1369	-0.08235	0.21403	-0.0762275	0.4483	0.0304	0.7192	-0.5183	0.501	0.3482	0.0339	-0.3246	-0.09296	0.111582
Hs6-4-25-20	0.08625	0.1081	-0.25224	-0.03938	-0.1247	-0.5245	-0.06616	0.02357	-0.09403	0.03798	-0.0166	0.2718	0.135634	-0.1684	-0.2828	-0.358	0.109024	0.14103	-0.3063	-0.3293	0.1333	-0.1724	0.2672	-0.3754	-0.1776	0.01488	-0.1677	-0.108831	-0.1384	-0.3603	-0.4349	-0.2161	-0.01645	-0.8387	0.3026	-0.006462	0.238638	0.01067	-0.0291483	0.1451	-0.4735	-0.0572036	-0.5306	-0.2095	-0.09366	0.005257	-0.174359	-0.4753	-0.01442
Hs6-5-8-18	-0.152344	-0.110298	0.0769267	-0.1148	-0.191	-0.106	-0.0659357	0.293	-0.06159	-0.09709	-0.286	-0.1092	-0.0302927	-0.08688	-0.2623	-0.2497	-0.0181	-0.1001	0.004311	-0.2926	-0.01261	0.3091	0.129	0.01848	0.3148	-0.03296	0.128	-0.2297	0.1115	0.06881	-0.02022	0.2878	-0.136	0.0208667	-0.04611	-0.09945	0.3447	-0.2035	-0.00431	-0.03151	-0.09655	0.06957	0.06883	0.1061	0.00135	0.1406	-0.02862	0.08499	0.2066
Hs6-6-23-6	-0.03613	-0.10376	-0.5132	-0.0207	-0.09254	-0.3847	-0.0426175	-0.09265	-0.1291	-0.05804	0.1037	0.0452	-0.3216	-4.83e-09	-0.1357	-0.05822	-0.03663	-0.03163	-0.05953	-0.3318	-0.02862	-0.03513	0.2202	-0.1964	0.2427	-0.1154	-0.202	-0.1309	-0.3423	-0.164636	-0.2505	-0.1715	-0.06052	-0.1502	0.01807	0.09191	0.2871	0.1547	-0.0758	0.203	-0.1099	0.173	0.1902	0.1251	-0.05253	0.0287	0.2694	-0.112188	0.05736
Hs6-6-2-18	0.024235	-0.225067	-0.210264	-0.161	-0.01187	0.03839	-0.11517	-0.04371	0.185	0.09575	-0.126	-0.1674	-0.00602	-0.1166	-0.2992	-5.09e-09	0.1186	0.07528	-0.1026	-0.1282	0.1113	0.6233	0.3362	0.08932	0.1808	-0.08289	0.1284	-0.1987	0.1654	-0.06063	-0.05715	0.06155	-0.08601	-0.0282683	-0.1834	-0.2226	0.5969	0.08255	-0.1635	-0.02708	-0.1546	-0.07865	0.1369	0.01683	-0.07419	-0.009707	0.2147	-0.09544	0.1542
Hs6-7-18-1	-0.3165	-0.03601	-0.2596	-0.097	-0.0671	-0.4513	0.0252016	-0.2101	-0.2349	-0.1612	0.009062	-0.3202	-0.3551	-0.109	-0.00298	-0.00228657	-0.06204	0.3209	0.0162522	-0.2812	-0.08982	-0.1313	4.91e-09	-0.4951	0.109258	-0.0712995	0.1559	0.129	-0.3932	-0.0169633	-0.1489	-0.05591	-0.3048	-0.2817	0.1678	-0.4713	-0.01717	0.3095	0.01689	0.2096	-0.1224	-0.2918	0.0245678	0.08929	-0.05552	0.0351	-0.6268	0.164718	-0.08374
Hs6-7-9-11	0.1692	-0.114356	-0.232967	0.1243	-0.237	-0.07925	-0.4054	-0.2526	0.001863	-0.006982	-0.04626	-0.134774	-0.02652	-0.298	-0.1514	-0.1118	-0.035742	-0.01995	-0.09115	-0.04731	0.09328	-0.1833	-0.2465	-0.6268	-0.1315	-0.04154	-0.4635	-0.1672	-0.34	0.09839	-0.1268	-0.3607	-0.1509	-0.2427	0.1011	0.4562	0.06206	0.2117	0.137461	0.06412	0.04637	-0.2277	0.6941	-0.1033	0.5928	-0.2193	1.322	0.7815	0.07722
Hs6-7-2-23	-0.188812	-0.1239	-0.1122	-0.07086	-0.2083	-0.2549	0.0355867	-0.2068	-0.2295	-0.5691	-0.003785	-0.3985	-0.1703	0.1641	-0.04899	0.05228	-0.3378	-0.1556	-2.43e-09	-0.3054	-0.278	-0.021	-0.1598	0.2887	0.5815	0.0293	0.2569	0.09072	-0.103	-0.341947	0.1226	0.2385	-0.07677	0.035755	0.2525	0.1449	-0.02591	0.5463	0.1747	0.256	0.3086	0.5918	0.9877	0.1745	0.2232	-0.09101	0.3101	0.0435186	0.5841
Hs6-9-8-6	-0.0022075	0.04829	-0.168545	-0.06657	-0.0816667	-0.5274	-0.4297	-0.1182	0.03866	0.05	-0.02087	-0.01124	-0.078915	-0.03839	0.01737	-0.3211	0.1819	0.03913	-0.232676	-0.006988	0.01425	-0.1761	0.1353	-0.1787	0.02863	-0.1863	-0.2532	0.2779	-7.93e-10	0.01311	-6.89e-09	-0.00279556	0.09268	-0.09467	0.2113	0.04199	0.4504	-0.235	0.01593	-0.08475	-0.09521	-0.5717	-0.7184	-0.1381	0.228	0.5115	-0.5654	-0.2651	0.1881
Hs6-9-6-25	-0.125985	-0.138053	0.0224433	-0.1465	-0.3277	-0.401	-0.3215	0.001813	0.04364	0.092925	-0.2524	-0.03685	0.0537555	-0.24	0.0813	-0.02728	0.01009	0.2883	0.0293905	-0.2802	-0.01072	0.2207	0.2242	0.01751	-0.0197	-0.1754	0.07592	-0.1262	0.1979	0.3305	0.05179	0.1853	-0.1012	-0.04839	-0.03577	0.01894	0.5102	0.03148	-0.0360885	-0.2175	0.1053	0.0268	0.2197	-0.05913	0.309	-0.05745	-0.1961	-0.08473	0.2862
Hs6-13-1-6	0.01696	-0.6662	-0.408317	0.005043	-0.0361625	-0.434	-0.02599	-0.03627	-0.09352	-0.02972	-0.1762	0.1	0.008467	-0.2056	-0.02548	-0.3983	-0.1417	-0.5749	-0.131518	-0.09059	-0.1963	0.2213	-0.1529	0.2811	0.09179	0.02104	-0.09881	0.2216	-0.04084	0.08441	0.2768	0.082653	-0.0451	-0.129117	-0.284	0.3636	0.3586	0.2216	0.372	-0.1023	0.3175	0.1564	-0.4765	0.1288	0.1864	-0.005043	-0.3011	0.0136667	-9.7e-10
Hs6-14-3-17	-0.155798	-0.1878	-0.146617	-0.1983	0.114	0.02269	-0.0198535	-0.02406	-0.1951	-0.04145	-0.1055	-0.08012	-0.113962	0.0876	-0.2416	-0.04944	-0.1096	0.005555	-0.1438	-0.04424	-0.0109921	0.2472	-0.09815	0.2081	0.3687	-0.1515	0.1922	-0.1234	0.2468	-0.1426	0.09888	0.3633	-0.1152	0.2085	0.0205	-0.1739	0.113	0.121475	-0.2093	-0.2603	-0.1189	-0.03634	0.5862	0.4095	0.06712	0.3813	0.7378	-0.08392	0.07633
Hs6-15-10-3	-0.161931	-0.0537861	-0.2373	0.05316	-0.126448	-0.1351	0.102123	-0.3922	-0.3083	-0.1818	0.1112	0.003289	-0.190603	0.1959	-0.03214	0.08625	-0.2809	-0.2432	0.1195	-0.04011	-0.3633	-0.2749	-0.03009	0.2876	1.283	0.2137	-0.01544	0.3303	-0.3803	0.003624	0.2003	-0.2151	-0.1689	0.087142	0.2132	0.5373	-0.1926	0.896	-4.27e-09	0.3117	0.8289	0.9988	0.04619	0.3448	0.7217	0.9062	-0.276	0.0694829	0.3493
Hs6-18-14-6	0.05903	-0.2587	-0.466	-0.1087	-0.01244	0.1085	0.03541	-0.3825	-0.2867	-0.02959	-0.1428	0.0626383	0.423417	-0.009385	-0.06842	-0.2626	-0.05197	0.04657	0.02856	0.02765	0.02475	-0.0451	-0.3078	0.0364	0.4357	-0.002428	0.04941	0.08985	0.1681	-0.0354975	-0.01389	0.1801	-0.1998	-0.0735075	0.01663	-0.03416	0.1152	0.002428	-0.03417	0.1396	-0.2636	-0.04017	-0.8857	-0.4842	0.08165	-0.4863	0.4683	0.1202	0.4475
Hs6-20-16-20	0.0750243	-0.02423	-0.301542	-0.6081	0.09232	-0.016925	0.0355789	1.41e-09	-0.015766	-0.1364	0.2222	-0.215236	0.08798	-0.08645	-0.06817	-0.3536	-0.02004	-0.02993	-0.02631	0.00244344	-0.2601	0.07071	-0.0937	-0.03411	-0.3344	-0.1385	0.3167	-0.05689	-0.09801	-0.1176	-0.1463	-0.3415	-0.3388	-0.3905	0.2065	0.02802	-0.067144	-0.05779	0.2531	-0.1658	0.287	0.4027	0.07878	0.1939	1.049	0.4729	0.39328	0.07657	0.358
Hs6-26-7-9	-0.236542	0.01858	-0.1138	-0.2738	0.001349	-0.0834863	0.1665	-0.3183	-0.2173	-0.01934	0.03779	-0.182198	-0.001349	0.009838	-0.174818	0.01083	-0.2046	-0.03983	0.0658367	-0.4168	-0.2019	-0.09091	0.01208	0.2514	0.5642	0.1425	0.1991	0.6454	0.09869	-0.1664	0.3783	0.4338	-0.1041	0.2729	0.1326	0.3341	0.1592	0.4625	0.01597	0.2297	0.266519	0.05833	0.5484	0.4532	0.01333	-0.038275	0.02607	-0.09083	0.05606
Hs6-26-9-14	-0.2629	-0.0364125	-0.00367	-0.2579	-0.4197	-2.84e-10	-0.2126	-0.188	-0.03899	-0.0627	0.06331	-0.1739	0.02655	-0.0835852	-0.1278	-0.01812	0.2579	-0.6524	0.0165812	-0.1063	0.035065	0.1877	0.05781	-0.008561	0.0790133	-0.002316	0.08389	-0.1625	0.04844	-0.1309	-0.0915892	-0.05099	-0.01424	0.0169987	-0.08988	0.08417	-0.0762	-0.00756255	-0.1986	-0.0913	0.1565	0.2237	0.01951	0.08005	0.1856	0.3926	-0.06997	-0.1934	0.0130489
Hs6-6-1-2	0.024575	-0.037238	-0.09726	-0.3913	-0.04828	-0.4097	-0.009295	-0.233	-0.01851	0.000219	-0.1022	-0.155789	0.002275	-1.66e-09	-0.02965	-0.2316	0.1079	0.1886	-0.0979317	-0.03821	-0.1284	-0.3732	0.2616	-0.1636	0.104227	0.0431	-0.1496	-0.1001	-0.2276	0.2615	-0.0191	-0.2572	-0.125	0.0555233	0.03788	0.1273	0.07932	0.1135	0.1773	-0.03374	-0.2401	-0.06291	0.03766	-0.09772	0.2555	1.017	-0.6802	-0.001552	-0.01631
Hs6-7-18-15	-0.183316	0.01115	-0.2675	-0.1164	-0.1963	-0.4677	0.0768229	-0.08121	-0.0005555	0.03002	0.09226	-0.2838	-0.095634	0.07326	0.1111	-0.4349	-0.04172	-0.04686	-0.01355	-0.1696	0.05834	-0.1307	0.0456	-0.2038	0.156571	-0.002043	-0.0646	-0.02444	-0.1042	0.01636	0.04734	-0.2176	-0.1614	-0.1967	0.1177	0.09665	0.2666	0.1193	0.1218	0.1878	-0.1235	-0.08955	-0.1441	-0.05345	0.08368	0.1384	0.6147	-0.0308671	0.162582
Hs6-10-25-3	-0.007097	0.08604	-0.1939	-0.1907	-0.02746	-0.224	-7.05e-09	-0.1844	-0.2405	0.1288	0.03097	0.0433	0.0318867	-0.001419	-0.1164	0.02131	-0.08263	-0.0717111	-0.011242	-0.2336	-0.09784	-0.233	-0.2308	0.01568	0.572	0.2241	0.08448	0.1996	-0.093118	0.001856	0.2645	-0.3764	0.07127	-0.192	0.2361	0.4358	0.06826	0.7582	0.6451	0.531	0.2473	0.2818	-0.2118	-0.3182	-0.3001	0.3562	-0.4978	-0.000512	0.587
Hs6-10-1-11	-0.0332133	-0.3892	0.1458	-0.001539	-0.0441757	-0.2265	0.0344886	-0.02414	-0.1453	-0.1508	-0.1673	-0.3638	-0.01535	0.0299	-0.1554	0.05039	-0.2925	-0.0677433	1.77e-09	-0.2041	-0.0992029	0.6086	0.02036	0.2757	0.09323	0.00358778	0.2634	0.004326	0.09772	0.2117	0.06875	0.3984	0.03439	0.02946	-2.72e-09	-0.05609	0.1342	0.1325	0.07805	-0.05127	-0.05943	0.05511	-0.04242	0.1762	-0.09143	0.1237	0.2554	0.2604	0.06195
Hs6-12-8-10	-0.16129	-0.25539	-0.3351	-0.1362	-0.1587	-0.4766	0.0831529	-0.1608	-0.3105	-0.1945	-0.1018	-0.212283	-0.099218	0.04582	-0.04613	-0.299	-0.2118	0.1427	-0.1043	-0.2578	0.01144	0.1534	-0.1476	0.1535	0.6331	-0.000157	0.08832	-0.04249	-0.1508	0.1175	-0.1585	0.3298	-0.3029	0.0863	-0.006939	-0.007895	-0.09797	0.4709	0.2548	0.364	0.008126	-0.07306	-0.2227	0.1196	0.06158	0.2225	0.03061	0.00117429	0.5392
Hs6-15-24-4	0.03297	0.001736	-0.314	-0.07864	-0.04749	-0.218	-0.0958617	0.04131	0.07708	0.1042	-0.2079	-0.402	-0.3698	-0.1586	4.44e-09	-0.2004	-0.05027	-0.143	-0.09802	-0.1993	0.1651	0.2816	0.1463	-0.3661	-0.127	0.3031	-0.2477	-0.1125	-0.3017	3.4e-09	-0.0025771	-0.245	-0.103	-0.0045695	0.175	0.1049	0.1668	0.1713	0.2041	0.2905	-0.02721	-0.111067	0.07053	-0.1466	-0.2316	-0.02286	0.2545	0.0841512	-0.01279
Hs6-15-5-7	-0.1821	-0.127767	-0.2071	-0.00823	-0.05889	0.3776	0.001568	-0.2776	-0.225	-0.005315	-0.05959	-0.158	-0.0427187	0.0905	-0.189	-0.2399	-0.1029	-0.1232	-0.1403	-0.03355	-0.233	0.1739	-0.1967	0.6419	0.6737	0.3734	0.1139	-0.1405	0.4601	0.3323	-0.0545	0.1199	-0.1017	0.0145229	0.01103	0.227	-0.08801	0.1292	-0.03903	0.1243	-3.67e-09	-0.06561	0.1355	-0.1701	0.07407	0.5142	0.9125	-0.012925	0.122374
Hs6-15-17-11	0.11911	-0.0505777	-1.035	-0.2183	-0.0280367	-0.1129	0.0575635	-0.1102	-0.3305	0.1153	-0.07383	-0.4971	-0.2326	-0.1049	-0.3827	-0.3108	0.03202	-0.07266	-1.062	-0.4757	5.46e-09	0.2304	-0.06299	-0.497	0.7033	0.03415	1.023	-0.02616	1.103	-0.1291	-0.2869	0.3476	-0.3674	1.05	-0.04433	0.3504	0.2252	0.2425	0.3458	0.1072	-0.3086	-0.1823	7.34e-10	-0.1158	-0.06791	-0.0889	1.264	-0.0191809	0.05827
Hs6-17-9-25	-0.237237	-0.3156	0.0686667	-0.0311	-0.03813	0.006588	-0.1244	-0.001177	0.003657	-0.1414	-0.3589	-0.1216	-0.022998	-2.17e-09	-0.2249	-0.2416	-1.35e-09	0.0958084	-0.0836	-0.05096	0.3085	0.2283	-0.07833	0.2704	-0.1418	-0.04255	0.1821	-0.02142	0.1214	0.3613	0.0250159	0.2052	-0.1699	-0.080962	-0.03871	-0.1296	0.3503	-0.05491	0.09049	-0.2093	-0.1408	0.03743	-0.01535	-0.0668	0.01174	0.0117	0.1329	0.05528	-0.07496
Hs6-19-24-7	-0.02179	-0.109	0.04385	0.07562	-0.0121	0.05959	0.0503257	0.07277	-0.2598	-0.281	-0.08169	0.03855	-0.27812	0.0392	0.04355	-0.04762	-0.2791	-0.0936	-0.05795	-0.1701	-0.1271	0.022	-0.1015	0.06764	1	0.191	0.0536	-0.233	-0.1074	0.0168233	-0.103018	-0.05259	-0.02801	-0.0719911	0.1111	0.000773	-0.2897	0.2911	0.3206	0.4877	0.08659	0.1801	0.3068	1.15e-10	0.2733	0.03045	-0.1166	0.2831	0.6787
Hs6-21-17-13	-0.00197333	-0.06175	-0.39364	-0.1495	-0.233	-0.18254	-0.008534	-0.1057	-0.01256	0.009741	-0.1331	-0.122341	0.007747	-0.08129	-0.4355	-0.1759	-0.005388	0.1141	0.2308	-0.2048	0.008534	0.4301	0.1133	-0.1165	0.4057	-0.08445	0.02321	0.2112	0.01471	-0.2576	-0.4747	0.1518	-0.1697	-0.1947	-0.13	0.05698	0.07561	0.1048	-0.0303485	-0.221	0.102	-0.0393	-0.1377	0.1151	-0.2272	0.08586	0.5021	-0.07311	0.0309
Hs6-23-18-4	-0.06848	-0.2884	-0.2324	0.01861	-0.0210268	0.002734	-0.12911	0.039	0.1142	0.08638	-0.06013	-0.0495	-0.1399	-0.08291	0.02464	-0.1151	-0.02414	-0.00562	-0.05168	-0.05249	0.3213	0.001739	-0.01573	-0.2128	0.2369	-0.0572763	-0.1304	0.01766	-0.1934	-0.100099	0.01316	-0.126	-0.108	0.1159	-0.04859	0.1217	-0.1129	-0.1306	0.1514	0.3976	0.02215	-0.0966	-0.01227	-0.06702	0.09613	0.1619	0.03676	-0.09935	0.1667
Hs6-1-3-5	-0.138836	-0.126662	-0.2062	-0.3447	-0.0438317	-0.2512	0.2432	-0.3924	-0.1702	-0.3727	-0.135719	-0.1665	-0.1149	-0.03207	-0.2471	-0.5172	-0.2491	-0.08957	-0.09449	-0.6454	-0.177671	0.2493	-0.02435	0.141	0.9392	0.1181	-1.03e-09	-0.05165	0.3563	0.06964	0.1222	0.1922	-0.04007	0.3021	0.3208	0.6243	0.0399	0.4702	0.1084	0.05661	0.4373	0.3325	-0.1013	0.4557	0.2545	0.6679	-0.8292	0.2341	0.3739
Hs6-1-1-15	-0.015025	-0.0746925	0.0346	-0.1013	-0.090486	-0.2899	-0.1479	0.03424	0.1372	0.07348	-0.0341948	0.07096	-0.014442	0.01845	-0.08717	-0.01624	0.04105	0.2096	-0.05019	-0.2344	-0.2749	-0.0131	0.2435	-0.2798	0.1861	-0.3593	0.1165	-0.1088	-0.05925	-0.3165	0.105	0.09713	0.1472	0.2351	-0.09066	0.07853	0.5657	0.2298	-0.2402	-0.04684	0.3245	-0.007229	-0.05471	-0.007766	-0.04152	0.08026	-0.201313	-0.211	-0.1954
Hs6-3-17-8	-0.0326	0.0193333	-0.03843	-0.111081	-0.05053	-0.1998	-0.003843	-0.2419	-0.3092	-0.2119	0.4583	-0.144	-0.1723	0.003843	-0.1332	-0.3062	-0.1188	-0.04869	0.08723	-0.03387	0.09294	0.01463	-0.0201	-0.282	0.0643	0.1194	0.02078	0.03555	-0.05598	0.1542	-0.03047	-0.1181	-0.1421	0.039395	0.4591	0.2063	-0.2396	-0.02024	0.2019	0.1274	-0.03535	-0.2198	-0.3651	0.0526	0.128	-0.1691	0.2987	0.1426	0.08333
Hs6-6-14-22	0.013939	-0.09818	0.116729	0.0829	-0.027	0.04306	-0.0046188	-0.03581	0.08137	-0.3144	-0.07879	-0.1634	0.132311	-0.02921	0.01581	0.09493	-0.09284	-0.06447	0.2356	4.67e-09	-0.3467	-0.1222	-0.01007	0.1015	0.4452	0.4059	0.02331	0.2335	0.05069	0.2605	0.1195	-0.08301	-0.000775	0.0332542	-0.007175	0.4479	-0.05951	0.3928	0.09481	-0.02558	-0.1676	0.7208	0.4162	-0.08269	0.528	0.5753	-0.0239	0.082059	0.1983
Hs6-10-23-13	-3.09e-09	-0.11123	-0.4771	-0.3879	-0.2885	-0.1764	-0.0877367	-0.09383	-0.04771	0.07065	0.02624	-0.3631	-0.1547	-0.05627	-0.1535	-0.03899	-0.1227	0.002439	-0.1144	-0.07905	0.0945	-0.008691	0.05847	-0.4243	-0.3374	-0.0640771	-0.2597	-0.2866	-0.187	-0.2435	-0.3909	-0.2562	-0.2041	-0.133385	0.08773	0.05626	0.2751	-0.1822	-0.2545	0.3471	0.06137	-0.2315	0.1276	0.02132	-0.2034	-0.1598	0.6569	0.01029	-0.253
Hs6-12-4-12	0.0178929	-0.039496	-0.0569529	-0.007147	-0.1729	-0.4369	-0.214	-0.386	0.08347	-0.08333	0.005179	0.4791	-0.11269	-0.09467	-0.1227	0.04932	-0.2717	0.06637	-0.1534	-0.2527	-0.2706	-0.2998	-0.2659	0.1542	-0.6583	0.1075	0.2212	0.2538	-9.1e-09	0.01546	0.2999	0.07468	-0.1197	0.01966	0.03398	0.1514	-0.03119	0.2518	0.1662	0.4463	0.06998	0.1061	0.03134	0.02365	0.3188	-0.2875	0.03531	-0.1713	0.5487
Hs6-16-6-22	-0.19931	-0.146683	-0.2737	-0.224	-0.07924	-0.1421	-0.076752	-0.04355	-0.3661	-0.09078	-0.3416	0.01479	-0.122838	0.1568	0.06209	0.03175	-0.1395	0.04054	0.02544	-0.04716	-0.02683	-0.1716	-0.09945	0.09482	0.3533	0.2235	0.362	0.001973	0.02512	-0.05197	0.01993	0.01647	-0.183	-0.2623	-0.02524	0.005368	0.25	0.3548	-0.03884	0.06922	-0.2312	0.1456	0.1165	-0.2144	0.07271	0.4196	-0.124955	-0.0674678	0.4215
Hs6-21-15-6	-0.2899	-0.1857	-0.6388	-0.1044	-0.1697	-0.102167	-0.2967	-0.05382	-0.2316	-0.1191	-0.2228	-0.144528	-0.09145	-0.0877	-0.1469	-0.01043	-0.2491	-0.00464	0.09342	-0.2727	-0.1076	0.01652	-0.08711	-0.1811	0.6507	0.5084	-0.1664	-0.1015	-0.225	-0.108015	-0.04833	-0.0728	-0.1618	-0.1905	0.1515	0.3095	0.215	0.2432	0.005362	0.0479	0.1071	0.2616	-0.2044	-0.05204	0.04761	0.6272	-0.1085	0.235	0.003305
Hs6-30-13-14	-0.07645	-0.3445	0.04533	-0.3749	0.018169	0.0219713	-0.09962	0.3735	-0.3155	-0.05586	-0.1235	0.06436	0.04446	0.0090608	-0.09172	-0.1282	-0.1978	-0.1056	-0.05918	-0.200804	-0.04792	0.7446	0.07601	0.2385	0.4708	-0.07378	0.4257	-0.009379	0.2032	-0.07781	0.07858	0.5943	-0.2128	9.99e-07	0.07674	0.00465	-0.034457	0.5041	-0.1582	0.04059	0.3401	0.2997	0.4725	0.2261	-0.2211	0.00448	0.3417	-0.09187	0.03344
Hs6-1-20-23	0.0087	-0.2796	-0.003474	-0.3854	0.06759	-0.303	-0.1348	-0.08408	-0.100705	-0.2659	-0.05204	-0.5155	-0.08713	0.05304	-0.188	-0.0893	-0.3197	0.04664	-0.05409	-0.4714	0.1301	0.169589	0.2442	0.1017	-0.02056	0.1559	-0.06836	-0.08849	0.06901	-0.01981	0.1619	0.2021	0.1133	-0.1345	0.05585	-0.02123	-0.1884	-0.0345	0.06828	-0.2931	-0.02278	0.009443	-0.3986	-0.147	-0.272	-0.2853	-0.1672	-0.137025	-0.2205
Hs6-6-13-4	-0.4121	-0.0256133	-0.01818	-0.03498	-0.0168	-0.3856	0.071478	-0.243	-0.1296	-0.1661	-0.1671	-0.02163	-0.000332222	-0.01513	-0.2142	-1.022	-0.04305	0.002071	-0.1979	-0.2058	-0.1145	0.05744	-0.03088	0.06741	0.5032	-0.1029	-0.07587	-0.02176	4.45e-09	-0.00207	-0.06726	0.2337	-0.1296	0.0679843	0.06592	0.07241	0.2117	2.837	0.03624	0.06717	0.06925	-0.06832	0.2206	0.1079	-0.2202	0.2141	-0.1453	-0.0940824	0.2268
Hs6-7-20-5	-0.6892	-0.0319587	0.1289	-0.1898	-0.00665833	-0.72	-0.1817	-0.1189	-0.07634	0.01094	0.04733	-0.4273	-0.0062	0.2097	-0.06203	-0.2703	-0.05694	-0.02182	-0.04	-0.1536	-0.1113	-0.09794	-0.2067	-0.2426	0.5141	-0.08006	0.1627	0.07099	0.2893	0.1437	-0.2526	0.3014	-0.2199	0.2925	0.1022	0.03815	-0.0619	-0.04456	0.07689	0.4837	0.0674	-0.2099	-0.1456	0.1793	0.431	0.1427	0.3689	0.0133223	0.2987
Hs6-10-4-4	0.01954	-0.07377	-0.15352	0.08477	0.1136	-0.02894	-0.1043	0.07237	-0.1633	-0.05277	-0.06014	-0.006103	-0.2143	-0.07664	-0.2208	-2.57e-10	-0.08156	-0.0601	0.03216	-0.01775	-0.06144	0.1909	0.06751	-0.1702	0.06614	0.1231	0.2494	-0.06851	-0.1094	0.1747	0.019587	0.1732	0.02135	-0.00816	0.003082	0.09287	0.0387	-0.07564	-0.1348	0.2054	-0.007793	-0.0979	-0.2153	-0.03535	-0.09115	-0.1633	-0.2507	0.2582	1.03e-09
Hs6-10-9-10	-0.276826	-0.2588	-0.2032	-0.332	-0.0324262	-0.1851	-0.1006	-0.01439	-0.1474	-0.1944	-0.2857	-0.5002	-0.0508822	0.07794	-0.2146	0.004246	-0.09041	0.09095	-0.0217	-0.4543	-0.1727	0.1255	-0.2163	0.1925	0.7978	-0.203	0.1776	0.04055	0.1989	-0.1165	-0.1497	0.3875	-0.01814	-0.1693	0.01097	-0.06331	0.02182	0.4012	0.033274	0.07918	0.1412	0.1581	0.1084	0.245	-0.02876	0.3041	0.002183	0.1412	0.6187
Hs6-12-18-4	-0.216233	0.03971	0.02654	-0.2068	-0.02489	-0.2668	0.001232	-0.2974	0.04254	-0.3777	0.01829	-0.01019	0.00871463	0.1782	-0.06146	-0.1641	-0.1092	-0.207827	-0.3457	-0.1859	-0.2628	-0.1169	2.88e-09	0.2504	-0.02068	-0.4264	0.05328	-0.05256	0.1116	-0.562	-0.1806	-0.01162	-0.08386	0.04759	0.121	0.01786	0.000603	0.1984	-0.0611903	0.5005	0.1091	0.2708	-0.01737	0.3462	0.0164622	0.06172	0.01032	-0.0531725	-0.2515
Hs6-13-12-2	-0.04432	0.09584	-0.2259	-0.5064	-0.1934	-0.175	-0.01078	0.01694	-0.05626	-0.3765	-0.01553	-0.08215	-0.01295	-0.1768	-0.08855	-0.2132	-0.164	-0.2932	-0.0935401	-0.2368	-0.1108	0.0581167	0.3803	0.09968	-0.3142	-0.1856	0.2617	-0.1315	-8.4e-09	-0.4278	-0.1016	-0.023196	0.02416	-0.09047	-0.1401	0.1372	0.060485	-0.7177	-0.2765	-0.2225	0.2673	0.3866	0.1644	0.4519	-0.2686	0.029621	0.3166	0.1458	-0.5995
Hs6-17-8-13	-0.2754	0.03401	-0.156078	-0.2499	-0.4083	-0.09635	-0.11783	-0.07311	-0.1726	-0.09725	-0.1191	-0.09373	-0.0708567	-0.05504	-0.2006	-0.2775	0.04085	0.01892	-0.2258	-0.2614	0.1905	0.1973	0.04493	-0.1316	0.06	-0.2141	0.3366	0.03403	0.02128	-0.1923	-0.09593	0.07116	3.08e-09	-0.2175	-0.3308	0.05867	0.3251	-0.1647	0.0305967	-0.03456	0.1244	0.03036	-0.1629	0.0426206	-0.1277	0.05794	-0.3933	-0.157	-0.01434
Hs6-26-20-7	-0.0166743	-0.0187869	-0.1713	-0.241	0.008755	-0.01705	-0.2632	-0.04774	-0.1981	-0.3476	-0.09192	0.0725637	-0.2121	-0.05451	-0.0395807	-0.1721	-0.1589	-0.05189	-0.2216	-0.1725	8.16e-10	-7.34e-09	0.2532	-0.1373	0.3711	0.1149	-0.2976	0.1117	-0.01477	-0.09113	-0.03126	0.3004	-0.2806	-0.119924	-0.01299	0.2562	-0.117	0.04469	0.101	-0.1289	-0.1951	0.05954	0.01759	0.06995	-0.06256	-0.0359267	0.03134	0.1326	0.3698
Hs6-30-14-8	-0.123602	-0.1726	0.1533	-0.2477	0.08397	0.1032	-0.1556	0.01706	-0.4112	-0.3148	0.04614	-0.1752	-0.2212	-0.1089	-0.1255	-0.1854	-0.216	-0.08628	0.02623	-0.08361	-0.3626	0.5137	0.1974	0.08972	0.6714	-0.02167	0.3153	0.09446	0.06705	0.2191	-0.1317	0.5834	-0.03496	0.09817	0.0436	0.2403	-0.2243	0.2171	0.00774	-0.04111	0.314022	0.2861	0.7967	0.4147	0.1129	0.6001	0.5636	0.02133	0.314
Hs6-2-6-9	-0.1072	-0.09331	-0.111	4.8e-09	-0.101141	-0.4245	0.2418	-0.241	0.08822	-0.03084	-0.08417	-0.2239	0.0286214	-0.06232	-0.4383	-0.1579	0.04728	0.06643	-0.1307	-0.135	0.01119	0.5877	0.3747	0.2114	0.8284	-0.08323	0.2108	0.2535	0.18	-0.09124	0.04752	0.171	0.1359	0.130026	0.7439	-0.2384	0.4019	0.06022	0.1925	0.1901	0.04544	0.151	-0.2112	0.3855	0.2385	0.3419	-0.4965	0.07168	0.3976
Hs6-5-13-10	-0.18184	-0.1389	-0.057645	0.03769	-0.041447	-0.1459	0.05182	0.009974	-0.0998	-0.4785	-0.2205	0.08074	-0.000541	0.02146	-0.1647	-0.2008	-0.2084	-0.06383	-0.1362	-0.1676	4.03e-10	0.03614	-0.08437	-0.1538	0.4821	0.1077	0.001403	-0.1269	-0.09692	-0.07441	0.1993	0.1095	0.03475	0.0326	0.1232	0.08741	0.02223	-0.000391	-0.1036	0.1007	-0.1739	-0.1595	-0.7048	-0.06029	-0.1995	-0.04446	-0.427	0.01355	0.002192
Hs6-9-1-5	-0.05776	-0.1126	-0.05026	-0.1153	0.0573748	-0.1992	-0.1413	0.2161	0.0455	-0.1586	-0.1167	-0.1504	0.0541608	-0.0554881	-0.3205	-0.1872	0.03116	0.03103	0.0475687	0.083	0.0979611	0.3631	0.04103	0.4748	0.08245	-0.0395163	-0.06188	-0.0963	0.2856	-0.0365077	0.0599844	0.1624	-0.07163	0.03061	0.1246	0.04464	0.2176	-0.02201	-0.2205	0.07115	0.1975	-0.1294	-0.4389	3.33e-09	0.62	0.5457	0.05737	0.0752888	-0.2103
Hs6-15-22-3	-0.189367	-0.136316	0.05451	-0.3184	-0.4066	-0.01534	0.008033	-0.3247	-0.2549	-0.1698	-0.1487	-0.4016	-0.16167	0.03214	-0.06521	-0.1101	-0.3703	-0.02508	0.2962	-0.2948	-0.1586	0.1712	-0.09349	0.3536	1.1	0.3856	0.443	-0.06116	-0.2828	-0.4607	0.1029	-0.05553	-0.1629	-0.008033	0.4002	0.1277	-0.02711	0.6178	-0.1229	1.315	0.1638	0.6886	0.5801	0.3981	0.9173	1.18	0.07858	0.07719	0.313923
Hs6-15-16-11	-0.03934	-0.6557	0.2622	0.02402	-0.0418517	-0.09337	-0.010048	-0.02524	-0.1004	-0.1776	-0.0437	-0.1874	-0.08778	-0.04746	-0.02656	-0.07144	-0.2602	0.03876	-1.37e-10	-0.2465	-0.06353	0.09822	-0.001021	-0.04512	0.697	0.02077	0.3519	0.04424	0.2788	0.01171	-0.1247	0.07551	-0.01618	0.08599	0.08354	0.04884	0.07954	0.197	-0.003451	0.3267	0.1652	-0.003736	0.1323	0.07936	-0.1462	-0.02077	0.2166	-0.09205	0.2931
Hs6-18-20-11	-0.2786	-0.1156	-0.3172	-0.3657	-0.1437	-0.1904	-0.151	-0.04868	-0.09065	0.0469	-0.1791	-0.3533	-0.2412	-0.2276	-0.178	-0.1183	-0.3174	0.01593	-0.1166	-0.1065	-0.1706	0.3907	-0.175	-0.00168	0.249711	0.1088	-0.1605	0.0895	-0.3427	-0.08129	-0.045435	-0.002918	-0.2322	-0.09339	0.004369	0.03444	0.245	0.148	0.1098	0.313	0.01373	0.2513	0.3232	0.1295	0.03806	-0.007567	-0.5473	0.119322	0.3474
Hs6-26-17-11	-0.08904	-0.0211	-0.03082	-0.04671	-0.06472	-0.0229	-0.02318	-0.2783	-0.353	0.07005	0.006988	-0.4852	0.09129	0.07254	-0.193	0.007337	-0.177	-0.2799	-0.2371	-0.1337	0.04419	-0.02229	0.01866	-0.1745	0.5485	0.1746	-0.3074	0.002248	-0.6189	0.1443	0.04022	-0.1291	0.004122	0.05327	-0.001231	0.2106	-0.2707	0.1493	0.3631	-0.1113	0.02875	0.2826	0.2816	0.2364	-0.4111	-0.09027	-0.6761	0.193	0.1033
Hs6-27-5-4	-0.6805	-0.7459	-0.4073	-0.2356	-0.4893	-0.06907	-0.05123	-0.3763	-0.3354	-0.3099	-0.2329	-0.4054	-0.175575	-0.5082	-0.514	-0.2917	-0.296	-0.7013	-0.5447	-0.3702	-0.3506	-0.08438	-0.004209	0.07004	0.3148	0.1816	-0.4774	0.093	-0.2501	-0.3302	0.01895	-0.1552	-0.3623	0.4313	0.2345	0.2428	-0.15	0.00620625	-0.2577	0.1427	0.2135	0.004208	-0.0912225	0.1943	-0.3358	-0.2636	-0.2057	-0.01447	-0.0735782
Hs6-1-24-10	-0.3497	-0.1167	-0.8423	-0.514	-0.103969	-0.1605	-0.0131945	0.04065	0.001953	-1.9e-05	-0.05855	0.1548	-0.098726	-0.005411	-0.1443	-0.05488	-0.00113	5.26e-10	0.07983	-0.3879	-0.01501	-0.08107	-0.01023	0.3571	0.01491	-0.1645	-0.05605	-0.07119	0.2915	0.05804	-0.155	0.5226	-0.1697	-0.3813	0.07984	-0.2077	0.1882	0.0693322	0.2703	0.2016	-0.01012	0.2505	-0.193	-0.009237	0.1482	-0.1098	-0.3196	-0.041958	0.2001
Hs6-2-7-7	-0.2776	-0.3016	-0.3868	-0.3961	0.03783	-0.1071	-0.07237	0.1764	-0.06401	-0.02592	-0.1799	-0.3514	-0.03411	-0.1087	-0.3061	-0.05949	0.06813	0.01615	0.1302	-0.3739	0.06881	0.4609	0.179	0.1583	0.8046	-0.06779	0.5515	0.03304	0.1447	-7.7e-10	-0.1389	0.09397	-0.3381	-0.070295	0.07407	-0.2367	0.4364	0.09066	0.1142	-0.03907	0.01592	-0.04933	-0.09523	-0.0702	-6.12e-09	0.2982	0.1771	-0.1346	0.2875
Hs6-2-8-18	0.07992	-0.03736	0.3059	-0.1537	-0.0787544	-0.08744	-0.1888	0.04379	-0.09683	-0.1131	-0.01781	-0.1706	0.003915	-0.03856	-0.000441	-0.338	-0.01701	-0.001586	-0.0449723	-0.1971	-0.05582	0.2449	0.2792	0.295	0.391522	-0.008267	0.5977	0.05164	0.5529	-0.4798	-0.1097	0.02745	0.05482	0.01966	1.41e-09	0.0611389	0.2503	0.4937	-0.002521	0.04864	-0.007507	0.3039	0.190495	0.3826	-0.02363	0.2005	0.1749	-0.6151	0.2234
Hs6-5-17-6	-0.1145	-0.0252	0.01047	0.1703	-0.026195	-0.157	-0.1643	-0.02167	-0.11	-0.007601	-0.001539	-0.06395	0.007819	0.09599	-0.03886	-0.1255	0.02421	0.02012	0.02317	-0.03439	0.03587	-0.03721	-0.07046	-0.03288	0.2694	-0.07345	-0.06385	-0.06871	0.389	0.06362	-0.08016	0.1403	0.0501	-0.115898	0.07697	-0.1104	0.1677	-0.01747	-0.07904	0.09446	-0.09164	-0.08824	-0.2122	-0.09864	-0.1334	-0.0404	-0.5095	0.06584	-0.004253
Hs6-5-14-10	-0.162133	-0.03329	-0.018015	-0.02068	-0.06695	-0.4164	-0.05353	0.0669	-0.06021	-0.1911	-0.1965	-0.6316	-0.1691	-0.0164	-0.4231	-0.05908	0.01226	0.06599	-0.1269	-0.2811	0.1285	0.3444	0.2316	0.04268	0.1529	-0.1522	0.05548	-0.08769	0.1224	-0.01233	0.01233	0.1437	0.04219	0.01852	0.05392	-0.05413	0.3404	-0.1266	0.0409	-0.07292	-0.1201	0.04705	-0.2688	-0.002628	-0.08656	0.05919	-0.3574	-0.1598	0.2117
Hs6-7-11-21	-0.120638	-0.622	0.200473	0.02403	-0.5109	-0.4192	-0.2749	0.04757	-0.2686	-0.3889	0.05455	-0.07533	-0.3078	-0.3105	-0.204	1.61e-09	-0.462	-0.4125	-0.5158	-0.2738	-0.2141	-0.2574	-0.1352	0.07624	0.7732	0.3355	-0.03469	-0.03094	0.2927	0.1286	2.48e-09	0.2471	-0.3066	0.0247332	0.2678	0.1667	-0.008892	0.1311	0.4465	0.2589	0.2445	0.5096	0.2107	-0.113	-0.1318	-0.2786	0.3885	0.044213	0.1302
Hs6-8-19-9	-0.178186	0.02993	-0.0883143	-0.1059	-0.2824	-0.4824	0.00461	0.01367	-0.2174	-0.01998	0.2138	-0.4952	-0.04994	-0.1468	-0.2763	-0.1222	-0.209	-0.06325	-0.6124	-0.07235	-0.0438	0.2509	0.00012	0.03738	0.2024	-0.02695	-0.02331	0.2245	0.316	0.1801	0.2625	0.178	-0.248	0.559	0.02214	-0.1246	-0.1895	-0.06698	-0.1479	0.1334	-0.21	-0.07498	-0.1426	0.01176	0.07732	0.2052	0.7796	0.1242	0.0361
Hs6-9-21-25	-0.262768	-0.3618	-0.01778	-0.1577	0.007946	-0.2481	0.1314	0.06404	-0.2422	-0.4746	0.07531	-0.2193	-0.2218	-0.005681	-0.0585767	-0.09929	-0.323	-0.1384	0.006954	-0.2569	-0.1743	0.6837	-0.1557	0.3777	0.3219	-0.01725	0.3248	-0.04852	0.2875	0.1025	0.1561	0.06146	0.03865	0.0723312	-0.06387	0.1249	0.06149	0.2857	0.1924	0.2882	0.2795	0.6113	0.4511	0.1671	-0.06985	0.211	-0.3678	0.2548	0.2387
Hs6-11-1-23	0.0241033	-0.06696	-0.199717	-0.05717	-0.0303483	-0.0239	-0.1469	-0.2338	0.2601	-0.1325	-0.1047	-0.2446	-0.2505	-0.1225	2.32e-09	0.0422	0.07397	-0.04608	-0.05214	-0.1678	-0.02046	0.785	-0.002767	0.3684	0.192	0.2106	0.5148	0.04137	0.06248	0.1188	-0.1707	0.3387	-0.1752	-0.1181	0.003798	0.2074	0.101484	0.3923	0.2049	-0.1948	-0.09057	0.09276	0.2953	-0.1612	0.3809	0.03588	0.7582	0.0413183	0.2686
Hs6-13-10-5	0.0822	0.007409	-0.1032	0.1998	-0.0453442	-0.3117	-0.1175	-0.23	-0.07371	0.04904	0.02335	-0.1048	-0.1365	0.07636	-0.0792	-0.2114	-0.06978	-0.1945	0.006229	-0.0771	-0.2357	0.191757	-0.0957	0.3192	-0.3147	0.09814	-0.1284	0.2616	0.04938	-0.0399086	0.1211	0.0825502	-0.08289	-0.05263	-0.08613	0.03343	0.3689	-0.0358	-0.1479	0.07564	0.04861	-0.01784	-0.3593	-0.0536	-0.1508	0.4519	0.01784	-0.069556	-0.1358
Hs6-14-13-13	-0.131	-0.2342	-0.147716	-0.3745	-0.000662	-0.1305	-0.04498	0.03409	-0.2043	-0.1739	-0.03479	-0.05711	0.0155399	-0.1432	-0.2562	-0.09728	-1.49e-09	0.0458	0.1489	0.1229	-0.1773	0.7556	-0.2338	0.3107	0.5581	-0.0319	0.5014	0.148	0.189	0.3208	0.05334	-0.07067	-0.01707	1.75e-09	0.1346	0.07826	0.06868	0.1584	0.3307	-0.05278	0.09738	0.3552	0.3771	0.6161	0.4181	-0.03662	0.4248	0.5681	0.2571
Hs6-15-3-15	0.2864	-0.3494	0.03353	-0.4852	-0.2765	0.02054	-0.3489	-0.2855	-0.0806	-0.1848	-0.2146	-0.5091	0.0176484	0.08656	-0.07292	-0.2143	-0.2112	-0.2162	-0.0144859	-0.1636	-0.2079	0.1322	-0.06518	0.3065	0.1167	-0.1783	0.234441	0.08951	0.0266	-0.1861	0.1752	-0.4987	-0.1571	0.5079	-0.02302	0.1633	0.07824	0.3622	0.2018	0.5316	0.05759	0.2525	0.2985	0.355	0.3248	0.01135	0.2579	-0.1747	0.3768
Hs6-18-4-4	-0.02702	0.0308	0.1098	-0.1623	-0.1045	-0.1974	-0.1899	-0.009336	-0.3316	-0.3139	0.0008035	-0.004079	0.04501	0.0169044	0.05995	0.08303	-0.06816	0.0418811	0.0517044	0.07333	0.08321	0.09441	-0.1185	-0.020296	0.3852	0.126	0.06713	-0.01851	0.02218	0.1122	0.0167077	0.107	0.1421	-0.144915	0.01587	-0.131	0.1751	-0.003181	0.003182	0.1182	0.1726	-0.06072	-0.1231	-0.149	-0.1599	-0.04747	-0.2002	0.3624	-0.03673
Hs6-23-2-5	-0.0543575	-0.08949	0.0284	-0.03376	-0.0880814	-0.09203	3.41e-10	-0.1231	-0.2391	-0.4373	-0.1715	-0.080244	0.052095	-0.2247	-0.05508	-0.03902	-0.000139	-0.5257	-0.2382	-0.2493	-0.199276	0.009683	-0.2063	-0.1203	0.636	0.1548	0.5438	0.2056	-0.4326	-0.0675578	-0.4202	-0.1726	-0.04197	-0.2349	-0.2709	0.5365	-0.06769	0.3709	0.01605	0.4871	0.2181	0.4878	-0.03548	-0.1095	0.2643	0.0832	-0.6038	-0.0207311	0.2354
Hs6-26-18-3	-0.03479	-0.2627	-0.3981	-0.2542	-0.07516	-0.2304	-0.1111	-0.09532	-0.01361	0.1249	-0.06213	-0.238	-0.08726	-0.1838	-0.09069	-0.161	-0.1003	-0.1287	-0.06622	-0.2006	-0.06156	-6.96e-10	0.06548	-0.3626	0.3597	-0.124	-0.3568	0.1359	0.1052	-0.211	-0.1657	-0.1227	-0.175	-0.0257987	-0.03884	0.385	0.01014	0.2057	0.1085	-0.06969	0.07938	0.05986	0.3158	0.07033	-0.2263	0.022472	-0.2212	0.1024	0.2883
Hs6-26-23-8	-0.14536	0.04072	-0.4421	-0.5231	-0.02019	0.002965	-0.04177	-0.3824	-0.2592	-0.09909	-0.04661	-0.002966	0.000146	-8.48e-09	-0.2857	-0.1224	0.02914	-0.1379	-0.2443	-0.09212	0.02576	-0.2088	0.1839	0.2241	0.3091	0.01413	0.02468	0.1737	0.3116	-0.001888	0.04306	-0.04132	-0.2164	-0.2164	0.1985	0.2262	-0.2786	0.2644	0.05591	0.181	0.0192678	0.1983	-0.3552	0.5682	0.3267	0.5413	-0.2684	0.2085	0.1089
Hs6-1-13-5	-0.153365	-0.1946	-0.3184	-0.329	-0.159634	-0.2549	-0.08886	-0.3835	-0.4573	-0.6289	-0.0943529	-0.3096	0.1049	0.2663	-0.4875	-0.4103	-0.4437	-0.1186	0.1369	-0.1367	-0.130361	0.1262	0.000812	-1.75e-09	-0.1702	0.1484	-0.2662	0.2327	0.5332	-0.06275	-0.1769	0.475	-0.04466	0.1411	-0.4798	0.2699	-0.3113	0.2011	-0.0601	0.09635	0.3445	0.2633	0.575	0.6087	0.7872	0.4806	0.9016	0.2425	0.3301
Hs6-2-5-2	0.07563	-0.2427	-0.2315	0.08381	-0.116871	-0.2817	0.07222	-0.4888	-0.2677	-0.2958	0.0498389	-0.1899	-0.1508	0.01508	-0.1905	-0.07686	-0.167	-0.160022	-0.4238	-0.3922	-0.224622	-0.106	0.5526	0.3522	1.259	0.6047	-0.009971	0.3357	0.5684	0.2146	0.3104	0.1601	0.1296	-0.07091	-0.000851	0.2154	0.3367	0.5091	0.2009	0.1206	-0.2282	0.3983	-0.1987	0.2189	0.3734	0.1293	-0.4368	-0.1641	0.1427
Hs6-7-2-10	-0.1106	-0.344	0.04669	0.06199	-0.07837	-0.257	-0.2397	-0.0933	-0.1621	-0.2009	0.05554	-0.515	-0.04812	0.2515	-0.1857	-0.01867	-0.02211	-0.04298	-0.1498	-0.007705	-0.2874	-0.1613	-0.1221	0.002758	0.6386	0.3747	-0.1356	-0.04851	-0.473	-0.08804	0.000921	-0.008001	-0.002758	-0.1077	0.3096	0.04341	-0.1309	0.4084	0.08613	0.5206	-0.126	0.03383	0.3798	0.2443	-0.2203	-0.0114938	0.1419	0.0330493	0.08616
Hs6-21-18-23	-0.3443	-0.1941	-0.0105	0.03142	-0.07296	0.0313338	-0.101	-0.3349	0.06409	-0.1803	-0.09999	0.2805	-1.6e-09	-0.1191	-0.00494611	-0.1504	0.1004	0.0110606	-0.03119	0.02367	0.1001	-0.06051	-0.01354	0.1437	-0.0562561	-0.1631	0.1407	0.04966	-0.1816	-0.2048	0.332	-0.1958	0.1683	0.2133	-0.2171	0.05842	0.09331	0.03688	-0.0400737	-0.1728	0.18	0.4992	-0.1238	-0.2421	-0.1637	0.3563	0.7661	0.04044	-0.2381
Hs6-22-17-19	-0.204782	-0.04024	-0.2222	-0.09049	-0.03172	0.08759	-0.00184	-0.1092	-0.2955	0.03825	-0.01939	-0.334	-0.0070135	0.1659	-0.01306	-0.1397	-0.08509	-0.051121	-0.05608	-0.1146	-0.1904	-0.05541	0.02771	0.1083	0.6275	0.2031	-0.09102	0.05892	-0.04574	0.0621768	0.2743	0.178	-0.07843	0.04334	0.0708	0.2119	-0.2175	0.4282	-0.1009	-0.08558	0.03276	0.09159	0.5151	0.1084	0.2838	0.08168	-0.11513	0.06072	0.1972
Hs6-29-7-4	0.0119933	0.3588	-0.3768	0.001633	0.03976	0.0485	-0.1381	-0.1908	-0.154	-0.026	0.06871	-0.1422	-0.0213	0.08252	0.01871	-0.2597	0.05613	-0.06392	-0.087225	-0.0136	-0.3391	-0.1566	-0.1096	0.1204	-3.65e-09	0.1656	-0.2732	0.4605	-0.4004	0.5359	0.2357	-0.08185	0.08434	0.1074	-0.2121	0.02931	-0.07423	0.1276	0.1933	0.448	0.2008	0.2437	-0.1827	-0.1533	-0.2112	0.0915971	-0.1248	0.026925	-0.05416
Hs6-30-14-5	-0.146818	-0.05155	-0.6285	-0.5849	0.04684	0.1919	-0.1843	-0.3701	-0.2258	0.03093	-0.1573	-0.2758	-0.045892	-0.2073	-0.04453	-0.134	-0.05514	0.04255	0.03464	-0.1161	-0.1158	0.0100187	-0.1268	-0.07868	-0.1098	-0.1598	-0.03479	0.02068	-0.186	0.03603	-0.3216	0.04301	-0.2831	-0.5027	-0.1304	0.02616	-0.006035	-0.004778	0.06657	0.03966	0.006035	0.0276311	0.2116	0.5853	0.8522	0.3728	0.1366	0.09773	-0.05851
Hs6-6-4-8	-0.214295	0.06369	0.2907	-0.3781	-0.06061	-0.3551	0.08443	-0.2906	-0.626	-0.6285	-0.1224	-0.3277	-0.1292	0.09541	-0.2072	0.01189	-0.294	-0.2521	-0.0458	-0.2586	-0.5622	1.72e-09	-0.3396	0.4245	0.6472	0.109	0.01795	-0.1153	0.3317	0.04515	-0.0763	0.314	0.03058	0.1014	0.1946	0.1623	0.03325	0.2912	0.1262	0.1011	0.1521	0.4245	0.4242	0.2679	0.1123	0.424	0.06644	-0.08037	0.2173
Hs6-7-5-3	-0.0729167	-0.0707546	0.02015	-0.09708	-0.103	-0.4009	-0.2274	-0.2012	0.1052	-0.3196	0.06333	-0.1444	-0.0915658	-0.02735	-0.2487	-0.03087	0.004304	-0.1415	-0.1794	0.002903	-0.3145	-0.3013	-0.06513	-0.1855	0.1322	0.1166	-0.1723	0.2026	-0.03676	0.09957	-0.06231	-0.189	-0.04771	0.09712	0.2062	-0.004664	-0.1199	-0.1198	0.0742	0.06108	-0.05986	0.003175	1.3e-09	0.1259	-0.1715	-0.045	0.2536	0.07907	0.1308
Hs6-8-17-23	-0.0228012	-0.092141	0.019734	-0.1294	-0.2916	-0.2873	-0.0963138	-0.3054	0.006906	-0.05395	-0.04107	0.006806	-0.102333	-0.2911	-0.3029	-0.1349	-0.06391	-0.09823	-0.723	0.02377	0.3712	0.2956	0.05127	-0.4073	-8.37e-09	-0.3649	-0.07307	-0.1783	-0.09761	0.0683	-0.2116	-0.3234	-0.3043	-0.0205683	0.08258	-0.04273	0.1815	-0.2255	0.07708	0.6835	-0.2586	0.1631	0.5199	-0.01647	0.213694	0.2534	0.182	0.06167	0.1122
Hs6-10-5-8	-0.5582	-0.2427	-0.3852	-0.321	-0.1126	-0.043	-0.06293	-0.02264	-0.1153	-0.1922	-0.08764	-0.8501	-0.1323	0.0589	0.01579	-0.1882	-0.0998	-0.05627	-0.83	-0.3036	0.005838	0.000257	-0.09082	0.1021	0.1354	0.121	0.01	0.1013	0.2381	0.008797	0.002999	0.06016	-0.0324	0.09196	0.08741	0.03477	-0.2369	0.307	-3.9e-09	-0.08962	-0.04432	0.01738	-0.2038	0.313	0.185	0.7614	0.06467	0.08004	0.3781
Hs6-13-4-7	0.2012	0.1324	0.132101	-0.1162	-0.0304993	-0.34	-0.01478	0.05648	-0.06518	-0.2164	-0.1572	-0.2723	0.06272	0.141119	-0.268	-0.1872	0.03312	-0.06715	0.1402	-0.2652	-0.2171	0.178	3.16e-09	0.6248	1.008	0.2275	0.8677	0.3703	0.604	0.2293	-0.0236958	0.385011	0.1016	0.5159	-0.1202	0.2545	0.3527	0.5973	0.04301	-0.3671	0.3677	0.3153	0.3768	0.2112	0.7535	0.2525	0.149	-0.02291	0.350767
Hs6-16-19-3	-1.196	-0.9272	-0.7345	-0.3052	-0.1998	-0.3845	-0.2171	-0.1929	0.04404	0.2214	0.08454	-0.204	-0.07907	-0.2997	-0.06804	-0.1761	-0.009553	-0.1563	-0.3379	0.02444	-5.43e-09	-0.06654	0.2808	0.4256	-0.3278	-0.2078	0.5017	0.1807	0.1579	-0.07633	0.09435	0.547	-0.4477	-0.06656	0.1377	0.1438	-0.04113	0.06803	-0.09677	0.1757	-0.2375	-0.0412362	-0.5418	0.6411	-0.01207	0.006868	0.7475	0.09446	0.077715
Hs6-17-19-7	-0.067648	0.005403	-0.305363	-0.1243	-0.1616	-0.1476	-0.2845	0.04917	-0.05791	-0.01508	-0.01827	-0.5407	-0.062465	-0.06119	-0.1582	-0.2108	-0.01458	-0.1553	-0.005404	-0.2041	0.0341562	0.2023	-0.02459	0.1347	-0.02362	0.1349	0.001821	0.2235	-0.05038	-0.0898	0.1072	0.1937	-0.09329	-0.1968	-0.05799	0.0821	0.2068	0.1737	-0.2149	0.1508	-0.03068	0.1891	-0.2336	-0.04769	0.4331	0.4497	-0.04896	0.1804	0.4738
Hs6-18-12-3	-0.166	-0.1955	0.03636	-0.1003	0.08894	0.01111	0.1265	-0.1671	-0.1481	-0.2097	0.0413	0.006297	0.011512	-0.1323	-0.05924	0.07892	-0.1278	-0.17541	-0.01123	-0.1418	-0.3614	0.1388	-0.2236	0.3459	0.06	0.0411	0.4767	-0.03525	0.4312	-0.01633	-0.04335	0.1793	0.1607	0.01633	0.05711	0.02666	-0.07279	0.2286	-0.1653	-0.1541	0.1108	0.3669	-0.05278	9.06e-09	-0.2148	-0.04611	0.4599	0.1951	0.2233
Hs6-23-11-2	-0.4851	-0.009827	-0.7847	-0.3692	-0.135169	0.001646	-0.0317	0.05468	-0.04553	0.02896	-0.007701	-0.06683	-0.155684	-0.01488	-0.2861	-0.1949	-0.09374	-0.03452	-0.1647	-0.04446	0.006836	0.07427	0.08875	-0.2367	-0.03079	0.07522	-0.139	-0.07384	-0.3163	0.2758	-0.1339	-0.4476	-0.09367	-0.1727	0.2096	0.318	-0.05844	0.1006	-0.1442	0.4744	-0.1128	-0.001646	-0.07959	0.1585	-0.1655	0.07588	-0.08015	0.3678	0.1032
Hs6-2-19-1	-0.4629	-0.2967	-0.0299	0.4168	-0.0940388	-0.2831	0.1139	-0.5216	-0.237	-0.07949	0.006212	-0.108837	-0.2337	0.0818119	-0.7347	-0.1641	0.01258	-0.0193	-0.2508	-0.3759	-0.4449	-0.2618	0.2162	0.2192	0.8014	-0.2171	-0.08287	0.1846	0.2928	0.07334	0.01858	0.4527	-0.1118	0.1924	-0.3583	-0.4409	0.018703	0.2556	-0.1072	0.204	-0.2267	0.185783	-0.2316	0.3854	-0.4824	0.5161	-0.2299	0.0941812	0.002081
Hs6-5-18-5	-0.4195	-0.2636	-0.107604	-0.4455	-0.0153239	-0.3539	-0.2483	-0.355	-0.1374	-0.2519	-0.2409	-0.1566	-0.183	0.01672	-0.5208	-0.08642	-0.07951	-0.0402	-0.268	-0.4408	2.54e-09	-0.09417	0.03484	-0.3558	0.07146	-0.3194	-0.2359	-0.05749	-0.3752	-0.07816	-0.1615	-0.2466	-0.1898	-0.005295	0.1421	-0.03956	0.1246	0.2101	0.06666	0.5865	0.1118	0.01352	0.04791	0.5806	-0.08925	0.004673	0.2958	-0.07664	-0.06013
Hs6-5-9-8	-0.049213	-0.1499	-0.214475	0.1154	-0.05262	-0.119	-0.112624	0.009257	1.22e-09	-0.06038	-0.03729	-0.0122	-0.3145	-0.01701	-0.2242	-0.04267	0.0547	-1.61e-09	-0.2229	0.01997	0.01728	0.2591	0.1413	-0.1652	-0.001373	-0.03411	-0.1634	-0.1961	-0.00551	0.1093	0.1842	0.05103	0.09282	0.02651	-0.09378	0.05102	0.395	-0.04387	-0.1799	0.2376	0.1404	-0.09134	-0.2706	-0.1105	-0.06437	-0.1219	-0.3777	-0.125	-0.11
Hs6-5-9-15	-0.166375	-0.0267317	0.3382	0.06632	-0.2506	-0.3076	-0.03594	-0.3698	-0.1967	-0.2325	-0.2414	-0.3558	-0.09991	0.002144	-0.1427	-0.3444	0.03422	-0.09409	-0.1817	-0.579	-0.3168	0.05617	0.03312	-0.04553	0.4026	0.05865	-0.04885	0.1144	0.1123	-0.009866	0.07073	0.000356	-0.07358	0.0735	-0.2274	0.08741	0.4131	0.105	0.161	-0.2749	-0.1659	-1.82e-09	0.2774	0.2434	0.3829	0.1214	-0.1822	-0.002144	0.1006
Hs6-6-5-5	-0.2279	-0.116	-0.2617	-0.2751	-0.09502	-0.2081	-0.03903	-0.2952	0.0469135	-0.1745	0.009901	-0.5491	-0.145568	-0.1171	0.07609	-0.06093	0.1937	-0.02103	-0.06703	-0.3292	0.06641	0.8337	0.3253	0.04095	0.3351	-0.05611	0.1265	0.07109	0.1849	0.02103	-0.1413	0.03329	-0.08982	0.07836	0.1509	-0.1352	0.343	-0.1406	-0.05471	0.2329	-0.1107	-0.006191	-0.1522	0.005656	-0.005655	0.1312	-0.2854	0.1819	0.2987
Hs6-6-15-6	0.0858147	-0.120888	-0.4481	-0.2422	-0.04982	0.0177113	-0.08983	-0.1221	-6.45e-05	-0.1702	-0.02776	-0.2264	-0.1242	-0.1079	0.07225	0.07044	0.02399	-0.155	0.1041	-0.1351	-0.1178	-0.1324	-0.0936	-0.05226	0.1908	0.2263	-0.1661	-0.004443	-0.0739	0.1084	0.07208	-0.07988	-0.1808	-0.1742	0.3359	6.45e-05	0.01328	-0.0282	-0.07688	-0.0427	-0.09471	-0.4563	0.2348	-0.1008	0.5385	0.2287	-0.01097	0.004421	0.1547
Hs6-6-12-13	-0.18572	-0.3014	-0.0511238	-0.419	-0.000982	-0.1912	-0.3353	-0.03152	-0.2194	-0.2308	-0.2567	-0.7187	-0.07797	0.05551	-0.2752	-0.06126	-0.3742	-0.1036	-0.07265	1.16e-08	0.07921	0.4379	0.2479	0.04112	0.06549	0.05144	0.3179	-0.1112	0.09809	0.01001	-0.06008	0.1514	-0.3689	-0.2676	0.1511	0.1357	0.07498	0.3848	0.6596	0.05725	0.2285	0.1313	0.2475	0.001047	0.5242	0.318	0.1487	-0.01078	1.004
Hs6-7-11-11	-0.07304	0.06407	-0.2111	-0.1398	0.05047	-0.1278	0.08101	-0.1751	-0.4266	-0.115	-0.075763	-0.4278	-0.07516	0.1609	-0.1388	0.07168	-0.203	-0.02296	-0.1612	0.07049	0.1126	-0.1611	-0.346	-0.05218	1.29e-09	-0.01892	-0.02392	-0.1563	-0.1194	0.03342	0.1165	-0.08026	0.03236	0.1042	-0.001297	0.506	0.09447	0.3724	0.0774267	0.4036	-0.123	0.585	0.5582	0.1233	0.3474	0.3247	0.08141	-0.02347	0.3731
Hs6-7-2-15	-0.4314	-0.156785	0.01584	-0.2753	-0.1638	-0.5114	0.1011	-0.02794	-0.3126	-0.2872	0.03495	-0.3981	-0.179006	-0.01697	-0.2562	-0.08786	-0.3731	-0.01133	-0.1514	-0.3227	-0.4554	0.008239	-0.2205	0.01926	0.1938	-0.1048	0.2571	-0.2071	0.4092	0.05837	-0.2067	0.1098	-0.2227	0.8081	-0.1322	-0.01573	0.03226	0.2335	0.1537	0.4528	0.03007	-0.1702	0.7165	-0.01351	0.3357	-0.01038	-0.6573	0.09235	0.454
Hs6-9-10-3	0.0282	-0.1926	-0.101	-0.2205	-0.09885	-0.3158	-0.1417	-0.05013	-0.1625	-0.2933	-0.1833	-0.3046	-0.1328	0.08673	-0.1504	-0.3438	-0.06251	0.3373	-0.05303	-0.117	-0.06517	-0.1831	0.155	-0.005641	0.09075	-0.099247	0.01262	0.07253	0.2467	-0.3822	-0.175236	0.00222286	-0.08999	-0.0348	-0.1503	0.04722	-0.04238	0.06376	0.05053	0.121	-0.1409	0.08307	-0.4504	0.4936	0.5345	0.2605	-0.3	0.04064	0.001807
Hs6-9-19-23	-0.085805	-0.2057	0.004154	-0.2942	-0.05012	-0.4282	-0.04323	-0.1329	-0.1482	-0.1904	-0.05473	-0.1799	-0.146668	0.06697	0.01778	-0.2473	-0.2262	-0.02944	-0.1269	-0.2568	0.01895	-0.1107	-0.03072	0.06533	0.2616	0.08182	0.2783	0.1535	0.2007	-0.1161	0.1355	0.1221	0.01996	0.01171	0.01679	-0.06922	0.134	-0.004155	0.1617	0.1842	0.1538	0.07303	0.264	0.03384	-0.07305	-0.1096	0.3605	0.09079	0.8258
Hs6-10-23-5	-0.05367	-0.009109	-0.375	-0.1413	-0.1866	-0.2348	-0.3431	-0.05955	-0.25	-0.2814	0.1276	0.1499	-0.1127	0.07179	-0.1759	-0.01802	-0.2688	-0.1024	0.009109	-0.08324	-0.1578	-0.04992	-0.08596	-0.1993	0.3566	0.08263	0.02443	-0.1322	-0.06256	0.058392	0.009685	0.07328	-0.1101	-0.2135	0.06254	0.261	-0.04385	0.1113	0.08597	0.4008	-0.04488	0.0711	0.169	-0.04352	0.4548	0.5904	0.9116	-0.0189975	0.08319
Hs6-10-10-7	-0.132319	-0.1146	-0.1478	-0.3267	-0.2053	-0.1702	-0.1658	0.007831	-0.0597	-0.1582	-0.07784	-0.1962	0.1268	-0.0539	-0.1659	-0.08761	-0.1754	-0.3131	0.03849	-0.1937	-0.3598	0.4578	-2.94e-10	0.08293	0.1625	0.05606	0.2664	0.05453	0.1545	0.0703	0.01853	0.2865	-0.2395	0.1351	0.2141	0.1458	0.1256	0.4292	0.147492	0.4516	0.3058	0.2609	0.4888	0.1321	0.5989	1.045	0.4412	0.1485	0.6159
Hs6-17-7-3	0.04501	0.1473	-0.324	-0.2614	-0.1377	-0.2619	-0.06158	0.03111	-0.246	-0.05039	0.02867	-0.1107	0.002817	-0.00421289	-0.3479	-0.2964	-0.09951	-0.05262	0.0166924	-0.06862	-0.000111	0.169	0.2109	-0.07059	0.07746	0.01795	0.1853	-0.01631	-0.1007	0.04228	-0.0627729	0.1548	-0.0885709	-0.03726	-0.1267	0.05852	0.04184	0.05629	-0.03519	0.005234	-0.0343	-0.1472	-0.2296	-0.06244	-0.09847	0.03491	0.5444	0.2481	-0.109
Hs6-20-25-11	-0.0845837	-0.1763	-0.5488	-0.2401	-0.175	-0.1751	-0.05848	-0.1833	0.009002	0.001661	0.1732	0.02995	0.000428333	-0.1761	-0.06998	-0.1617	-0.0662021	0.22	-0.01307	0.07594	0.08596	0.4095	0.7028	0.784	0.1212	-0.2605	0.08975	1.389	1.106	1.177	1.24	0.9978	-0.2542	1.185	0.07698	-0.02576	-0.01843	0.1607	-0.1267	-5.1e-10	-0.2016	0.2678	1.254	0.325	0.4582	0.6775	1.76	0.9436	-0.2283
Hs6-20-24-24	-0.0593379	-0.056708	0.0183482	-0.2124	-0.1821	-0.1761	-0.505	-0.5785	-0.1074	-0.2746	0.1754	-2.13e-09	-0.1997	0.04696	0.06224	-0.2586	-0.1408	-0.2022	-0.05519	-0.1627	-0.4907	-0.4229	-0.02216	-0.05595	-0.1936	4.06e-09	-0.04547	0.2743	-0.2978	-0.2342	-0.234	-0.27	-0.1911	-0.1704	0.09416	0.1691	0.1109	0.1101	0.2529	0.07919	0.396	0.4291	0.2659	0.1572	0.6983	0.7287	0.7345	0.06985	0.2356
Hs6-7-2-13	-0.07376	-0.226965	-0.3212	-0.07607	-0.1162	-0.2544	-0.04063	0.01905	-0.1759	0.02447	0.0454	0.1126	-0.17682	-0.3157	-0.2962	-0.02634	-0.1552	0.0004275	0.03388	-0.08103	0.05673	-0.1231	-0.06488	-0.1141	0.2331	-0.05767	-0.4455	-0.3782	-0.362	0.01277	-0.05651	-0.1386	-0.1498	0.004443	0.08167	0.1727	-0.06143	0.34	0.0927	0.2526	-0.3203	0.04548	0.3607	0.00199	0.05771	-0.4184	0.3839	-0.0004275	-0.2336
Hs6-8-13-5	-0.154692	0.1906	0.6221	-0.2758	-0.1477	-0.4571	-0.03032	-0.4832	-0.1172	-0.4172	0.05181	-0.2135	-0.137449	-0.07064	-0.04411	-0.1782	-0.1942	-0.1481	-0.08545	-0.02433	-0.2397	0.2593	-0.03048	0.1446	0.2743	-0.05493	-0.03154	0.1059	-0.04732	-1.39e-08	0.3774	0.08628	-0.01838	0.1243	0.812	-0.1663	-0.07831	-0.2341	0.075439	0.623	-0.08003	-0.1828	0.173	0.3348	0.8317	0.717	0.9582	0.425	0.3078
Hs6-9-14-12	-0.0651753	-0.0988	0.01442	-0.7084	-0.3829	-0.8181	-0.00023	-0.2816	-0.1975	-0.329	-4.4e-09	-0.8284	-0.0282162	0.00023	-0.03834	-0.4862	-0.4147	-0.357	-0.2261	-0.5358	-0.4071	-0.1798	0.1688	0.08305	0.8687	-0.0778	0.2436	0.393	0.04252	-0.5663	-0.1021	-0.2426	0.1026	-0.1454	-0.03698	0.4738	0.1256	0.6852	-0.02976	-0.2215	0.1011	0.5248	0.6671	0.1818	0.2481	0.7895	-0.6889	0.1637	0.4852
Hs6-10-11-8	-0.23159	-0.1416	-0.792	-0.3457	-0.2876	-0.07278	-0.2328	-0.2308	-0.1223	0.008374	-0.155	-0.1388	0.2991	-0.1218	-0.008439	-0.01839	-0.05215	-0.08901	-0.1664	-0.3087	-0.1592	0.2327	0.0032	0.1547	0.220256	-0.03928	-0.4186	-0.05399	-0.08173	0.04501	0.1309	-0.1444	-0.08605	-8.01e-10	0.3885	0.3521	0.1566	0.3413	0.3637	0.2437	0.05837	0.3611	0.3244	-0.004406	-1.85e-09	-0.1513	0.8681	0.05387	0.271
Hs6-14-7-10	-0.4671	-0.06363	-0.5785	-0.3169	-0.0186	-0.3216	0.03394	-0.3347	-0.05885	-0.2129	-0.293	-0.4368	-0.129266	-0.04855	-0.1348	-0.414	-0.06801	0.07112	0.03284	-0.2443	0.05821	0.2237	-0.1222	-0.3443	-0.01616	-0.2484	-0.2249	0.09333	-0.382	-0.394	-0.3967	0.0576	-0.2363	-0.1141	-0.1186	0.04018	0.2106	0.2038	-0.1574	0.1087	-0.04449	-0.1303	0.4132	0.7554	-0.115	0.2385	-0.3601	0.09222	0.3495
Hs6-18-14-9	-0.1347	0.2757	-0.02163	-0.2703	0.003607	-8.3e-10	0.09439	-0.002829	0.007042	-0.07204	-0.14	-0.4155	-0.02427	0.1277	-0.08918	-0.153	0.1023	-0.2173	-0.1455	-0.2402	-0.317	0.0508	-0.02294	-0.1276	0.8839	0.3675	0.2451	0.06128	0.04148	4.51e-10	0.0334868	-0.00613	0.03899	0.03427	-0.0166	0.279	0.3947	0.6937	0.168	0.2959	0.291	0.3812	0.3748	0.1473	-0.01624	-0.2004	-0.1059	-0.117	0.4275
Hs6-19-12-19	-0.1647	-0.1741	-0.0291417	-0.1771	-0.1739	0.1315	-0.2761	0.03815	-0.01429	0.01821	-0.2092	-0.1404	0.020656	-0.06474	-0.058	-0.1343	-0.06527	0.06719	-0.1323	0.01076	0.0607	0.01035	0.0918	0.1813	0.1084	0.1142	0.112738	0.07159	-0.03835	0.3879	0.114	0.04722	-0.2622	0.06052	-0.02045	-0.01035	0.2463	0.03547	-0.1274	0.04207	0.04957	0.03146	0.3248	0.1041	0.06734	0.2155	0.1788	-0.1373	0.1063
Hs6-21-18-8	-0.236	-0.1039	0.3579	0.125	-0.1838	-0.1309	0.00838	-0.06418	-0.2765	-0.1409	-0.2237	-0.3038	-9.58e-11	-0.03008	-0.1876	-0.1937	-0.1667	-0.1964	-0.00886222	-0.06305	-0.4602	0.2831	-0.125	0.2084	0.9214	0.2145	0.3434	0.293	0.2341	0.0548352	0.2811	0.8509	-0.1785	-0.4651	0.002247	-0.3958	0.1259	0.5758	-0.1565	-0.002247	0.2804	0.2886	0.7815	0.4927	0.06041	0.83	0.1541	0.04851	0.6249
Hs6-21-20-17	-0.3327	0.005995	-0.3004	0.3696	-0.1078	-0.0163121	0.01452	-0.4109	-0.3243	-0.4325	-0.2843	-0.1188	-0.06146	0.1173	-0.07466	-0.1109	-0.2359	-0.3698	0.06288	0.03918	-0.6198	-0.3943	0.2096	-0.3956	0.3917	-0.2255	0.208052	0.4728	0.04076	-0.4311	0.1217	-0.2622	-0.004859	-0.3988	-0.3429	0.03725	-0.033457	0.305919	-0.02954	-0.3364	0.4064	0.549	0.8361	-0.4274	0.2388	0.2155	-0.8839	-0.0198	-0.005995
Hs6-22-14-23	-0.0974397	0.1646	-0.1364	-0.04668	-0.05433	0.002097	-0.2666	-0.2621	-0.4893	-0.1032	0.1002	-0.369	0.08383	0.3903	-0.01899	-0.09984	0.05173	-0.164	3.74e-09	-0.2022	-0.3672	-0.01104	0.07295	0.6927	-0.000784	0.0264	0.3585	0.5195	0.4553	0.5482	0.255	0.2706	0.05806	1.049	-0.03435	0.2939	-0.009096	0.1525	-0.265	0.6129	0.175	0.4713	0.7856	0.2044	0.9402	0.9149	0.228617	0.3312	0.269
Hs6-26-19-13	-0.257931	-0.3719	-0.2331	-0.2531	-0.3193	-0.1043	-0.3268	-0.5881	-0.2622	0.1308	-0.07233	-0.3633	-0.2901	0.01178	-0.301	-0.2706	-0.04263	-0.1879	0.00328	-0.2605	-0.4138	-0.3513	0.06337	-0.003897	0.1435	0.07436	-0.104	-0.2301	-0.04116	-0.06938	-0.09696	0.01043	-0.1699	-0.04223	-0.1766	0.1629	-0.3444	-4.66e-09	0.0654	0.1699	-0.1037	0.06651	0.05858	-0.05723	0.4111	0.208	-0.3782	0.06027	0.1476
Hs6-28-12-6	0.03461	-0.08429	0.0032115	-0.2516	0.04844	-0.1164	-0.02412	0.1011	-0.01068	-0.1174	-0.05074	-0.01971	-0.0040605	-0.1522	-0.1036	-0.1626	-0.06033	8.52e-09	0.2037	-0.196399	-0.02734	0.5963	0.06212	0.1979	0.4908	-0.2668	0.3736	0.01068	0.298	-0.03838	0.0159	0.4826	-0.4003	-0.021	0.2538	0.1395	0.09174	0.3545	0.04841	0.6069	0.2261	0.4448	0.2686	0.7653	0.6345	0.9528	0.06511	0.004971	0.5468
Hs6-1-21-24	-0.2202	-0.316	-0.02636	-0.1039	0.05052	-0.07457	0.0222	-0.5705	-0.3105	-0.3221	-0.09985	-0.1133	-0.045045	0.02595	0.02435	0.05501	-0.2449	0.1771	0.06131	-0.3573	-0.009302	-0.2014	-0.1948	0.2757	0.0764976	0.2246	0.3063	-0.1751	-0.002138	0.2635	0.04415	0.03623	-0.06044	0.009302	-0.1817	-0.2711	0.1395	0.1006	-0.09138	-0.04245	-0.1208	0.311	0.2776	0.0004675	0.1423	-0.04738	-0.219	-0.0459	0.2213
Hs6-2-13-7	-0.04754	-0.3288	-0.08158	-0.04829	0.007775	-0.1718	-0.08955	0.05392	-0.2223	0.03276	-0.117	-0.3289	-0.042478	-0.2404	-0.5492	-0.1309	-0.07469	-0.1019	-0.08285	-0.1206	-0.1598	0.05603	-0.01525	-0.03908	0.666	0.2214	0.1858	0.2016	-0.01853	-0.2279	0.3396	-0.05011	0.03841	-0.2993	0.1712	-0.065	0.3076	0.295	0.2882	0.2527	-0.1268	-0.01542	-0.2914	-0.1276	-0.3002	-0.1041	0.4541	0.1176	0.07407
Hs6-2-24-8	-0.1407	-0.2033	-0.1152	-0.374	-0.2199	-0.2772	0.00866	-0.3485	-0.1678	0.04654	-0.3935	0.01859	0.052992	-0.1937	-0.2276	-0.4095	0.1225	0.03318	0.1213	0.006385	-0.07826	-0.4595	-0.003267	-0.1646	-0.1505	-0.2977	-0.21	0.003104	0.1522	0.004908	-0.01787	-0.19	-0.3121	0.05447	-0.2094	-0.1403	0.006486	0.3247	0.1484	-0.1337	-0.606	0.3496	1.03	0.7888	1.078	0.8454	1.747	1.455	0.2114
Hs6-2-6-17	0.1203	-0.1239	-0.002266	0.07653	-0.1805	-0.07935	-0.1272	-0.04808	0.06078	0.02818	-0.0319	-0.005229	0.03555	-0.07771	-0.1336	-0.01665	-0.02619	0.07001	-0.1149	0.0001405	0.06761	-0.07168	0.006265	0.03234	-0.07567	-0.2144	0.04918	-0.0995	-0.06946	-0.07623	0.1702	-0.02779	0.1456	-0.06836	-0.05234	-0.2483	0.3667	0.0292072	-0.07872	-0.1859	-0.1865	-0.04846	0.4079	-0.04453	-0.1177	-0.1918	0.27533	0.04874	-0.0484
Hs6-4-23-15	-0.7331	-0.2987	0.06435	-0.1926	-0.2381	-1.108	0.1281	-0.119621	-0.0643	-0.3549	0.01124	-0.5178	-0.116237	-0.2314	-0.3537	-0.2712	-0.1983	0.2429	1.43e-08	-0.1633	-0.1721	0.1039	0.1182	0.5718	0.4581	0.6895	0.3758	0.1183	0.1946	0.1368	-0.01193	0.2765	-0.06909	0.01161	0.2551	-0.6649	-0.04437	0.09953	-0.1343	0.5284	-0.1237	0.5055	-0.2744	0.2373	0.5504	0.3421	-0.2737	0.08698	0.1371
Hs6-5-8-9	-0.1362	-0.0791	0.279	-0.421	0.07132	-0.2219	0.08698	0.07319	-0.2183	-0.3747	-0.1908	-0.1579	0.001695	0.05733	-0.2735	-0.2094	5.98e-09	-0.03289	-0.015	-0.2794	-0.1952	0.3144	0.04941	0.2994	0.8809	-0.1396	0.3116	0.04606	0.7402	0.03647	0.02895	0.5441	0.1007	0.0557	-0.1787	-0.08855	0.1604	0.2905	0.0357	-0.03659	0.2486	0.2772	-0.05583	0.5363	0.5295	0.486	0.1107	-0.05567	0.4017
Hs6-6-22-1	-0.5054	-0.123	-0.2635	-0.1134	-0.2338	-0.02064	0.001311	0.09489	-0.459	-0.3791	-0.1092	-0.3849	-0.0178498	0.01925	0.00417	-0.3138	-0.08623	-0.1013	0.06031	-0.3019	-0.2082	0.7884	-0.1616	0.07364	0.2736	-0.2649	0.4739	-0.1107	0.1137	0.04858	-0.03878	0.02786	-0.12	-0.1345	-0.05957	-0.04004	0.07308	0.3121	0.2835	-0.2276	-0.02321	0.03314	0.154705	-0.03842	-0.1283	0.1382	-0.2776	0.0496225	0.4281
Hs6-6-2-8	0.1832	-0.204208	-0.07974	-0.2205	-0.09059	-0.1114	0.0483	-0.01215	-0.3972	-0.1784	-0.1758	0.03777	-0.036217	-0.005523	0.0241	0.03687	-0.1366	-0.01905	-0.1396	-0.1738	-0.2165	-0.09015	-0.03122	-0.301	0.4236	0.07866	0.0151	-0.05402	-0.09556	-0.1683	0.0766	0.2181	-0.133	0.1057	-0.05969	0.4786	0.6082	0.7215	0.05246	0.2011	0.1981	0.6743	0.273	-0.02343	0.217	0.739	0.07172	0.4591	0.6698
Hs6-6-20-13	-0.4272	0.02842	-0.2139	0.04612	-0.1105	-0.3845	0.01176	0.07473	-0.4256	-0.2674	-0.03751	-0.2065	-0.038136	-0.09479	-0.03912	-0.1303	-0.1609	-0.1488	-0.0525	-0.01092	-0.0428	-0.1378	-0.08591	-0.08438	-0.3849	0.01109	0.1204	-0.1128	-0.4716	0.07345	0.03674	-0.2532	0.09618	-0.07779	0.08657	0.0486	-0.2552	0.07479	-0.01727	0.3755	-0.3792	-0.03372	0.1954	-0.3074	-0.4993	-0.3183	-0.3045	0.1136	0.02904
Hs6-11-3-9	-0.009296	0.04533	-0.4159	0.1342	0.04834	-0.1606	0.1109	-0.1071	-0.1452	-0.1777	0.1169	-0.009896	0.1292	-0.004622	0.107	0.1359	-0.152	-0.04786	-0.1258	-0.1367	0.03907	0.4723	-0.08259	0.1155	0.3791	0.04898	0.2105	-0.1814	0.3239	-0.02591	0.1281	0.1152	-0.05653	-0.1351	-0.2006	-0.03282	0.1441	0.1676	0.1357	-0.1409	0.07053	-3.04e-09	0.6235	0.04869	-0.001945	0.1973	0.4333	0.01742	-0.01576
Hs6-11-9-12	-0.076075	-0.1014	0.008765	-0.4311	-0.1667	-0.3891	-0.1723	-0.08975	-0.1189	-0.1355	0.04911	-0.5039	-0.1751	0.08983	-0.1009	-0.04632	-0.1799	-0.005495	-0.4431	-5.4e-09	0.03108	0.2439	0.009977	-0.06639	0.0466012	0.06363	0.1622	-0.2145	-0.00431	-0.09623	-0.2434	-0.2595	-0.1104	-0.2125	0.07237	0.07455	0.2019	0.02178	0.1541	-0.02449	-0.05745	0.2923	0.6063	-0.05847	0.001921	-0.06301	0.07191	0.07827	-0.2877
Hs6-11-8-25	-2.4e-10	-0.1826	-0.4492	-0.0475	0.0500043	0.1636	-0.09096	-0.02447	-0.1169	-0.3273	-0.05567	0.04325	-0.2324	0.02913	0.09016	0.02343	-0.1987	-0.1212	0.04894	-0.02295	-0.09095	0.325	-0.2088	0.3243	0.193148	-0.006302	0.7364	-0.1008	0.289	0.159	-0.0603389	0.2545	-0.09536	-0.1921	0.01224	-0.3029	-0.06059	0.2026	0.08972	-0.06334	0.07819	0.2443	0.3242	0.0237	-0.2452	0.1741	0.5609	0.0408016	0.1228
Hs6-12-2-6	-0.5828	-0.2772	-0.5584	-0.3308	-0.3027	-0.5755	-0.4474	-0.3777	0.02422	-0.09481	-0.2368	-0.5171	-0.249162	-0.2427	-0.1333	-0.1716	-0.2733	-0.02039	-0.3947	-0.2873	-0.06252	-0.06413	-0.1686	0.05747	0.5047	0.2711	-0.08338	-0.105	-0.1836	0.02006	0.2455	0.3691	-0.4454	0.07369	0.01676	0.001907	0.1463	-0.08669	0.2473	0.6316	0.1233	-0.07057	0.3497	0.2674	0.5313	0.8488	0.697	0.3445	0.3315
Hs6-12-5-12	-0.133297	-0.5256	-0.6701	-0.2198	-0.2851	-0.7031	-0.3771	-0.1757	-0.2384	-0.1258	-0.03679	-0.5029	-0.107137	0.08548	-0.4698	-0.03114	-0.08829	0.04783	-0.04776	-0.03469	-0.2219	0.4623	-0.2341	-0.08622	-0.03649	-0.1704	-0.003205	0.08844	0.08229	-0.08804	-0.003463	-0.007407	-0.3337	0.1038	-0.1292	0.4341	-0.07419	0.1731	0.2736	0.2675	0.2436	0.1921	0.176	0.5878	0.1811	0.2881	0.1837	0.07828	0.2279
Hs6-13-4-12	-0.08129	0.0139	-0.006161	-0.07794	-0.1198	-0.2545	-0.1602	-0.1276	-0.1617	0.03665	-0.03629	-0.1274	-0.10815	-0.00066	-0.2806	-0.1443	-0.05295	0.1075	-0.1346	-0.187695	0.1061	0.1816	0.07336	0.08933	-0.1305	-0.4216	0.2712	-0.2684	-0.005033	0.04768	-0.05573	0.1305	-0.01413	-0.08621	-0.09838	-0.4824	0.3722	-0.2133	-0.2537	0.05019	0.09445	0.01374	0.08491	0.0751	-0.08174	-0.1697	-0.1271	-0.08449	0.1205
Hs6-14-9-6	-0.192629	-0.05557	-0.3464	-0.3916	-0.1327	0.0346	-0.1123	-0.4255	0.03205	0.2829	-0.1145	-0.4516	-0.195	0.02011	0.08215	-0.0975	-0.0224	-0.09504	0.001565	-0.1712	-0.1583	-0.07915	0.1125	0.1779	0.04769	0.1155	0.3641	0.007359	0.3528	0.1694	-0.06636	-0.1275	-0.07646	-0.1283	3.42e-09	0.07024	0.3139	0.3272	0.2438	-0.04463	-0.03839	-0.03678	0.3754	-0.0717	-0.4157	0.009157	0.3431	-0.06164	0.2141
Hs6-14-17-7	-0.3903	-0.04285	-0.05717	-0.0646	-0.1917	-0.08652	-1.4e-08	0.07001	-0.09763	-0.1931	0.05286	-0.3858	-0.006931	0.2081	-0.1688	0.05327	-0.2011	-0.2735	-0.01269	-0.2761	-0.3123	0.057052	-0.02493	-0.001641	-0.1835	-0.3022	0.001642	0.1321	-0.1949	-0.2841	-0.1871	-0.2253	-0.1611	-0.3441	-0.01477	0.05281	0.2037	0.2227	-0.03156	0.09979	0.4481	0.1942	0.6508	0.4935	0.1826	0.1644	0.7279	0.4611	0.01643
Hs6-18-16-4	-0.004241	0.04273	-0.1817	-0.2202	-0.07085	-3.59e-09	-0.1053	0.05318	-0.01028	-0.06209	-0.1434	0.0792	-0.08881	-0.000488	0.06121	0.08984	0.1289	0.032654	0.101	0.007905	0.07483	0.1509	0.05907	-0.005465	-0.008269	-0.157	-0.007076	-0.132	0.1386	0.06097	0.1586	0.1289	-0.02477	-0.23305	-0.02994	0.007761	0.05528	-0.04176	-0.006796	-0.08865	0.07472	-0.1181	0.114	-0.06105	-0.06886	-0.1011	0.2091	0.08139	0.1808
Hs6-18-25-4	0.4322	-0.05202	-0.09046	-0.3003	0.00200375	0.01207	-0.116319	0.1261	-0.05783	-0.07387	-0.1613	0.1555	-0.06282	-0.163742	0.04894	-0.004235	-0.076	0.0182	-0.0666211	0.1035	0.09134	-0.1553	-0.2703	-0.03213	-0.4183	0.4778	-0.6835	-0.1038	-0.0144	0.3961	0.5755	0.07575	-0.06393	-0.05303	-0.1511	0.004234	0.04396	0.1045	0.09168	-0.02015	-0.1852	-0.237045	-0.2025	-0.3946	0.2615	0.4543	1.035	0.5817	-0.003569
Hs6-19-15-15	-0.7069	-0.3483	-0.21252	-0.5632	-0.1209	-0.1448	-0.118519	-0.4553	0.03262	-0.1665	-0.4893	-0.2704	-0.4318	0.1744	-0.2236	-0.3504	-0.2638	-0.1744	-0.07092	-0.5892	-0.2191	-0.04178	-0.266	-0.28	0.6259	-0.1723	-0.3665	0.03633	-0.2916	-0.3777	-0.45	-0.3402	-0.5021	0.3565	-0.1234	0.1669	0.1108	0.2836	0.4341	0.3445	0.2023	-1.14e-09	0.3225	-0.2788	0.7333	0.1448	-0.6971	-0.2124	0.1907
Hs6-21-11-14	-0.5279	-0.1876	-0.3917	-0.3277	-0.123469	-0.1817	-0.1754	-0.3592	-0.1245	-0.1296	0.06698	-0.2805	-0.4211	-0.1084	0.02454	-0.2753	0.2069	-0.3806	-0.1402	-0.2592	-0.3991	0.2122	-0.02062	0.2646	0.7255	-0.05965	0.1128	0.1928	-0.07018	-0.112148	-0.157144	0.09551	-0.02888	-0.1119	-0.6773	0.1139	0.1483	0.1153	0.0256229	-0.4944	0.08158	0.08399	0.5318	1.103	-0.1308	0.2826	-0.694	0.1761	-0.3266
Hs6-23-10-4	-0.1168	-0.0994	-0.3223	-0.3481	-0.08634	0.07484	0.1399	-0.3591	0.03732	-0.01663	-0.1325	-0.4564	-0.0530016	-0.06137	-0.06077	-0.07481	-0.0592562	-0.06735	0.02712	-0.08553	-0.01931	0.07005	-0.2024	-0.256	0.6634	0.2212	0.05487	0.1793	-0.09592	0.2923	0.05692	-0.008114	-0.383	-0.08985	0.0627	0.302	-0.1002	0.3292	0.05741	0.2656	0.06055	0.2474	-0.2597	0.03395	0.05117	0.7766	0.6024	0.1474	0.3528
Hs6-25-17-8	-0.147623	-0.3661	0.1884	-0.006313	0.08345	-0.3548	0.09435	0.03145	-0.3081	-0.2827	-0.143	-0.1472	0.08528	-0.1794	-0.1899	-0.1739	-0.2158	-0.1497	-0.001141	-0.2294	-0.2502	0.304	0.2042	-0.2338	0.4536	0.2469	-0.1844	0.03627	-0.4246	-0.159	0.2387	0.08536	-0.07776	-0.1799	-0.000424	0.2721	0.07251	0.418	0.0341522	0.233	-0.1611	0.3603	-0.7247	-0.3496	0.3302	0.5932	-0.6353	0.1583	0.5113
Hs6-26-24-2	-0.461	0.1275	0.04824	-0.1547	-0.1022	-0.2246	0.06486	0.02122	-0.6392	-0.2724	-0.1015	-0.3424	0.006482	-0.07678	-0.1728	-0.04721	-0.0432	-0.3818	-0.3237	-0.1667	-0.2266	0.03171	-0.2148	0.07416	0.4491	0.3812	-0.01735	0.317	0.0657	0.0557	0.3154	0.3167	-0.1609	0.117621	-0.1391	0.1382	-0.3185	0.07577	-0.1498	0.05446	-0.1423	-0.07656	-0.06678	-0.3182	0.3082	-0.0534322	0.02275	0.08376	-0.02951
Hs6-29-4-10	-0.1637	0.04837	-0.4625	0.1462	-0.03194	-0.08169	0.1337	0.005053	-0.08914	0.06281	-0.06216	-0.08165	0.112	-0.2569	-0.4712	-0.1877	0.09284	0.0733	-0.0267667	0.04787	0.01093	0.2952	0.1465	-0.101	-0.09987	0.08308	0.14	0.02496	-0.2042	0.0651	0.3471	0.1583	-0.005054	-0.05826	-0.2822	0.1769	0.1609	-0.07538	0.06602	0.126	-0.2213	-0.1637	-0.06215	-0.04629	-0.09378	-0.0470838	-0.4542	0.019642	-0.3148
Hs6-1-5-4	-0.0667275	-0.3896	0.1911	-0.02746	-0.1007	-0.3453	-0.1098	-0.6667	-0.186251	-0.5822	-0.1501	-0.2735	-0.1144	-0.06608	-0.3746	-0.05895	-0.09048	-0.1054	-0.03142	-0.465	-0.206746	0.1226	-0.004061	0.3284	0.372	0.02542	0.1315	0.2257	0.09385	-0.01418	0.1175	0.6308	-0.04354	0.2521	0.06429	0.4912	0.1429	0.3486	-0.000959	0.1159	0.2327	0.7077	0.175	0.5304	0.1137	0.2627	1.12	0.4115	0.2217
Hs6-1-15-10	-0.112159	-0.07065	-0.2091	-0.3359	-0.001324	0.01389	-0.08715	-0.1537	-0.4092	-0.4429	-0.1022	-0.102	-0.1303	0.02742	-0.1898	-0.07489	-0.2979	0.01254	0.2133	-0.2001	-0.08192	-0.2404	-0.05151	0.2936	0.5723	-0.06866	-0.1294	-0.1324	-0.3153	-0.1842	0.03355	0.1891	-0.1132	-0.3168	0.1457	-0.05353	0.0214	0.1819	-0.08967	0.181	0.389	0.1046	0.7412	-0.006485	-0.04428	0.01317	0.06618	-0.1203	-0.02025
Hs6-2-7-6	-0.2255	-0.2736	-0.0618	-0.4364	-0.06028	-0.356	0.1008	0.1005	-0.0324	-0.1038	-0.1944	-0.3575	0.0597543	-0.07438	-0.3928	-0.2566	4.69e-09	-0.02524	-0.004852	-0.371	0.03281	0.3216	0.2902	0.1805	0.6778	-0.188	0.2407	-0.02135	0.1772	-0.1072	0.02404	0.6737	-0.1229	0.07978	0.007315	-0.582	0.3958	0.2835	0.05848	-0.04943	0.02957	0.1044	0.1606	0.1089	0.1839	0.2312	0.1638	-0.06362	0.3511
Hs6-5-22-10	-0.0413267	-0.1396	-0.3268	-0.1862	-0.182	-0.3242	-0.1689	-0.5118	-0.09815	-0.15	-0.2705	-0.2165	-0.4268	-0.1429	-0.1401	0.02572	0.02963	0.05608	-0.07331	-0.06557	-4.27e-10	-0.4324	-0.2415	-0.273	0.01362	-0.347	-0.02805	-0.1414	-0.4009	-0.2453	-0.2466	-0.2553	-0.001248	-0.08127	0.329	0.0445	0.3334	0.04033	-0.1042	-0.3789	-0.2146	0.0506	0.03052	0.2764	0.3477	-0.1369	0.189	-0.2007	0.02588
Hs6-5-18-12	-0.3318	-0.1207	0.266	-0.3897	-0.0561	-0.1702	0.03035	-0.2597	-0.2256	-0.5295	-0.3314	-0.4	-0.07827	-0.2158	-0.3808	-0.2333	-0.1541	0.02013	0.1024	-0.2965	-0.0133	0.9251	0.1682	0.05171	0.471	-0.1399	0.1295	-0.144	0.214	0.01192	-0.0133	0.3197	-0.1045	0.08624	0.05052	0.1026	0.339	0.3894	0.2348	0.4175	0.1309	0.3279	0.2597	0.211	0.1656	0.4512	-0.305	-0.2197	0.5198
Hs6-5-5-15	-0.3775	-0.3155	0.02833	0.07927	-0.119	-0.09538	-0.1069	-0.426	-0.09184	-0.447	-0.3387	-0.04391	-0.2185	0.01475	0.01079	-0.08077	-0.01214	0.001857	-0.01504	-0.170388	-0.3216	0.9723	-0.07044	0.232882	0.5689	-0.05196	0.4913	-0.1183	0.161357	-0.3237	0.1109	0.229785	-0.07684	0.1606	-0.2729	-0.04663	0.0592833	0.3554	0.1369	0.1379	0.4231	0.5538	0.4849	0.6821	0.06895	-0.01277	0.5339	0.09021	0.3427
Hs6-10-12-8	-0.292988	-0.1806	-0.2598	-0.2283	-0.0264	-0.06617	-0.2793	-0.3337	-0.1593	-0.07789	-0.05244	-0.3917	0.060665	0.2448	0.02699	-0.2091	-0.2548	-0.1172	-0.08509	-0.2076	0.000558	-0.07795	-0.02001	0.005218	0.5077	0.002232	-0.04541	-0.1786	0.1818	0.1605	0.01073	-0.3784	-0.23	0.08724	0.05869	0.09572	-0.008784	0.2508	0.2854	-0.006482	-0.1404	-0.03359	0.2356	0.1995	0.4831	0.4513	-0.1729	0.1308	0.04638
Hs6-11-10-20	-0.4334	-0.4564	-0.6244	-0.2049	-0.0707234	-0.246	0.07726	-0.3157	-0.01647	-0.1165	-0.05623	-0.1281	-0.1884	-0.09702	-0.03476	0.2344	-0.2088	-0.2251	-0.1887	-0.2809	-0.3947	0.4506	-0.08899	0.1318	1.029	0.1373	-0.4386	0.03812	0.1067	0.1774	0.003458	0.07666	0.08927	0.0477994	0.1881	0.2457	0.04309	0.6694	0.08081	0.0619	-0.02121	0.3502	0.8582	0.3648	0.06602	0.2251	0.6019	0.446	0.1089
Hs6-14-13-6	-0.3424	0.02032	-0.217	-0.1138	0.05035	-0.1363	0.05211	-0.01784	-0.1821	-0.1791	0.01639	-0.4325	-0.03697	0.1627	-0.1842	-0.1827	-0.1	-0.02776	-0.02766	-0.1677	-0.08566	0.3128	-0.1986	0.07713	-0.1113	0.1016	0.1439	-0.05525	-0.1508	-0.04803	2.09e-10	-0.007622	-0.09948	0.1224	0.0863	0.02175	0.09088	0.161	0.1817	-1.79e-09	-0.1118	0.04431	0.1005	0.04976	-0.1056	0.01835	0.3848	0.2427	0.08617
Hs6-15-7-22	-0.5021	-0.1352	-0.3012	-0.4159	-0.1068	-0.06334	-0.01604	-0.2836	0.02215	-0.1441	-0.04795	-0.0858	-0.1761	-0.2098	-0.2213	-0.1079	-0.2356	-0.04578	-0.04866	-0.04353	0.2597	-0.01577	-0.003877	0.04266	0.0519077	0.1112	-0.014797	0.03175	0.003876	0.1068	0.1539	-0.02718	-0.2817	0.07166	0.02257	-0.08462	0.03328	-0.05586	-0.1905	0.03488	0.08191	-0.04191	0.3292	0.04983	0.1543	-0.05973	-0.3171	0.247	-0.08496
Hs6-17-17-12	-0.113	-0.1069	0.002356	-0.1389	-0.0589089	-0.01712	-0.1275	-0.02661	-0.07393	0.02149	-0.1343	-0.4027	-0.004864	0.04353	-0.07408	-0.2408	-0.09491	-0.02567	0.03456	-0.07168	0.01517	0.2777	-0.1585	0.2369	0.2231	0.009597	0.1706	0.01397	0.3622	0.01467	0.1854	0.206796	0.06373	-0.09787	-0.01762	0.01769	-0.007292	-0.01385	0.06229	-0.2139	0.04571	0.007127	0.06498	0.01592	0.1664	0.01286	0.4211	0.1864	0.0484
Hs6-17-7-18	-0.0008715	0.03591	0.1035	0.08617	-0.2495	0.00843	-0.1218	-0.2603	-0.002908	-0.06974	-0.2547	-0.1834	0.01244	0.0802	-0.1839	-0.207	-0.08895	-0.4325	-0.1656	-0.01038	-0.4981	-0.2747	-0.01729	0.2469	0.2173	-0.0205522	0.1029	0.386	0.0885	-0.447	-0.01872	-0.1029	0.0974	-0.1344	-0.404	0.1118	-0.0568	0.141	-0.2256	-0.3477	0.2344	0.5756	0.232	-0.1757	0.2907	0.3556	-0.1535	-0.1983	0.03101
Hs6-18-3-5	-0.3973	-0.3683	-0.4955	-0.6992	-0.1276	0.002834	-0.1125	0.1354	-0.09975	-0.08143	-0.07454	-0.5197	-0.2921	-0.05243	-0.04411	-0.2221	0.02037	-0.04618	-0.02697	-0.1127	-0.2223	0.2844	0.04175	-0.1512	0.149	-0.3062	0.01383	-0.1586	-0.2253	2.28e-09	-0.2188	0.01515	-0.2303	-0.3921	1.55e-09	-0.004299	0.3277	0.1796	-0.1808	0.09062	0.1017	0.2092	0.08081	-0.1019	-0.06576	-0.01312	-0.2594	0.1896	0.09083
Hs6-18-17-20	-0.1911	0.01991	-0.1663	3.57e-09	-0.1877	-0.02642	-0.1511	-0.3739	-0.3032	-0.2172	-0.08378	-0.3486	-0.337	0.08166	-0.07676	-0.3583	-0.2391	-0.33	0.05121	-0.3082	-0.4951	0.2305	-0.1456	0.0971	0.3188	0.0214	0.0176	0.2825	-0.2972	-0.3458	-0.1868	-0.2221	0.1686	-0.4516	-0.03803	0.1834	-0.4275	0.03007	-0.3431	0.202	0.6602	0.6208	0.7959	-0.2046	0.1818	0.163	0.02666	-0.1196	-0.1514
Hs6-25-9-11	0.0562003	0.0629	0.07199	0.09973	-0.1171	-0.07463	0.07868	-0.0364066	-0.212	0.1044	0.06333	-0.006889	0.1495	0.09944	-0.1863	0.07518	-0.06469	-0.07875	-0.1979	-0.006098	-0.1485	0.0496	0.3788	0.2543	0.1425	0.2358	-0.09491	0.1983	-0.1801	0.3621	0.03231	-0.0609	0.1858	0.0366	-0.2784	-0.0726	0.1328	0.339	0.1338	-0.3552	0.279	-0.137	-0.3198	-0.02629	-0.03325	-0.07368	-0.3257	0.007633	-0.2523
Hs6-25-9-13	0.1943	-0.346	-0.0871	-0.4305	-0.2468	-0.3727	-0.5045	-0.1787	-0.3815	0.1375	0.1067	-0.2055	-0.3032	0.002158	-0.4483	-0.07915	-0.2352	-0.1127	-0.3825	-0.2088	-0.09112	-0.1049	0.07621	-0.2709	-0.04487	-0.2676	-0.0745295	-0.06136	0.1064	-0.07779	0.0108054	-0.03058	-0.1404	-0.3452	0.391	-0.07054	0.2716	0.2079	0.0859214	0.2639	0.247	0.4792	-0.3933	0.5541	0.1278	0.1704	0.513	0.4292	0.06022
Hs6-26-22-7	-0.223202	-0.2947	-0.2057	-0.1482	-0.03086	0.09325	0.02837	-0.1039	-0.2943	-0.2248	0.06241	-0.2994	-0.2992	-0.1168	-0.03861	-0.1778	-0.1933	-0.3431	-0.2134	-0.1185	-0.06546	-0.09167	0.2239	-0.006826	0.06507	0.3072	-0.2563	0.163	-0.1664	-0.005499	0.1695	0.04055	-0.04289	0.0586259	0.2225	0.3173	-0.2083	-0.02728	0.005499	-0.03807	-3.88e-09	-0.05637	0.08414	0.103	-0.4466	-0.578	-0.04748	0.05758	-0.27
Hs6-1-11-3	-0.4096	0.01075	0.006148	0.04665	0.003203	-0.00302	0.02973	-0.9583	-0.1395	-0.5423	-0.1399	-0.07389	0.05424	0.009013	-0.001519	3.1e-10	0.3501	-0.08633	0.02363	0.1008	-0.144978	0.5964	-0.1161	0.04442	0.531	0.01458	0.2115	-0.04767	0.122852	-0.1267	0.1866	0.149062	0.09876	-0.009248	-0.3792	-0.0717	0.1688	0.1127	-0.003203	0.0285	0.03865	0.132	0.06222	0.262	0.3827	0.4776	0.4326	0.2303	0.2859
Hs6-1-14-5	-0.15963	-0.1832	-0.8043	-0.02609	-0.0407383	-0.4231	-0.03374	-0.2143	0.0675	0.1035	0.139	-0.3297	-0.3145	0.05685	-0.1615	-0.02387	0.03489	0.04731	0.04827	-0.1714	-0.1675	0.4495	0.4449	0.1736	-0.03304	-0.1232	-0.08081	0.01028	0.04312	0.0464	-0.01057	0.06965	0.07076	-0.08295	-0.1115	-0.1465	0.2595	0.08846	-0.1055	-0.2108	-0.007154	0.1723	-0.4395	-0.04855	-0.08602	0.03731	0.003139	-0.006703	0.1081
Hs6-1-14-8	-0.110215	-0.06482	-0.2224	-0.1539	-0.1361	0.1132	-0.006055	-0.2802	0.002476	-0.03054	0.06033	-0.0759	0.05652	-0.08278	-0.01654	-0.1085	-3.45e-05	0.000623	0.008531	-0.1728	-0.04785	-0.05143	0.274	-0.08813	0.4221	0.1442	0.1241	-0.2139	-0.1181	-0.06794	-0.1195	-0.03144	-0.04348	-0.1437	0.1441	0.05843	0.4265	0.02807	-0.08854	0.008393	0.09864	0.1088	-0.1653	0.334	-0.285	-0.3762	-0.2516	0.04044	0.1325
Hs6-1-17-21	-0.126684	-0.2957	-0.0739	-0.5076	0.1027	-0.117	-0.2049	-0.6759	-0.4863	-0.3585	0.009573	-0.4085	-0.3196	0.2695	-0.236	-0.2559	-0.2184	-0.1284	0.05191	-0.6727	-0.3718	-0.2821	-0.2416	0.3912	0.7387	0.1511	0.4393	0.2784	-0.4367	-0.1965	-0.116	-0.182	0.03302	-0.1128	-0.2776	0.3399	0.1425	0.4207	0.1293	0.4207	-0.1037	0.4437	0.1409	0.2426	-0.3724	1.001	0.03299	0.0608569	0.1946
Hs6-2-19-5	0.007611	-0.001212	0.0457	-0.1621	0.05379	-0.2762	-0.3167	-0.5692	-0.1329	-0.02858	-0.1079	-0.2383	-0.01016	-0.158176	-0.3142	-0.04811	0.1125	-0.03944	0.1217	-0.005256	0.05587	-0.3235	0.07873	-0.02589	-0.0945775	-0.3256	-0.4118	-0.08948	0.3306	0.001211	0.07724	0.07847	0.0389	0.08128	-0.1293	-0.639	0.02466	-0.0900567	0.05433	0.09574	-0.3826	-0.3275	-0.3786	-0.2102	0.3871	0.1719	0.3582	-0.09978	-0.05451
Hs6-2-11-10	-0.1102	-0.1106	0.04753	-0.2594	-0.3255	-0.855	0.07083	-5.5e-05	-0.2898	-0.4553	-0.3033	-0.01167	-0.3682	0.1351	-0.3774	-0.301	-0.2286	-0.2339	-0.03023	-0.4036	-0.04036	-0.351	-0.1931	-0.01574	0.32611	-0.3699	0.1127	-0.1486	0.1839	-0.2724	0.0388	-0.2426	-0.2598	-0.1117	-0.2985	0.1389	-0.1594	0.458	-0.02908	0.5443	0.06968	0.3701	0.2685	0.3801	0.1034	0.558	0.1901	-0.0514439	0.3694
Hs6-2-6-11	-0.5528	0.009969	-0.008477	0.003988	0.005613	-0.03749	-0.1418	-0.4556	0.02228	-0.3414	-0.1255	-0.1724	-0.112498	0.04954	-0.2515	-0.07229	0.07025	-0.01085	0.1095	-0.5376	0.007365	0.07735	0.1154	0.4759	0.300969	0.04779	0.2483	0.02127	0.6368	0.3235	0.1394	0.2459	0.06445	0.2164	0.1051	-0.1931	0.2109	0.2376	0.05732	-0.07446	0.1297	0.08353	0.02022	0.4713	0.0169	-0.08815	0.006243	0.06394	0.1972
Hs6-5-12-12	-0.071124	-0.4509	-0.04325	-0.562	-0.06833	-0.4365	-0.2221	-0.3563	-0.1206	-0.314	-0.02026	-0.4104	-0.6942	-0.008587	-0.2631	-0.2676	-0.2012	-0.1682	-0.3662	-0.3746	0.1852	-0.1378	0.1591	0.0181	0.2777	0.313	-0.1086	-0.1739	0.1263	0.37	0.1885	0.2924	-0.09559	0.1584	-0.2717	0.1887	0.249	0.08907	1.329	0.02738	-0.1699	-0.04038	1.202	0.7133	1.203	0.6042	1.585	0.907	0.6667
Hs6-7-21-17	-0.3381	-0.1803	-0.3969	-0.09233	-0.1756	-0.5722	-0.140574	-0.207	-0.05244	-0.236	-0.1103	-0.199	-0.4956	-0.1602	0.07838	-0.05246	-0.1315	-0.02074	-0.04668	-0.1448	0.1697	0.5613	-0.05555	-0.06993	0.01405	-0.1148	-0.07489	0.0245	0.364	0.1053	0.02222	0.3499	-0.2286	0.2136	-0.008981	-1.58e-09	0.0485	0.3097	0.1456	0.4459	0.1212	0.1895	0.7359	0.2761	0.2681	0.2329	-0.2857	-0.00187333	0.3423
Hs6-9-14-1	-0.5581	-0.1974	-0.3984	-0.4051	-0.06849	-0.5029	-0.3272	0.04827	0.02771	0.01006	-0.01812	-0.01006	-0.1827	0.01913	-0.1915	-0.01304	-0.01302	0.0459	0.4676	-0.1085	-0.03428	0.1807	0.1821	-0.3578	0.07724	-0.3798	0.3065	-0.1921	-0.2341	-0.08652	-0.09589	0.075947	0.01088	-0.259	-0.01691	0.24	0.5201	0.1694	0.003635	0.3578	0.01854	0.6205	-0.1297	0.0666028	-0.0098128	-0.1639	0.6511	0.1681	-0.1674
Hs6-10-2-12	0.21	-0.2853	-0.6414	-0.427	-0.2378	-0.4003	-0.2649	-0.1648	-0.09961	-0.1286	-0.1395	-0.2081	0.09903	-0.3357	-0.03843	-0.1995	-0.2033	0.005821	0.1324	-0.1322	-6.1e-11	0.5694	0.07731	0.1614	0.1736	0.01397	-0.1993	0.07609	0.06559	-0.1621	0.07726	0.2038	-0.1668	-0.08656	-0.1181	-0.08487	0.1499	0.2824	0.1571	-0.1894	-0.1266	-0.006236	0.4181	-0.3234	0.443	0.485	0.6839	0.06432	0.3502
Hs6-10-7-12	-0.2784	-0.1467	-0.04191	-0.5581	-0.314	-0.3329	0.1277	-0.2982	-0.2031	-0.5299	-0.4089	-0.605	-0.5119	-0.2034	-0.2352	-0.2394	-0.4592	-0.1921	-0.1398	-0.3864	-0.2235	0.02969	-0.2886	0.5282	0.3045	-0.08388	0.1708	0.01612	0.07142	0.1637	-0.377	0.3451	-0.1903	-0.2975	0.1848	-0.04793	-0.01839	0.6718	1.44e-08	0.2461	0.2252	0.3974	0.6559	0.5452	0.4269	0.324	0.1432	0.2488	0.5116
Hs6-15-6-2	-0.018615	0.08176	-0.1273	-0.07715	0.0529	-0.167	0.02137	-0.6256	-5.47e-09	-0.1279	-0.008903	-0.1945	0.03007	0.09647	-0.01197	-0.1373	-0.1245	-0.1257	-0.0961	-0.01523	-0.3675	-0.1667	0.03485	0.2676	0.3675	0.1135	0.6708	0.08177	0.07275	1.49e-10	0.1271	-0.1302	-0.04363	0.1022	-0.03901	0.413	-0.06759	0.2529	0.3984	0.471	0.1392	0.1535	0.1423	0.02885	0.3804	0.2345	0.5045	0.2125	0.2036
Hs6-16-10-4	-0.1361	-0.3199	-0.2166	0.04067	-0.1691	-0.2391	0.2432	-0.08044	0.03987	-0.2442	-0.02145	-0.1819	-0.09443	-0.1684	-0.2426	-0.1392	-0.4981	-0.4169	-0.2126	-0.1769	-0.1132	-0.030733	0.01107	0.1959	0.6175	0.4407	-0.1093	0.5209	0.1011	0.3159	0.5958	0.1491	-0.01115	-1.63e-09	0.8706	0.3699	1.53e-09	0.8226	1.026	0.3317	0.579	0.343	0.08726	-0.1696	0.03798	0.1445	0.515	0.3135	0.5471
Hs6-16-2-9	-0.1085	0.1521	-0.2231	-0.7432	-0.1664	-0.2982	0.519	-0.1246	-0.01122	-0.09713	-0.108	-0.03505	0.221	0.1113	5e-09	0.1679	-0.5655	-0.1451	-0.1545	0.1647	-0.0359779	0.2811	0.2006	0.1897	-0.03485	-0.3635	0.2396	0.5571	1.061	0.953	-0.05304	0.4058	-0.4276	-0.04473	1.003	0.3107	0.04586	0.2166	-0.06787	0.7036	0.4382	0.00151	0.3656	0.3059	1.457	1.463	0.6718	0.3862	0.1808
Hs6-16-15-15	0.001311	-0.001835	-0.1138	-0.08152	-0.1093	0.04671	-0.1021	-0.06795	-0.08191	-0.2629	-0.01147	-0.183	-0.07752	0.003763	0.05894	-0.2098	-0.2546	0.1249	-0.0396925	-0.1939	-0.2047	0.1669	-0.2227	-0.04989	-0.001846	0.068	-0.2857	-0.02814	0.1096	-0.258	-0.2055	-0.3059	-0.2647	0.05793	-0.02257	0.1218	-0.04136	-0.05967	0.01418	0.1953	0.006828	-0.01489	0.3822	0.2102	-0.005941	0.3038	0.3524	-0.00131	0.2337
Hs6-18-18-11	0.0169	-0.174	-0.4003	-0.2147	-0.06204	0.3742	-0.2139	-0.1197	-0.05746	-0.1951	-0.06527	-0.05569	0.008159	0.1031	0.1406	-0.009318	-0.2376	-0.3084	-0.08225	-0.001087	-0.2023	0.263	-0.04073	0.07237	0.9619	0.4232	0.08097	0.05585	0.0454	0.2492	0.2142	0.1234	-0.04065	0.3048	0.09128	-0.03282	-0.278	0.1514	0.05266	-0.06687	0.07575	0.1878	0.1224	0.05265	-0.1018	-0.03984	0.3254	0.1927	0.01237
Hs6-19-25-15	0.05997	-0.1487	-0.0486129	-0.04394	-0.04564	0.2222	0.05321	0.06217	0.06581	0.06549	-0.06107	-0.0899	-0.1601	-0.1286	-0.4058	-0.06405	-0.149	0.1251	0.09573	0.02644	-0.07451	0.1367	-0.06287	0.06421	-0.009903	0.1108	0.082	-0.1004	-0.06615	-0.01205	-0.04061	-0.3017	-0.2644	-0.00886314	0.02484	-0.05705	0.1336	-0.1111	0.07858	0.08986	-0.3117	0.1594	0.3976	0.1626	0.6023	0.4799	0.3441	0.2311	0.003109
Hs6-19-12-24	-0.2753	-0.0526	0.04339	-0.182	0.034222	0.4538	-0.1453	-0.2801	-4.5e-09	0.06432	-0.5595	-0.07457	-0.09471	-0.2224	-0.1064	0.1297	-0.03199	-0.05942	-0.00274	-0.105	0.08815	0.2148	-0.2541	0.2077	0.2098	0.002739	0.08263	-0.09756	-0.04553	0.3076	0.01253	0.01052	-0.1742	-0.2565	-0.1403	-0.06144	0.1801	0.1004	-0.1523	0.1264	0.2587	0.2606	0.4411	0.2821	0.3549	0.2304	0.824	0.00679817	0.3565
Hs6-20-19-15	-0.1924	-0.0708688	-0.5617	-0.1232	-0.03984	-0.2183	-0.147659	-0.2054	-0.09787	-0.09589	0.1013	0.04331	0.0159343	-0.2517	-0.009708	-0.1697	-0.1452	-0.04641	1.47e-09	0.2323	0.1291	0.04174	-0.1156	0.2002	0.2893	-0.1039	0.4106	0.0569	-0.1175	-0.03573	0.1689	0.066	-0.2114	-0.2389	-0.07987	0.1929	-0.2758	0.1627	0.07309	0.1137	-0.1897	-0.2018	-0.02075	0.3259	0.07801	0.009709	-0.024309	-0.0553	-0.146
Hs6-24-2-22	-0.5717	-0.08613	-0.1235	-0.210008	-0.2253	0.07696	-0.2044	-0.06941	-0.1552	-0.4197	0.06195	-0.31658	-0.3378	-0.03425	-0.1182	-0.1682	-0.2505	-0.3602	0.08954	-0.1931	-0.03202	-0.2504	-0.05062	0.02336	0.03532	0.008621	0.3276	0.0784484	0.01478	-0.1186	-0.06403	0.04629	-0.259	-0.004091	0.02787	0.4248	-0.03822	0.4943	0.4266	-0.2375	0.229636	0.7219	-0.0003325	0.3605	-0.3826	0.317	0.2679	-0.09555	0.04654
Hs6-32-8-18	-0.5571	-0.1135	-0.05566	-0.02327	0.01265	0.1255	-0.1375	0.1116	-0.01552	0.3192	-0.2546	0.06702	0.04906	-0.09474	0.1359	0.001659	-0.0342	0.07116	-0.2489	0.1138	-0.06978	0.158482	0.1368	0.087179	0.1067	0.02944	0.0034109	-0.07829	0.06095	0.1246	-0.06958	0.3459	-0.1291	0.1309	-0.3314	0.09398	-0.08842	0.05089	0.1014	-0.2005	0.3173	0.110485	0.3936	0.2715	0.4147	0.4992	-0.2704	-0.2139	0.3262
Hs6-1-8-2	-0.4158	-0.1975	-0.645	-0.4492	-0.2776	-0.4815	-0.1324	-0.4841	-0.07273	-0.509	0.0217456	-0.3101	-0.2618	0.1494	-0.3425	-0.3861	-0.1046	-0.06702	-0.2531	-0.277	-0.2751	0.4249	0.2041	-0.179	-0.3055	-0.2689	0.08881	-0.1622	-0.01252	-0.1711	-0.04779	6.74e-09	0.1827	-0.04587	-0.09394	-0.2475	0.08946	0.04002	-0.1186	0.03816	-0.1323	0.3535	-0.06107	0.4739	0.3513	0.1541	0.2148	1.35e-08	0.221
Hs6-1-23-24	-0.3836	-0.375	-0.4075	-0.4076	-0.09601	-0.2648	0.1253	-0.01173	-0.07946	-0.5587	-0.08985	0.01094	-0.1444	-0.1039	-0.09385	0.005932	-0.1769	-0.1536	-0.02699	-0.1729	-0.2165	0.1812	-0.001287	0.2291	0.4332	0.1672	-0.01376	0.3246	0.3193	-0.008593	0.1448	0.3629	-0.0414	-0.2059	-0.03894	-0.003059	0.00685625	0.3511	-0.2973	1.38e-09	0.1023	0.3503	1.244	0.5629	0.3676	0.6639	-0.5257	-0.04589	0.3379
Hs6-3-5-13	0.0333212	-0.002504	-0.3608	-0.1832	-0.269	-0.4273	0.05681	-0.1297	-0.02962	0.06688	0.07332	-0.005187	0.067626	-6.31e-09	0.1041	-0.1645	0.1181	-0.1595	0.1821	-0.1079	-0.06211	-0.5033	0.06429	-0.08923	-0.3125	0.05387	-0.06922	0.2481	0.1784	0.0634	0.09663	-0.3912	-0.1233	-0.03563	0.1908	-0.1263	-0.2084	0.1022	0.343	0.5261	0.005478	0.05075	6.29e-09	-0.06617	0.873	0.5106	0.1911	-0.04784	0.2612
Hs6-4-20-4	-0.3091	0.00304	-0.007472	0.08174	-0.2426	-1.117	0.04674	-0.533	-0.3545	-0.7536	-0.09872	-0.312511	0.02577	-0.1411	-0.5288	-0.4142	-0.3626	-0.4126	-0.2183	-0.2269	-0.2017	-0.3269	-0.3021	0.3494	-0.1236	-0.07795	0.1221	0.1026	-0.1359	-0.0588	-0.1982	0.1213	-0.1954	0.1798	0.1244	-0.6159	-0.5569	0.005651	0.1134	0.1931	-0.1231	0.456	0.01711	0.0003825	0.515	0.7068	0.3387	0.1861	-0.09384
Hs6-5-11-21	-0.0361714	-0.9699	-0.07935	-0.1409	-0.5152	-0.2704	-0.2915	0.005573	-0.4254	-0.3898	-0.4721	0.2933	0.0933199	-0.456	-0.2887	-0.166	-0.4767	-0.3738	-0.5415	-0.3811	-0.07501	-0.246	-0.04036	0.05815	0.3288	0.358	0.06423	-0.3096	0.2613	-0.07026	0.03027	0.1436	-0.272	-0.0816	0.1491	0.1537	0.06549	0.05352	0.2413	-0.1219	0.1425	0.4146	-0.06522	-0.2235	-0.404	-0.4533	-0.2287	-0.4087	0.3049
Hs6-6-21-2	-0.4959	-0.2036	-0.1816	-0.4665	-0.1785	-0.6099	-0.115	-0.04549	-0.3431	-0.3099	0.03246	-0.6524	-0.0989817	0.3989	-0.2376	-0.3155	-0.2239	-0.4427	-0.05876	-0.1594	-0.2991	-0.05586	0.1186	-0.07935	0.4782	0.5386	0.04596	0.04993	0.1982	-0.1253	0.2152	0.06662	-0.3312	0.08121	0.2278	0.1371	0.3313	0.2085	0.1739	0.1241	-0.1186	-0.04796	0.2305	0.05584	0.1646	0.0383	-0.02509	0.1322	0.2903
Hs6-9-16-6	-0.0476097	-0.2692	-0.3808	-0.2907	-0.02476	-0.2427	-0.2166	-0.163	0.05047	0.01488	-0.09746	-0.2311	-0.05083	0.05173	-0.1808	-0.2688	0.09961	0.1333	-0.2364	-0.2745	0.1922	0.447	0.1318	0.03775	0.1452	-0.1495	-0.1172	0.06718	-0.005335	-0.01007	0.2429	0.3331	-0.05771	0.1413	0.1974	0.03167	0.3492	-0.2281	-0.04558	0.2663	0.2316	-0.1788	-0.1153	-0.2388	0.598	0.2163	-0.5016	0.1609	0.01007
Hs6-10-2-11	-0.06626	-0.2536	-0.5093	-0.01819	-0.1605	0.04064	-0.003296	-0.1506	-0.2284	-0.1687	0.03119	-0.2938	0.2622	-0.0459	-0.2233	-0.03586	-0.06614	-0.2653	-0.05329	-0.04243	-0.4821	0.1237	-0.1089	0.07071	0.2436	0.3198	0.02269	0.117	0.16	0.09964	0.2268	0.04345	-0.1005	0.2099	0.2525	0.4902	0.4159	0.5147	0.4463	0.03786	-0.2855	0.8821	0.3027	0.01398	0.3839	0.5247	0.07967	0.3627	0.4544
Hs6-13-4-4	-0.4088	-0.2112	-0.0767	-0.171	-0.1128	-0.3336	0.06014	-0.09178	-0.2699	-0.7434	-0.1993	-0.05326	-0.04786	0.1915	-0.3732	-0.4479	-0.1468	-0.1512	0.007836	-0.2635	-0.7387	-0.3033	-0.1796	0.2162	1.151	0.2363	0.2323	0.1207	0.2415	-0.3404	0.0246524	-0.04791	1.43e-08	0.1755	-0.8825	0.5561	-0.005957	0.3882	0.2134	0.04469	0.2451	0.2399	0.3615	0.3792	0.2758	0.06816	-0.07705	0.02453	0.2521
Hs6-15-18-19	-0.2561	-0.1965	0.02893	-0.2506	-0.1597	-0.3796	0.02076	0.06408	0.004591	-0.1461	-0.319	-0.2352	-0.2115	0.03798	-0.3867	0.02828	-0.2803	-0.09712	-0.0536	-0.07773	-0.02866	0.1784	-0.0595	-0.2201	0.3402	-0.0925	0.07962	-0.08258	-0.2214	-0.06881	0.06451	-0.1171	-0.04598	0.1011	-0.06775	0.08913	0.009165	0.106	0.07809	0.045	-0.008065	0.3831	0.0698911	0.04186	0.2328	-0.1019	0.1205	-0.03503	0.03359
Hs6-16-11-1	0.1462	-0.05163	-0.1391	0.148	-0.01499	-0.1297	0.1309	-0.06967	-0.08869	-0.1416	-0.1249	0.2402	0.0369684	-0.06049	0.1422	0.1315	-0.3944	0.01276	0.07514	0.02422	-0.3293	-0.5691	-0.3004	0.08009	0.2439	0.5158	0.2048	0.2213	0.09104	0.582	0.3994	0.2058	-0.202	0.3256	0.06065	-0.1329	-0.4493	0.09353	0.1003	-0.0884	-0.1694	-0.4244	-0.4725	-0.2624	0.5856	0.01372	1.113	0.7842	-0.007098
Hs6-19-5-4	-0.7269	-0.4379	0.06336	-0.1215	-0.08982	-0.2931	-0.09122	-0.3936	-0.1242	-0.3543	-0.03238	-0.7739	-0.3967	-0.1143	-0.101	-0.1337	-0.3587	-0.3794	-0.1103	-0.2181	-0.1395	0.08968	0.03635	0.1345	0.4728	0.2621	0.170301	0.1126	0.06071	-0.0216	0.2142	0.05073	-0.05659	0.002724	0.07287	0.1129	-0.1434	0.1384	-0.009641	0.1622	0.2308	0.1397	0.4706	0.3549	-0.3043	-0.1496	-0.01335	0.04795	-0.008127
Hs6-20-13-12	0.06823	0.06019	-0.2574	-0.08672	0.0245433	-0.04232	0.04244	-0.07049	-0.2558	-0.04552	-0.2084	0.16846	0.1756	0.08682	0.3103	-0.0943	-0.1986	-0.03355	-0.07541	-0.05931	0.071	-0.1214	-0.09608	0.09567	-0.3093	-0.1512	-0.1217	-0.278	0.09545	-0.4107	0.4929	0.05438	0.01881	-0.0592	0.01278	-0.08203	-0.1849	-0.5916	-0.0329573	0.1009	-0.1957	0.4676	0.1708	0.1181	0.7503	0.4841	0.6703	0.3342	-0.09505
Hs6-23-8-7	-0.1677	4.85e-05	-0.4935	-0.2665	-0.2292	-0.01285	-0.1615	-0.2761	0.09534	-6.47e-09	0.03158	-0.3209	-0.1063	-0.4027	0.2827	-0.2062	0.1037	-0.1367	-0.1562	-0.145474	-0.2221	-0.04402	-0.02365	0.04097	0.1014	0.2322	-0.1768	0.06657	0.3217	0.3056	-0.06834	0.1395	-0.2152	-0.3115	0.1241	0.05245	-0.04472	-4.85e-05	-0.02436	0.05718	-0.02992	-0.1411	0.2386	0.002299	0.3064	0.2147	0.2052	-0.1207	0.2247
Hs6-26-24-12	-0.2225	-0.1606	-0.0629	-0.2031	-0.1123	0.0132	-0.09941	-0.2218	-0.1202	-0.1217	0.06772	-0.1921	-0.1476	-0.08225	-0.0581	-0.12	-0.01194	-0.09644	-0.2183	-0.1429	-0.08159	-0.1532	0.001363	0.07058	0.05885	-0.08367	-0.1804	-0.03564	-0.2181	-0.1136	-0.2462	0.06428	-0.3554	-0.1844	-0.05329	0.0445	-0.217	0.02619	-0.0707	-6.47e-10	0.2054	0.1396	0.1265	0.0673	0.2691	0.1602	-0.1688	-0.0304	0.04333
Hs6-1-15-24	-0.022916	0.08281	-0.2646	0.03794	-0.04	-0.1514	-0.2189	0.05569	0.08505	0.3602	-0.02528	-0.0583	-0.1665	-0.06629	-0.2336	0.02586	-0.1444	-0.1766	0.0552	-0.09268	-0.09304	0.4141	0.03726	0.006516	0.5635	0.8436	0.1355	0.4075	0.4511	0.1359	0.5249	0.2859	0.02717	0.08941	0.01606	0.001175	0.3762	0.1463	0.01286	-0.05998	-0.03187	0.2846	0.06309	-0.02047	-0.3914	-0.2053	-0.5131	-0.0029	0.1565
Hs6-2-19-6	0.04137	-0.102	0.04782	-0.2302	-0.367	-0.4907	-0.0778	-0.4808	-0.04887	1.41e-12	-0.04409	-0.000358	-0.1896	-0.3228	-0.2793	-0.5176	0.3405	-0.1982	-0.1703	-0.338	-0.0545	0.4099	0.2438	-0.09636	-0.3443	-0.2122	0.2108	-0.02462	0.02329	-0.2104	-0.02373	-0.02371	0.05517	0.06384	-0.07026	-0.6565	0.1546	0.3299	0.235	-0.1096	-0.2771	-0.4024	0.1466	-0.04718	-0.3834	-0.1627	0.535	-0.4778	0.06117
Hs6-2-8-8	-0.2345	-0.3018	-0.07698	-0.06286	0.01337	0.01701	-0.0718	0.04829	-0.052	-0.03682	0.02415	-0.07166	0.1014	-0.1563	-0.04181	-0.1339	-0.1541	-0.2071	0.02742	-0.04076	0.01178	-0.1233	0.02509	-0.09003	-0.148762	-0.1776	-0.2704	-0.1384	0.1521	-0.04486	0.04803	0.1135	-0.007403	-0.02124	0.01251	-0.3782	0.0160737	-0.1952	0.02428	-0.009469	0.05657	-0.1365	0.0307	-0.173	-0.1146	-0.2031	0.2361	0.2146	-0.1345
Hs6-2-9-11	-0.4901	-0.2026	-0.1852	-0.1477	-0.03554	-0.1363	-0.01982	-0.2722	-0.1303	-0.3534	-0.03753	-0.07826	-0.1576	-0.1453	-0.1547	-0.002664	-0.03111	-0.01163	-0.1189	-0.2108	0.07839	1.14e-09	0.1207	-0.2827	0.063538	-0.2188	-0.06394	-0.02619	-0.2586	-0.05836	-0.1204	0.007899	-0.08262	-0.01804	-0.01774	-0.1532	0.1187	0.2674	0.1372	0.2108	0.1766	-0.01974	0.01843	0.2576	-0.0254	0.01755	0.285	0.04553	-0.1914
Hs6-3-25-4	-0.01943	-0.08401	0.02637	0.2509	0.01095	-0.1518	0.0611	-0.206	-0.3208	-0.1724	0.003301	-0.0896843	-0.03988	0.02312	-0.1038	-0.2107	0.07677	-0.1543	0.04521	-0.1112	-0.1966	0.02465	0.06848	-0.2116	-0.135021	0.03071	-0.2112	0.263	0.04427	0.1211	0.1995	-0.01466	0.07633	-0.0551	0.1979	-0.5497	-0.201	-0.1443	-0.03418	0.3383	-0.1506	-0.07105	-0.1806	0.3684	0.02831	0.02261	0.5774	0.158	-0.2477
Hs6-4-24-17	-0.1561	0.01046	-0.171	-0.007177	-0.1858	-0.4212	0.002825	-0.1421	0.008684	-0.2263	-0.3016	-0.3064	-0.2467	0.008737	-0.3817	-0.0613	-0.118	0.05412	-0.05374	-0.2454	-0.002826	-0.5108	0.03797	0.04039	0.162	0.531	0.4035	0.372	0.7305	-0.05315	0.03613	-0.213	-0.07006	0.3034	0.3346	-0.1223	-0.02576	0.3707	0.1072	0.07637	0.07224	0.0783929	0.2374	0.1531	0.487	-0.09616	0.06813	0.1413	0.02094
Hs6-4-17-22	-0.3626	0.01185	-0.4434	-6.47e-10	-0.3022	-0.7925	0.03873	-0.3172	-0.2691	-0.4159	-0.03072	-0.4036	-1.51e-11	-0.4111	-0.1842	0.1751	-0.3423	-0.02535	0.04018	-0.3844	-0.1734	-0.5475	-0.06658	0.1064	-0.2287	0.01971	0.01193	0.082666	-0.3161	-0.1559	-0.1141	-0.2025	-0.2486	0.09676	0.06751	0.1728	-0.2326	0.132	0.2303	0.3444	-0.2059	0.5626	0.4926	0.07095	0.504	-0.2157	0.8351	0.07228	0.353
Hs6-6-25-2	-0.8626	-0.1499	-0.5542	-0.3128	-0.259	0.06813	-0.4502	-0.03189	-0.02828	-0.2796	-0.01819	-6.49e-09	0.0062	-0.1736	-0.1786	-0.0754	0.02916	-0.007083	0.05433	-0.03675	-0.006199	0.1219	-0.2248	-0.2914	0.1659	0.0645	0.2205	-0.307	0.1534	0.1413	-0.5512	-0.2331	-0.07084	-0.1079	-0.2309	-0.3693	0.07443	0.2467	0.4673	0.3161	-0.05159	0.06063	0.1581	0.2432	0.03818	-0.1604	0.09191	0.3756	0.3158
Hs6-8-14-13	-0.3859	-0.2093	-0.2085	-0.07426	-0.3358	-0.5195	0.07096	0.1296	-5.78e-09	0.000963	0.09552	-0.06404	0.03787	-0.3379	0.05468	-0.1151	-0.2023	0.01782	-0.07895	0.07164	-0.06355	-0.533	-0.03706	-0.09939	-0.1706	-0.03815	-0.273	0.09411	0.1616	0.1986	0.03617	-0.2357	-0.1334	-0.4095	0.3972	0.06258	-0.1092	0.08867	0.13777	0.5568	0.2369	-0.2691	0.2116	0.07534	0.1935	-0.1246	0.3036	0.008673	0.04619
Hs6-9-8-2	5.14e-10	-0.2432	-0.008295	-0.05422	0.08423	-0.4918	-0.04494	0.1003	-0.09954	-0.1158	-0.1029	-0.2605	-0.127834	-0.1091	-0.4159	-0.1888	-0.006975	0.1287	0.04133	0.05106	0.0346	0.1132	-0.06899	0.1507	0.2032	-0.06247	-0.08493	0.01552	0.1567	0.1687	0.195	-0.2158	0.1091	-0.04719	0.04569	0.1659	0.4034	0.1604	-0.07397	-0.07358	-0.19	-0.3042	-0.3754	-0.0295	-0.09785	-0.08964	-0.3988	0.2563	0.01334
Hs6-9-12-15	-0.2416	-0.1784	-0.08803	-0.04665	0.07811	-0.231	-0.22	-0.1249	-0.3056	-0.2278	-0.1366	-0.3676	-0.09262	0.06885	-0.2104	0.2992	0.04342	0.02294	0.03468	-0.1766	-0.2505	-0.3	0.05721	0.1166	0.1432	-0.01765	0.1843	0.09089	0.1	-0.1192	3.73e-09	0.2383	-0.1218	-0.04542	0.005648	0.1426	0.2017	0.1682	-0.1148	-0.101	0.2021	0.2764	0.5773	0.3335	-0.1103	0.4416	0.5833	0.1235	0.4143
Hs6-12-21-21	-0.3779	-0.05451	-0.6888	0.07518	-0.09561	-0.5749	-0.2321	0.01756	0.07675	0.1237	0.05249	0.2959	-0.0951367	-0.4499	-0.243	0.1006	-0.1873	-0.0641	-0.239342	0.174	-0.01367	0.4421	-0.1342	-0.1766	-0.1106	-0.09571	-0.3548	0.2165	-0.08613	0.157	0.1022	-0.2954	-0.1477	0.1925	0.2039	-0.1805	-0.1102	-0.5088	0.4402	0.1985	-0.6313	-0.139	0.213	0.06991	0.7035	0.7348	0.3182	0.2249	0.5213
Hs6-13-8-2	-0.5445	-0.01723	0.03237	0.3229	-0.3618	-0.6408	-0.005396	-0.4122	-0.2767	-0.3886	-0.006148	-0.2773	-0.2274	-0.09047	-0.3536	-0.2467	-0.08542	-0.643	-0.2386	-0.189736	-0.8482	-0.325	-0.1288	0.3634	0.2935	0.2047	0.3327	0.3145	-0.0341	-0.1836	0.06566	0.02702	0.2251	0.03874	0.03383	0.4442	0.2575	0.3844	0.4825	-0.1753	0.2234	0.696	0.8794	0.5054	0.753	0.6073	0.8892	0.5081	0.3062
Hs6-13-7-11	-0.08589	-0.1218	-0.1383	-0.5009	-0.1973	-0.6777	-0.2719	0.1236	0.04882	-0.02678	-0.2676	-0.3699	0.0420613	-0.1955	-0.134	-0.1114	0.03558	0.02493	0.5313	-0.05954	-0.07018	0.329	0.2866	0.02766	0.4381	0.9293	0.09146	-0.04132	0.07765	-0.4788	-0.4534	0.04663	-0.004517	-0.007667	-0.5053	-0.3388	0.2404	0.06423	1.045	-0.172	0.009309	-0.002774	-0.2643	-0.04411	-0.09801	-0.1152	0.2533	-0.0173418	-0.254
Hs6-13-19-21	-0.2238	-0.08935	0.2316	-0.183853	-3.82e-10	-0.008352	-0.06318	0.08335	-0.2205	-0.2033	-0.328	0.02778	-0.04634	-0.01968	-0.09146	-0.06863	-0.1694	-0.2377	0.1262	-0.214853	-0.2549	0.7751	0.1361	0.4276	0.5879	0.1414	0.4057	0.2156	0.3818	0.1535	0.08758	0.3857	0.08697	0.3539	-0.2042	-0.06302	-0.04964	0.4259	0.1991	0.4748	0.4947	0.3635	-0.03767	0.5702	0.09871	0.3305	0.3296	0.1152	0.4335
Hs6-14-8-6	-0.5731	-0.334	-0.2515	-0.2992	-0.1438	-0.2869	-0.03122	-0.0441	-0.211	-0.1211	-0.0933	-0.5787	0.08161	0.09239	-0.1065	-0.149	0.003434	0.04446	0.2779	0.002806	-0.002338	0.1008	-0.07579	-0.1022	-0.09037	-0.2467	-0.133	-0.08549	-0.07238	0.1098	-0.2232	0.1811	-0.13	-0.3453	-0.2264	0.01204	0.1902	0.02096	-0.03409	-0.008801	-0.1662	0.033	0.01694	-0.03544	-0.2417	0.1137	-0.3512	-0.1715	0.2413
Hs6-17-8-8	-0.169386	-0.04305	-0.3137	-0.1913	-0.1025	-0.004679	-0.05475	0.02329	-0.3144	0.07808	0.02986	-0.1053	-0.1184	-0.174	0.07537	-0.1125	-0.1815	-0.234	0.127	0.1035	-0.01902	9.58e-10	-0.3414	-0.07695	-0.08222	-0.3902	0.05677	-0.03776	0.03982	0.0712	0.1769	0.2539	0.1136	0.01235	0.08217	0.1811	-0.02547	-0.3012	0.04204	-0.1463	-0.01097	0.1266	0.01929	-0.339	0.5846	0.4749	0.07073	0.4255	-0.112
Hs6-18-4-2	-0.1783	-0.05422	0.03818	0.003623	-0.2889	0.03773	0.1158	0.2954	-0.2573	-0.1337	-0.05782	0.04029	0.08015	0.1265	-0.1863	0.0657	-0.4865	-0.4543	0.04969	-0.2538	-0.6115	-0.08478	-0.01886	1.043	0.2471	-0.1542	0.8318	0.3544	0.4356	-0.1558	0.04347	-0.2465	-0.09064	0.05167	0.2527	0.4886	0.2162	0.5022	-0.1342	0.01141	0.5958	0.834	0.2674	0.4798	0.1322	0.2147	-0.01626	0.01724	0.4426
Hs6-18-14-24	-0.4136	-0.7164	0.1021	-0.3708	-0.2869	0.2817	-0.2886	0.01159	-0.2019	-0.1456	-0.1042	-0.1969	-0.5317	-0.008114	-0.01711	-0.01821	-0.1548	0.008114	-0.2296	-0.1322	-0.2197	0.9182	-0.1691	0.2102	0.3173	-0.2866	0.1894	-0.1559	-0.05688	-0.2461	-0.241	0.2212	-0.06743	-0.4405	-0.02645	-0.1417	0.2269	0.1155	-0.2413	0.364	0.4563	0.1077	1.103	0.1399	-0.2216	0.01501	0.1303	0.1607	-0.03098
Hs6-22-19-14	-0.2321	-0.1729	-0.165	-0.2603	-0.246	0.07095	-0.2297	0.1619	0.05378	-0.00934	-0.08773	-0.1928	0.3116	-0.08407	0.0719	-0.0542	-0.06797	-0.0005095	-0.2385	-0.3019	-0.1239	-0.007227	0.1387	-0.07691	0.0005095	-0.2042	-0.3861	0.1108	0.05842	0.311	0.5396	0.2305	-0.2126	-0.08938	-0.1606	0.4059	0.2375	0.3149	0.2344	-0.04296	0.08417	0.486	-0.2403	0.08857	0.705	0.6164	0.112798	0.4375	0.281
Hs6-26-13-13	-0.2129	-0.3192	-0.8623	-0.305	-0.4311	-0.137	-0.4959	-0.2654	0.04751	0.4941	-0.1499	-0.06017	-0.6144	-0.6349	-0.2273	0.0108	0.1248	-0.1636	-0.4105	-0.08463	0.1317	-0.07903	0.4452	0.2355	-0.7243	-0.2276	-0.2924	0.2501	0.5122	0.4567	0.5089	0.08723	-0.4069	0.2531	-0.1383	0.4009	-0.1378	-0.06854	0.9037	-0.2256	-0.08947	0.0927	-0.0108	0.1755	0.2525	-0.1035	1.273	0.2764	0.7778
Hs6-27-1-9	-0.2974	-0.2643	-0.449	-0.3946	-0.04447	-0.09256	-0.202	-0.1685	-0.00905	-0.1713	-0.1629	-0.1557	-0.5947	-0.218	-0.3029	-0.448	-0.162	-0.1342	-0.07213	-0.1141	-0.3796	-0.1474	-0.06737	-0.4826	0.06043	-0.3979	0.0877	-0.1371	-0.3128	-0.0238	-0.3333	-0.2787	-0.4231	-0.2868	-0.000931	0.07002	-0.09212	0.1543	-6.6e-05	0.1163	0.1224	0.0158	-0.583	0.3183	0.05418	0.4022	0.9103	0.1816	0.2599
Hs6-30-1-13	-0.1304	-0.0469	-0.03822	-0.247	0.07572	0.08151	-0.06328	-0.1618	-0.07474	0.05199	0.06909	-0.0314671	0.1128	-0.1821	-0.0348	-0.2014	0.07497	-0.03022	-0.1523	0.0590548	-0.007167	0.1755	0.03746	-0.01809	0.5552	0.5379	-0.233	0.08886	-0.02544	0.5104	0.2868	0.04139	0.1572	0.2824	-0.06932	0.001977	0.003255	0.1516	0.0381255	-0.2685	-0.1247	-0.03414	0.1392	-0.1002	-0.206	-0.1882	0.008367	0.1514	-0.0786
Hs6-32-5-15	0.07849	-0.04225	0.05808	-0.1262	-0.006069	0.3349	0.1377	0.01351	-0.194973	0.03485	0.1027	-0.1965	0.0225	0.1175	0.000109	-0.516	0.04459	-0.1586	-0.1067	-0.2641	-0.131	0.2231	0.07083	-4.37e-09	0.3552	0.268	0.007625	0.1771	0.0781	-0.07805	0.05289	-0.1029	-0.219	0.1511	-0.157	0.7061	-0.127657	0.167	-0.01634	-0.2541	0.1438	0.1208	0.8082	0.5482	0.4595	0.6615	0.5702	0.2364	0.2602
Hs6-1-9-12	-0.2316	-0.1286	0.1208	-0.437	-0.3518	-0.4242	-0.1521	-0.3527	-0.09097	-0.3213	-0.002221	0.02486	0.05239	-0.01367	-0.2353	-0.01234	0.07936	-0.1026	0.2718	-0.3076	0.01367	0.40383	-0.07031	0.4321	0.6995	0.07011	0.4807	-0.2104	0.4609	-0.02735	-0.04562	0.2575	-0.1398	-0.02881	-0.1413	0.1603	0.356	0.1055	-0.01941	0.4298	0.2314	0.6571	0.2412	0.1492	0.1095	0.2727	-0.003207	-0.1091	0.1572
Hs6-1-13-24	-0.6953	-0.4616	-0.2623	-0.3348	-0.1356	-0.4262	-0.1595	-0.2835	-0.2145	-0.5085	-0.2316	-0.577	-0.2277	0.04739	-0.2926	-0.1278	-0.4438	0.09926	0.2267	-0.3121	-0.009372	0.08466	-0.0485	0.2421	0.3516	0.3178	0.4922	0.1345	-0.2437	-0.1817	-0.0417	-0.08049	-0.1923	-0.1743	0.07792	0.3478	-0.01988	0.2406	0.04919	-0.1171	0.3268	0.3555	0.4039	0.06792	-0.3357	-0.4218	0.022155	0.1975	0.2152
Hs6-2-17-7	-0.4377	0.07994	-0.5225	-0.07073	-0.5443	-0.4095	-0.2463	-0.6431	-0.2432	-0.08642	-0.01274	-0.4549	-0.3695	-0.3978	-0.3343	-0.06079	-0.005863	-0.3635	-0.3049	-0.2748	-0.3564	-0.1174	-0.1413	-0.1699	-0.1725	0.5069	0.1825	-0.2494	-0.0577	-0.5055	-0.1804	-0.5092	-0.01375	-0.03224	0.08304	-0.3383	0.006621	0.0608	0.08481	0.08407	-0.6124	0.08739	0.2078	-0.1116	0.2439	-0.2387	-0.115	-0.2784	-0.1326
Hs6-2-2-11	-0.2589	-0.0689	0.08492	-0.1237	-0.1371	-0.2776	0.05383	-0.3199	-0.1582	-0.3655	0.1415	-0.2529	0.2399	-0.01822	-0.2041	2.12e-09	-0.06404	-0.13593	-0.2059	-0.1892	-0.06747	0.1278	0.04606	0.1207	0.09613	0.2906	-0.2681	0.08264	0.4413	0.06643	0.4038	0.1606	-0.006531	0.2352	0.2303	0.2883	0.6341	0.8246	0.589	0.06353	-0.2356	1.057	0.3865	0.03889	0.549	0.5637	-0.3568	0.3809	0.8716
Hs6-2-18-21	-0.1759	-0.3348	0.08911	0.05227	-0.08655	0.006601	-0.1754	-0.1225	0.04851	-0.217	0.06729	-0.1204	0.0207322	0.1168	-0.2614	-0.1004	0.09418	-0.09195	0.453	-0.07906	-0.1833	-0.4374	-0.08793	-0.09266	0.4286	-0.1518	-0.5151	0.07546	0.1533	1.43e-08	-0.07799	0.255	-0.01485	-0.049308	0.2178	-0.1631	0.249	-0.1487	0.1123	0.3158	-0.05445	0.1934	0.2171	0.2498	-0.1425	0.1686	-0.6011	-0.2317	0.1798
Hs6-3-12-24	-0.06325	-0.1535	-0.09507	-0.04963	0.05923	-0.2835	1.35e-08	-0.05733	-0.3492	-0.1348	-0.111	-0.06118	-0.2807	-0.07912	-0.1974	-0.04097	-0.331	-0.093	0.1388	-0.02531	0.1016	-0.4687	-0.3348	0.1845	0.4583	0.1673	0.0285	0.2317	0.3701	0.1445	0.1517	0.2427	-0.3516	0.142	0.173	0.0703	-0.04212	0.453	-0.08395	0.2605	0.02133	1.59e-10	0.6622	0.06652	-0.1287	0.2964	0.3776	0.3151	0.4901
Hs6-4-3-2	0.02989	-0.04513	-0.3472	0.1338	-0.03458	-0.08743	0.02304	-0.2336	0.149	-0.05422	-0.323	-0.4753	-0.1311	-0.2818	-0.04539	0.1252	0.1623	0.008422	0.1356	0.1759	-0.003673	-0.5085	-0.1182	-0.08761	-0.1291	0.00544	-0.07188	-0.03508	-0.2524	0.01992	0.006972	-0.2092	-0.07839	-0.2171	0.2386	-0.2947	-0.09329	-0.2236	0.2195	0.4853	-0.1124	0.2185	-0.2568	-0.001656	-0.2884	-0.1203	0.5932	0.01688	0.04879
Hs6-4-6-6	-0.2358	-0.2118	-0.5317	-0.5497	-0.3229	-0.5893	0.07527	0.05794	0.02556	-0.3267	-0.03557	-0.07878	0.03656	-0.2922	-0.2151	-0.1719	0.04557	0.06472	0.1716	-0.4703	-0.09854	-0.1727	-0.004008	0.3251	0.3606	0.3037	0.03248	-0.02226	-0.01311	0.06298	-0.08526	-0.03564	-0.2101	0.09675	0.02629	-0.3898	-0.002598	0.129	0.01502	0.07262	0.04172	0.6416	0.01315	-0.07859	0.2134	0.6543	0.4545	0.1683	0.2817
Hs6-4-7-7	-0.2406	0.06407	0.039	0.132	-0.2704	-0.3413	0.05218	0.07649	-0.1978	-0.3434	0.1355	-0.4642	-0.04531	-0.1896	-0.1336	-0.1162	-0.06277	0.05201	-0.0258	-0.2813	0.00384	0.3282	-0.03817	0.3391	0.1207	0.151	0.2351	0.4078	-0.02471	0.2414	0.3296	-0.03956	-0.03478	0.2283	0.3657	-0.3375	-0.2181	0.3631	0.1907	0.1628	0.04413	0.2048	-0.4265	-0.009696	0.388	0.1673	-0.3758	0.1991	0.2476
Hs6-5-7-6	-0.04243	-0.02036	-0.1322	-0.0237	-0.0383443	-0.2085	-0.1633	-0.02591	-0.01825	-0.2131	-0.2772	-0.1788	-0.09502	-0.1793	-0.1212	0.06931	0.1062	-0.1378	-0.1419	-0.1048	-0.07241	0.167	0.3591	0.1455	0.194	0.07768	0.07689	-0.07693	0.2296	0.02144	0.03802	0.2828	0.03237	0.114	0.208	0.2751	0.1448	-0.1175	-0.02754	0.2767	-0.03139	0.2572	-0.008574	-0.03422	2.13e-10	0.006059	0.5886	-0.1844	2.6e-09
Hs6-7-3-2	-0.2902	-0.3379	0.01437	-0.1799	-0.00927	-0.784	0.05119	-0.2107	0.3789	0.01246	0.08328	-0.3063	-0.1865	-0.02684	-0.2696	-0.3862	0.08065	-0.03313	0.0735	-0.294	0.04496	0.06696	0.1242	-0.2101	0.1911	-0.0441	0.0444	0.2351	0.02153	-0.2458	1.08e-09	-0.2078	-0.1249	-0.07026	0.3261	0.4106	0.5645	0.3078	0.2545	0.3144	-0.09879	0.2007	-0.3286	-0.04891	-0.5882	-0.2351	-0.2492	-0.03562	0.3116
Hs6-9-12-4	-0.35255	-0.3307	-0.1495	-0.4846	-0.2201	-0.4571	-0.002832	0.01601	0.01486	-0.1693	0.01538	-0.6058	-0.04086	0.03483	-0.07096	-0.2984	0.09153	-0.2029	-0.2842	-0.2895	-0.1005	0.1678	0.3793	-0.05984	-0.1229	-0.2721	-0.0781	0.1515	0.2851	-0.3352	-4.5e-09	-0.09427	-0.04989	0.2688	0.02359	0.2068	0.1029	0.1881	0.1007	-0.02953	0.4991	0.1037	0.03176	-0.1117	0.3676	-0.01486	-0.2381	0.2825	0.4057
Hs6-9-16-5	0.1168	-0.07843	-0.2894	-0.1766	0.2787	0.08332	-0.06452	0.1517	-0.03628	0.1815	-0.1113	0.02746	0.1592	-0.000436	0.02002	-0.2357	-0.0003835	0.1206	0.136	0.05539	0.09936	-0.09844	0.1255	-0.3821	-0.4025	-0.1599	-0.03242	-0.03368	-0.03508	0.02628	-0.000685	0.3945	0.09176	-0.1123	0.1558	0.06195	0.082	-0.4486	-0.0339814	-0.206	-0.2043	-0.3498	-0.3792	-0.1846	0.2044	-0.1061	0.875	0.2909	0.1487
Hs6-9-5-9	0.124	0.02681	-0.07197	-0.09287	0.0942	-0.1753	-0.007432	0.2084	-0.03219	-0.01961	-0.1765	-0.07187	-0.0760838	-0.04346	-0.0614	0.09978	0.03056	-0.05555	-0.1041	-0.02616	-0.0911	-1.51e-10	-0.2953	-0.01518	0.0962	-0.07893	0.202	-0.1694	0.2507	-0.2054	-0.1586	0.01913	0.0529	-0.08978	-0.2986	-0.2075	-0.08608	-0.07724	-0.1379	-0.1005	0.05818	-0.03326	0.4934	0.07816	-0.2963	0.4222	-0.3916	-0.000532	0.1145
Hs6-9-16-12	-0.2585	-0.173	-0.1841	-0.2561	-0.01447	-0.3858	-0.1667	0.09341	-0.2724	-0.2884	-0.1165	-0.2509	-0.11015	-0.03454	-0.334	-0.1226	-0.09394	0.07943	-0.00286	-0.1694	-0.03653	0.4988	0.0119	0.1028	0.02947	-0.3574	-0.2243	-0.1309	0.2535	0.107	-0.1348	0.01869	-0.1745	0.1366	-0.3026	0.263	0.08352	0.4076	-0.09462	-0.3641	-0.3264	-0.05197	1.028	0.872	0.9473	0.7366	1.373	1.334	0.3348
Hs6-12-9-14	0.2317	-6.75e-09	0.1695	0.1434	-0.01157	-0.3084	0.1705	-0.2323	-0.0236	-0.01329	0.1323	0.1079	-0.238	0.4956	0.1066	0.1433	-0.3496	0.2111	-0.05434	-0.05299	-0.07744	-0.1954	-0.1247	0.1507	0.8139	0.1574	0.5404	0.2333	-0.5323	-0.05038	-0.335	-0.1189	-0.2004	0.1877	0.3704	0.3559	-0.008689	0.8497	0.3469	0.2381	-0.02204	0.08303	0.1443	0.2728	-0.3369	0.6007	0.2672	-0.04977	0.6489
Hs6-13-8-9	-0.409	-0.004764	0.03224	0.05823	-0.1454	0.003166	3.21e-09	-0.1478	-0.3649	-0.08333	-0.003165	-0.1104	0.2143	0.1105	-0.05795	-0.1209	-0.3708	-0.5744	-0.206	0.06224	-0.8216	1.067	0.257	1.18	0.5357	0.2163	0.1405	0.9629	1.151	0.7224	0.6647	1.058	0.1811	0.5851	0.3085	0.4056	0.205738	0.01582	0.4598	-0.07782	0.462	0.2855	0.5508	0.3519	0.1318	0.586	0.07567	0.1584	0.4934
Hs6-13-2-19	-0.03805	-0.1746	-0.2101	0.06157	-0.1441	-0.1462	-0.1695	-0.2271	-0.09318	0.00691	-0.3109	-0.04082	0.09966	-0.2557	-0.2756	-0.1375	0.0533	-0.003587	-0.1172	-0.08856	0.05377	0.2455	-0.1314	-0.0188	-0.1602	-0.1613	-0.1671	0.05657	-0.08582	-0.3582	-0.2679	0.09223	0.01892	-0.07968	-0.06375	-0.2511	0.3343	-0.09129	-0.166	-0.09403	-0.002073	0.0904	-0.121594	0.1554	0.05116	0.04109	-0.6324	-0.2159	-0.2944
Hs6-13-25-22	0.1598	-0.0869	-0.1031	-0.2004	-0.2659	0.08404	-0.007176	-0.2466	-0.1593	-0.4142	-0.2599	-0.314	0.0315	0.07987	0.09022	0.0167	0.001965	-0.01853	-0.07851	-0.178884	-0.07749	-0.2074	-0.4683	0.0509	0.09057	0.008447	0.5084	-0.06801	-0.03288	-0.1076	0.05502	-0.1425	-0.1486	-0.144	-0.2174	0.03814	-0.02826	0.345	0.07864	-0.05211	0.1393	0.1784	0.1626	-0.00425	0.7857	0.585	-0.3241	0.242	0.2804
Hs6-14-1-23	-0.2405	-0.2242	0.05949	-0.3384	-0.06173	0.2642	0.01449	-0.1832	-0.07985	-0.0486	0.0136	-0.3838	-0.1598	0.02624	-0.0479	-0.1605	-0.1252	-0.08429	0.0336	0.05861	-0.1211	0.2815	-0.0925	0.3371	0.296	0.02594	0.1574	0.002045	0.2746	-0.09052	-0.02641	-0.1017	0.03025	-0.09714	-0.06707	-0.06987	0.05427	0.1205	-0.05201	-0.07058	0.1316	0.09146	0.5721	-0.1862	-0.2045	0.04166	-0.3226	0.1076	0.1422
Hs6-17-21-2	-0.2458	-0.1364	-0.004582	-0.2545	-0.03665	0.03524	-0.001139	-0.0751	-0.1309	-0.262849	0.03983	-0.6704	-0.07718	-0.1748	-0.04289	-0.09261	0.01555	-0.3334	-0.2709	-0.05643	-0.176	0.4167	0.003374	0.214	0.3185	-0.004625	0.2769	-0.003375	0.1042	-0.02201	0.1828	0.311	-0.02193	0.1249	0.1025	-0.1928	0.2881	0.1916	-0.07554	0.285	0.2851	0.3549	0.003716	0.3306	-0.1516	-0.1039	-0.3448	-0.1313	0.1253
Hs6-17-6-4	0.07029	-0.303	-0.3398	-0.2055	-0.06386	-0.1992	0.01388	0.2254	-0.1042	-0.09545	0.01199	-0.2436	-0.1105	-0.1145	-0.2561	-0.1358	-0.1405	-0.219	-0.1204	-0.07137	-0.289485	0.1693	0.1489	-0.007484	0.2565	-0.1577	0.1518	0.2138	0.1251	-0.2642	-0.2596	-0.07041	-0.06856	-0.04235	-0.1042	0.3734	0.4547	0.6181	-0.005587	0.5703	0.2542	0.3223	-0.1221	0.6046	0.06964	-0.2598	-0.03014	0.004918	0.6266
Hs6-17-6-7	-0.1964	-0.1546	-0.1805	-0.3835	-0.1581	-0.178	-0.05925	0.1798	-0.01409	-0.01795	-0.2504	-0.3317	0.1016	-0.1539	-0.3208	-0.2227	0.05405	-0.3349	0.03227	-0.1322	-0.3624	0.4002	0.1611	0.1115	0.2142	-0.08843	0.1192	-0.07828	0.05731	0.04806	0.0992571	0.182	-0.2001	-0.166	-0.2301	-7.26e-09	0.2941	-0.0948	0.4884	0.04073	-0.05688	0.238	0.01205	0.2964	0.2769	0.3949	0.03356	0.1295	0.1571
Hs6-17-18-22	0.0193	-0.0667	-0.04054	-0.3592	-0.2397	0.03296	0.04353	-0.2934	-0.01269	0.05362	-0.1605	0.01071	-0.143	-0.03973	-0.1873	-0.08133	0.1768	-0.02157	-0.04042	0.03609	-0.04973	-0.2498	0.04857	0.1224	0.1537	0.1126	0.2399	0.06793	0.02741	-0.08485	-0.1534	0.028992	-0.2012	0.1281	-0.07429	0.1172	-0.3951	-0.4058	-0.1788	-0.4131	-0.1686	0.3277	-0.09562	0.07264	0.651	0.6907	-0.01071	0.1454	-0.09823
Hs6-18-20-6	-0.1531	-0.2402	-0.1697	-0.3693	-0.01625	-0.01468	-0.1703	-0.08754	-0.08632	0.06293	-0.05121	0.02914	-0.2889	-0.2193	0.02721	-0.05323	-0.01516	-0.1721	0.02314	0.1653	-0.1723	0.4841	0.07926	0.02205	0.1267	-0.147	0.2235	-0.1579	-0.003119	-0.1739	-0.2215	-0.2297	-0.3279	-0.1553	-0.05959	-2.08e-09	-0.1446	0.2233	0.1125	0.3423	0.1671	0.09746	0.3842	0.2816	-0.1349	0.4715	0.1174	-0.000119	0.3521
Hs6-18-8-12	-0.9086	-0.7574	-0.8563	-1.158	-0.2531	-0.03902	-0.42	0.2507	0.1273	0.18803	-0.4203	-0.193586	-0.2315	-0.3263	-0.382	-0.168	-0.145	-0.04112	-0.2026	-0.06324	0.1945	0.7538	0.3727	-0.3675	-0.1357	-0.2272	-0.2587	-0.3896	-0.371	-0.2916	-0.4224	-0.02498	-0.7553	-0.7746	-0.3212	-0.09236	0.5056	0.0486	0.2787	0.2232	-0.3693	-0.018	0.5704	0.2181	0.3086	0.2949	0.8448	0.685	0.3783
Hs6-19-10-4	-0.8639	-0.5106	-1.064	-1.208	-0.646	-0.7338	-0.7493	0.4837	-0.4353	-0.4209	-0.2898	-0.6499	-0.9349	-0.2506	-0.6846	-0.392	-0.6936	-0.5899	-0.3399	-0.5189	0.3348	0.05078	-0.16	-0.268	-0.1886	-0.3409	-0.0221445	-0.2357	-0.2602	-0.3833	-0.1871	-0.05789	-0.9231	-0.1683	0.2905	-0.4184	-0.4838	0.1757	1.678	-0.4627	-0.4493	-0.6158	1.032	0.1411	0.5007	0.3701	0.6429	-0.009782	0.5237
Hs6-19-5-7	-0.04891	1.59e-09	-0.8174	-0.1162	-0.06809	0.07652	-0.04852	-0.08191	-0.2208	-0.02919	0.02356	0.1059	0.03034	-0.1289	0.2472	-0.05532	0.000285	0.03544	-0.06063	0.06854	-0.2104	-0.1971	-0.2374	0.1781	-0.5891	-0.1584	-0.10946	-0.362	-0.08419	0.09744	0.03224	0.05033	-0.0626	0.1528	0.3965	-0.1997	-0.1235	-0.3412	0.03075	0.08633	-0.1237	0.05119	0.0343	-0.07151	0.379	0.3949	-0.063	0.0784	-0.2756
Hs6-20-11-17	-0.7179	-0.3719	-0.4596	-0.3504	-0.4576	-0.411	-0.483	-0.303	0.04616	-0.01931	-0.1989	-0.2236	-0.4739	0.03462	0.02679	-0.2921	0.154	-0.1175	0.01005	-0.2768	-0.2462	0.08454	-0.3312	-3.06e-09	0.6321	0.4295	-0.2251	0.1906	-0.2331	-0.06992	-0.2696	-0.2327	-0.2321	-0.4267	0.0512	0.2139	-0.2505	0.4206	0.1245	-0.2366	-0.2543	-0.2884	0.5892	0.7425	-0.232	0.2697	0.233628	0.4278	-0.09796
Hs6-20-13-20	-0.6399	-0.3041	-0.3258	-0.02461	0.3023	-0.0303	-0.08696	0.09723	-0.12	-0.03436	0.1396	-0.6664	-0.3656	0.03569	1.85e-08	0.04558	-0.6623	-0.177	-0.0775	-0.3985	-0.07942	0.5739	-0.1707	0.3988	1.099	0.1412	0.3446	0.3347	-0.1937	-0.178	-0.289	0.3379	-0.3056	-0.07128	0.06971	-0.05245	-0.3785	0.2379	0.07723	1.495	0.8575	0.3655	0.336596	0.5727	0.6881	0.8566	0.142889	2.13e-08	0.1446
Hs6-20-13-24	-0.3807	-0.3497	-0.3376	-0.169	-0.01269	-0.01061	-0.3292	-0.2169	-0.02542	-0.173655	-0.04052	-0.5779	-0.5247	0.03679	0.02657	-0.06382	-0.1509	-0.1148	0.07115	-0.0474	-0.07091	0.4754	0.009943	-0.09626	-0.05976	-0.4626	0.2228	0.1282	-0.5269	-0.2595	-0.4262	0.3474	-0.5308	-0.3819	-0.1793	0.05059	0.09639	0.1229	-0.2412	-0.04549	0.1417	0.2247	0.398961	0.6749	-0.02718	0.3405	0.1591	-2.84e-08	-0.07552
Hs6-21-13-2	0.06719	-0.01488	0.1905	-0.03504	-0.001439	0.09668	-0.09548	-0.3881	-0.2791	-0.4499	-0.4001	-0.2863	-0.05832	-0.0333	0.06896	-0.1282	-0.09409	-0.3673	0.03491	-0.2353	-0.4047	0.1774	-0.4646	0.3488	0.3857	0.1032	0.3781	0.1729	0.1321	0.1261	0.1668	0.3547	0.02721	0.06679	0.01158	0.1068	-5.4e-09	0.1353	0.149	-0.03167	0.2423	0.1983	0.1874	0.2801	0.1965	0.336	0.7402	0.08958	0.2688
Hs6-21-13-4	-0.1856	-0.1411	-0.3571	-0.476	-0.4665	0.05916	-0.2342	-0.3413	-0.1402	-0.4211	-0.2398	-0.488	-0.1344	-0.009112	-0.1039	-0.4177	-9.5e-05	-0.3002	-0.02656	-0.2059	-0.3188	0.4295	-0.183	0.2624	0.1491	-0.06034	0.3061	0.003425	-0.01713	-0.2265	0.009112	0.1149	6.52e-09	-0.1022	-0.3435	0.1099	0.1898	0.04839	0.01004	0.1734	0.04113	0.5204	0.6845	0.7972	0.9034	0.9911	0.3095	0.2902	0.2094
Hs6-21-9-5	-0.179473	-0.07482	-0.09652	-0.2432	-0.2713	-0.1432	-0.2938	-0.3328	-0.3089	-0.3382	-0.1559	-0.0316	-0.2413	-0.1787	0.1088	-0.2656	0.09395	6.74e-09	-0.03709	-0.1174	-0.2381	0.1777	-0.1649	0.1141	0.1656	-0.02217	0.04716	-0.03791	0.1746	0.2524	0.006943	0.6581	-0.0435	-0.05475	-0.5697	0.2585	-0.03601	0.0919	0.03475	0.07207	0.2607	0.3037	0.7955	0.74	0.9069	0.641	-0.4785	0.07091	0.1898
Hs6-23-8-12	0.05977	0.0188	-0.1074	-0.009796	-0.05532	-0.03264	-0.1652	-0.1588	-0.0473	0.02816	0.005456	0.006101	-0.1904	0.07439	-0.08188	-0.3123	-0.0263	-0.2175	-0.008929	-0.235531	-0.5005	-0.279	-0.06323	0.00543	0.0338	-0.0587	0.09268	0.1976	-0.06204	-0.1245	-0.04079	-0.1229	-0.2235	-0.1692	-0.04939	0.1977	-0.09031	0.3068	-0.09282	0.103	0.3846	0.04626	0.3239	0.224	0.1621	0.1523	0.1622	5.67e-09	0.2936
Hs6-23-11-21	-0.5923	-0.2535	-0.1815	-0.01545	-0.3448	0.01774	0.00214	-0.1326	-0.1076	-0.0409	-0.1941	-0.03855	-0.1742	-0.07703	-0.05339	0.0254	-0.0325	-0.1488	-0.1247	0.08179	-0.134	-0.09298	0.01199	-0.05687	0.4073	0.1102	-0.1923	-0.02014	-0.3204	0.1586	0.008333	0.06839	-0.009998	-0.08689	0.2924	0.1547	-0.2232	0.1225	-0.2077	0.04733	-0.03485	-0.01199	0.3785	-0.07271	0.04798	0.5852	0.05138	0.005441	0.256
Hs6-24-6-14	-0.295	-0.404	-0.5907	-0.2213	-0.1059	0.01998	0.2273	-0.1235	-0.1194	-0.3777	-0.1158	-0.06783	-0.6695	0.07355	-0.1754	-0.09608	-0.0462	-0.3431	-0.3424	-0.19854	-0.2401	-0.05569	0.02495	0.01504	0.3315	0.3394	-0.09036	0.3661	-0.3991	-0.2012	0.1761	0.04756	0.04485	-0.425	-0.2885	0.250731	0.1382	1.099	0.6421	0.3784	-0.09588	0.8707	1.15	0.9075	1.39	1.099	1.695	1.218	0.7966
Hs6-25-13-10	-0.3545	-0.2412	-0.2827	0.2332	-0.0936	-0.5348	-0.1016	-0.2277	-0.2028	-0.3676	0.08457	-0.3514	0.09808	0.01445	-0.4305	-0.02169	-0.04854	-0.2924	0.1368	-0.1789	-0.4982	-0.1137	0.2482	-0.01042	0.3548	-0.07416	-0.07013	0.7863	0.2243	-0.1926	0.08005	-0.09558	0.09899	-0.3688	-0.0589	0.4774	-0.1171	0.2227	0.0571257	-0.4342	0.3842	0.8834	0.1552	-0.07294	0.5448	0.5096	-0.827	-0.0702	0.333
Hs6-27-24-11	-0.2206	-0.308	0.06259	0.06576	-0.1035	-0.0487	-0.004677	-0.3951	-0.2576	-0.4416	-0.2824	0.03313	0.02873	-0.1227	-0.1651	-0.1459	-0.251	-0.3019	-0.02571	0.04178	-0.2798	-0.1781	-0.3193	-0.09052	0.134464	0.3127	-0.009169	-0.2223	-0.1648	0.09396	-0.04944	-0.1835	-0.308	-0.2831	0.06025	0.1646	-0.3605	0.066	0.09438	0.1966	0.05817	0.1151	-4.52e-09	0.3837	-0.1707	0.04035	-0.1297	0.1712	0.1027
Hs6-29-8-24	-0.2577	-0.04824	-0.0678	-0.03078	0.00494	-0.2795	-0.05902	-0.01498	-0.3531	-0.3907	0.115	0.006937	-0.02321	-0.1292	-0.1131	-0.182	-0.3797	-0.00494	-0.1649	-0.2255	0.08807	0.2298	-0.124	-0.001937	0.2385	-0.0374	0.1469	0.06967	-0.1136	-0.1842	-0.1166	0.3858	0.03377	-0.1412	-0.2335	0.0827	0.0891	0.06216	0.0378379	0.143291	0.4926	0.3067	0.6084	0.146	0.106	0.001938	0.004184	-0.1996	-0.1451
Hs6-30-14-17	-0.686	-0.04187	-0.2038	-0.03157	0.03875	0.094715	0.03195	0.08846	-0.468	-0.1813	0.09728	7.09e-09	0.247	-0.02343	-0.007294	-0.1863	-0.02135	-0.2156	-0.2049	0.0132358	-0.1693	-0.02791	0.1789	0.2042	0.139	-0.04507	0.2523	-0.1205	-0.239	0.1182	-0.2287	0.01796	-0.004562	-0.1132	-0.233	0.06916	-0.2192	0.01531	-0.1019	-0.1103	0.152	0.3873	-0.153	0.118	0.0101	-0.4868	0.01771	-0.07532	0.1114
Hs6-32-20-8	-0.4597	-0.142548	-0.5229	-0.1299	0.1626	-0.03034	0.1559	-0.5415	-0.423	-0.3256	6.17e-09	-0.4052	-0.2354	-0.1951	0.03526	-0.478	-0.5451	-0.1597	-0.205	-0.414	-0.1522	0.4815	-0.1518	0.1845	0.3678	0.1365	-0.171	0.1515	-0.04155	0.004983	0.05101	0.1224	-0.3684	0.07054	0.07212	0.8787	-0.07415	0.5159	1.315	0.1909	0.4249	0.9111	0.6756	0.6597	0.5609	0.7367	0.5146	-0.02908	1.165
Hs6-1-13-4	-0.01596	-0.1446	0.0336	-0.04391	-0.1927	-0.1181	-0.08605	-0.4081	0.07989	-0.3807	-0.05331	-0.2635	0.1713	-0.02186	-0.1965	-0.3093	-0.0929	-0.2333	-0.0811	-0.07897	-0.166683	0.185	0.5231	0.2789	0.2571	-0.1033	0.1571	0.1212	0.2419	0.05898	0.08518	0.1477	-0.04761	0.06551	-0.03694	0.01187	0.1745	0.2058	0.07817	-0.2201	0.1685	0.2046	0.09818	0.1725	0.3555	0.336	-1.01e-09	0.3066	0.1655
Hs6-1-8-6	0.09658	-0.1165	-0.3428	0.05464	-0.1586	0.2187	-0.1157	-0.4462	0.04931	-0.1097	-0.2203	0.02989	0.07994	-0.1939	-0.1282	0.07825	0.09486	-0.03056	-0.02277	-0.01686	0.125703	0.08016	0.07341	0.2959	-0.2305	-0.2972	-0.01719	-0.07113	0.02613	-0.2298	-0.1141	-0.09085	-0.1263	-0.08333	0.00342	-0.1714	0.09292	-0.1636	0.1243	0.005153	-0.07583	-0.2014	-0.6183	0.1119	-0.1555	2.42e-09	0.2063	-0.03394	0.05615
Hs6-1-5-21	-0.333543	-0.4032	-0.5005	-0.3376	-0.2973	-0.2006	-0.3496	-0.7514	0.07863	-0.6234	-0.4666	-0.4595	-0.389	-0.3316	-0.4501	-0.1185	0.1341	-0.09597	-0.1105	-0.2395	-0.09223	-0.3045	-0.1575	-0.5611	-0.2531	-0.3392	-0.1445	-0.3171	-0.2815	-0.2526	-0.3328	-0.09864	-0.3994	-0.4328	-9.41e-10	-0.04086	0.07937	0.2337	0.05217	-0.0146	-0.1345	0.2655	0.1884	0.4458	0.3531	0.1208	0.5392	0.218	0.02264
Hs6-1-5-25	0.00287	-0.318	0.5881	-0.2378	-0.1903	-0.4699	0.0188344	-0.3933	-0.14	-0.4543	-0.2631	0.0542	-0.149	0.04536	-0.2629	-0.0652	-0.3228	-0.1566	-0.01711	-0.3637	-0.09428	0.5748	-0.004043	0.3044	0.9459	-0.0149	0.3181	0.09982	0.323	0.05329	-0.02675	0.367	0.04604	0.075	-0.1825	0.1577	0.2537	0.5875	0.13	0.5705	0.4523	0.4748	0.3129	0.5184	-0.03696	0.372	-0.005761	0.1714	0.4519
Hs6-2-2-6	0.05278	-0.1769	-0.03281	-0.2121	-0.07006	-0.2098	0.08501	0.1233	-0.1351	0.0293	-0.1042	-0.1905	-0.04169	-0.08253	-0.3302	-0.3681	-0.1161	0.08761	0.03025	-0.2933	-0.2868	0.2331	0.1833	0.06508	0.4125	-0.2074	0.1851	-0.004907	0.01372	-0.1	-0.2162	0.002944	-0.3258	0.0839	-0.09715	-0.2021	0.136	0.2261	-0.07522	0.009574	-0.06354	-0.2254	0.1813	-0.0811	-0.06345	0.2334	0.1931	-0.07774	0.2449
Hs6-2-6-6	-0.3239	-0.1061	-0.1861	-0.344	-0.2582	-0.1796	0.01659	0.01219	0.0244	-0.427	0.03965	0.1075	0.1724	-0.2973	0.008925	-0.144	0.05272	-0.05949	0.1569	-0.4385	-0.2203	-0.03338	-0.03012	-0.0137	0.457	0.07259	0.3164	-0.03368	-0.00156	-0.2389	-0.01693	0.1405	0.02789	0.1063	-0.1502	-0.1584	0.1927	0.1756	0.07308	-0.05886	0.1948	0.5687	0.3328	-0.02337	0.1824	0.6899	0.5284	-0.1264	0.3196
Hs6-2-7-11	-0.1477	-0.2841	0.4027	-0.1809	-0.2689	0.007756	0.04678	-0.7437	-0.597	-0.7841	-0.15866	-0.6118	0.03832	-0.1595	-0.01238	-0.03442	-0.2587	-0.4243	-0.02599	-0.2354	-0.3807	0.2634	-0.04369	0.3231	1.277	-4.06e-09	0.2124	0.09925	0.4851	0.06502	-0.05893	0.2603	-0.007756	0.2197	0.1777	0.04002	-0.04802	0.6313	0.1679	0.1224	0.38	0.6108	0.6859	0.4006	0.4753	0.4181	0.3655	0.001709	0.5473
Hs6-2-23-15	-0.09454	-0.06535	-0.06071	-0.2235	-0.17	0.08025	-0.003421	-0.1397	0.04362	-0.1256	-0.000494	0.2547	0.006468	-0.1281	-0.03011	0.02984	-0.01276	-0.073	0.008737	-0.03626	0.04961	0.5461	5.33e-09	0.2084	0.1366	-0.02671	0.1334	-0.02524	0.1588	0.01277	0.0372	0.3238	-0.1081	0.1947	0.1034	-0.3076	0.1893	0.494	0.0975	0.1569	-0.1422	0.003919	0.091	0.06597	-0.04714	0.07424	1.052	-0.1124	0.06731
Hs6-3-15-15	-0.1784	-0.03575	-0.2804	0.009346	-0.1209	-0.2713	0.04425	-0.1133	-0.2873	-0.1461	0.4107	-0.3996	-0.1618	-0.1842	-0.1915	-0.1455	-0.06887	-0.03164	-0.09459	-0.03178	0.0297	-0.02939	0.02635	-0.08575	-0.128	-0.0494	-0.1478	0.1338	-0.5058	-0.01694	-0.1252	-0.1583	-0.01166	0.1084	0.2541	-0.02528	-0.08411	-0.1076	0.06044	0.4484	-0.01394	0.1089	0.3572	0.1252	-0.1283	-0.3133	-0.2146	7.85e-09	-0.05282
Hs6-3-19-25	-0.2345	-0.1456	0.04148	-0.07663	-0.1517	-0.3869	0.1944	0.1084	-0.3224	-0.3092	-1.5e-09	-0.05572	-0.109	0.05177	-0.3207	-0.2732	-0.3261	0.03983	0.1126	-0.3886	-0.04831	0.01583	-0.07162	-0.05054	0.1703	-0.1475	0.229	0.02098	-0.01004	-0.1756	-0.07884	0.02055	-0.2887	0.02656	0.05005	0.1663	-0.07857	0.3594	-0.06886	0.375	0.09789	0.09519	-0.1916	0.098	-0.4479	-0.4955	-0.5624	0.018	0.2096
Hs6-4-5-7	-0.0301	0.06355	-0.05823	-0.2612	0.04402	-0.421	-0.1078	-0.05225	-0.3094	-0.3267	-0.1047	-0.8199	-0.1557	-0.03043	-0.3345	-0.1375	-0.001557	-0.08439	0.09038	-0.08132	-0.2347	-0.8204	-0.09411	0.1089	0.2115	0.01368	0.4667	0.1734	-0.1629	0.09464	-0.0304	0.2044	0.03966	-0.05898	0.2077	-0.388	-0.3866	0.5894	0.1577	-0.2254	-0.1801	0.08434	-0.08306	-0.1491	-0.04857	-0.4352	0.131	-0.06362	0.4292
Hs6-4-8-12	-0.08675	0.0592	-0.2562	-0.1056	-0.09431	-0.543	0.1341	0.1199	-0.2185	-0.395	-0.4763	-0.05585	-0.1788	0.1047	-0.3594	-0.1427	-0.394	-0.06105	0.1202	-0.3291	-0.02475	0.3569	-0.06508	0.7285	0.5859	0.188	0.432	0.1427	0.5196	0.02917	0.08885	-0.07476	-0.4415	0.1556	0.2578	-0.3433	-0.1928	0.5259	0.07402	0.1853	0.1247	0.003134	0.2414	0.1768	0.1687	-0.2833	0.1367	0.3352	0.5315
Hs6-4-2-22	-0.5754	-0.2006	0.8054	0.2187	-0.3978	-0.6367	-0.2274	-0.2555	0.2048	0.04804	-0.3159	0.3017	0.02345	-0.2343	-0.293	-0.05038	-0.1215	-0.112	-0.298	-0.25	-0.03846	-0.4046	0.05248	-9.06e-09	0.1846	0.06559	0.04021	0.5058	0.04542	-0.02345	0.4097	0.2833	0.1394	0.3624	0.07968	0.02068	0.02035	0.0318	-0.0665	-0.143	-0.2209	-0.1395	-0.0264	-0.03256	-0.3241	-0.1155	0.4332	-0.03863	0.1148
Hs6-5-25-2	-0.01335	-0.3521	0.1265	-0.2374	-0.1354	-0.2506	-0.001175	-0.1332	-0.03207	-0.3518	-0.3962	-0.3413	-0.2175	-0.03566	-0.1079	-2.74e-09	0.02338	-0.08302	0.03232	-0.2123	-0.2118	0.7919	0.243	0.1272	0.3704	-0.3274	0.2618	0.03264	0.3013	-0.1796	-0.00619	0.5964	-0.1742	0.146784	0.1066	-0.05965	0.2327	0.416	0.07085	0.1961	0.3775	0.08593	0.2636	0.3794	0.2919	0.1387	0.05283	0.03302	0.4357
Hs6-5-6-5	0.05995	0.01437	0.05955	0.008926	-0.04326	0.008144	-0.1426	-0.05404	0.07695	0.0853	-0.2224	0.03172	-0.1661	-0.1264	0.007015	0.03349	0.305	0.066	0.09243	-0.1734	-0.08677	0.6973	0.05246	-0.07025	-0.09266	-0.1895	0.06761	-0.3274	0.05134	-0.0006185	0.0343	0.1531	-0.07763	0.08452	-0.04722	-0.2709	0.5217	-0.2833	0.09718	0.003385	-0.2381	-0.2748	-0.5007	-0.278	-0.01736	-0.1648	-0.3509	-0.1491	0.1791
Hs6-5-4-7	-0.04963	-0.1998	0.06224	-0.08343	-0.07181	-0.2274	0.05123	0.2117	-0.01553	-0.2833	-0.141	-0.2913	-0.1176	-0.1232	-0.008151	0.0619	0.07007	-0.09102	0.00969	-0.08818	-0.02097	0.14	0.2773	-0.001225	0.1352	-0.01132	0.03746	-0.3358	0.2534	0.06328	0.04912	0.04286	-0.1401	0.007871	-0.02627	-0.08678	0.2303	-0.01961	0.09501	0.09407	0.0193	-0.05834	-0.03774	0.05777	0.05893	0.005878	-0.03828	0.0226	0.293
Hs6-5-5-18	0.02137	-0.4233	0.8347	0.001516	-0.03302	-0.4096	-0.1261	-0.0665	-0.1455	-0.2542	-0.1275	-0.5493	-0.2787	0.03319	-0.1023	0.04263	0.04577	0.1068	-0.1995	-0.4293	-0.08812	-0.002239	0.1231	0.6949	0.6274	0.05567	0.4039	0.4589	0.02871	-0.4303	-0.1748	0.2901	-0.113	-0.245	-0.2139	0.1138	0.1301	0.5851	0.5985	0.3763	0.3986	0.5118	0.1189	0.2256	-0.265	-0.2474	-0.2383	-0.08989	0.2664
Hs6-6-4-4	-0.6948	-0.3338	0.2658	-0.06344	-0.5192	-0.05786	-0.25	-0.4342	-0.040862	-0.3264	-0.05966	-0.5071	-0.2702	-0.1515	-0.3807	-0.3147	0.04714	-0.2287	-0.07777	-0.4328	-0.1016	0.6437	-0.2179	-0.4427	0.3549	0.1147	-0.07022	-0.2708	-0.1735	0.01534	-0.006586	0.2301	-0.3546	0.2876	0.08212	-0.2097	-0.01208	0.2508	-0.02945	0.4512	0.04991	0.2616	0.04066	0.004798	0.2278	0.5222	-0.2465	0.006587	0.1418
Hs6-6-5-18	-0.4251	-0.2182	-0.2342	-0.1091	-0.12	-0.09621	-0.01564	-0.07989	-0.1048	-0.09139	-0.01318	-0.09265	-0.1295	-0.007919	0.04685	0.05616	0.04911	0.06576	0.01099	-0.1019	0.001143	0.06742	0.1432	0.1373	0.3407	-0.09507	-0.002978	-0.1508	-0.2061	-0.08642	0.002847	0.09818	-0.01697	0.08365	0.043016	0.05587	0.1001	0.02558	0.01217	0.02543	-0.316	-0.02488	0.5874	0.1599	-0.2573	-0.3416	0.1116	0.06288	0.07522
Hs6-6-3-24	-0.1102	-0.1551	0.1823	-0.1628	0.04255	-0.2266	0.08818	-0.2979	-0.1279	-0.4879	-0.1015	-0.4416	-0.1128	0.4796	-0.0416	-0.08035	-0.2666	-0.2242	-0.04892	-0.2774	-0.2469	0.04445	-0.02612	0.2558	0.3345	0.1705	0.3536	0.2747	0.3032	-0.01936	0.1227	0.2409	0.208	0.2655	-0.0395	0.2803	0.08681	0.4687	-0.1322	-0.3395	0.2528	0.2451	0.519	0.3099	0.3623	0.4859	0.1986	0.2536	-0.008208
Hs6-9-5-2	-0.2311	-0.2118	0.01062	-0.152	-0.2057	-0.3118	-0.07971	2.85e-09	-0.2952	-0.4352	-0.1693	-0.7273	0.08086	0.2364	-0.1834	-0.1755	-0.02076	-0.02385	-0.01766	-0.4066	-0.7507	0.3512	-0.09184	-0.08655	0.1242	0.07758	0.2373	0.1686	0.3033	-0.2523	-0.2121	0.5762	0.09492	0.1927	-0.06258	0.0665	0.1149	0.1872	0.4086	0.03003	0.269	0.632	-0.0206	0.3405	0.3071	1.059	-0.5505	2.82e-09	0.5721
Hs6-9-17-9	-0.3284	-0.4081	-0.3506	-0.7185	-0.1211	-0.16	-0.1821	0.000121	-0.04912	-0.1691	-0.1637	-0.6067	-0.1599	-0.1454	-0.152513	-0.2382	0.0688	-0.006762	-0.007223	-0.2091	-0.1833	0.5083	0.04098	0.1125	0.6118	-1.44e-08	0.06306	-0.07589	0.3122	0.1779	-0.2335	0.3055	-0.2393	-0.07021	-0.074	0.06822	0.1123	0.3833	0.04348	-0.000121	0.3078	0.2542	0.3127	0.3176	0.4493	0.348	0.1467	0.1303	0.395
Hs6-9-20-12	-0.7246	-0.3646	-0.19	0.001482	-0.3582	-0.5616	-0.1227	-0.11	-0.2505	-0.1322	0.2354	-0.4288	-0.3422	0.1474	-0.3013	-0.2635	-0.1962	-0.3358	-0.377	-0.3684	-0.1768	-0.5399	0.3567	-0.001482	0.3602	0.3055	-0.09459	0.2877	-0.2856	-0.2518	0.0447	-0.246	0.07841	0.2071	0.06634	0.5479	-0.1024	0.2062	0.2836	-0.1549	-0.3316	0.4042	0.4472	-0.4832	-0.1336	-0.4936	-0.003766	0.2118	-0.1716
Hs6-11-7-3	0.06496	-0.033	-0.2263	-0.01688	-0.2036	-0.3847	0.04425	-0.0316	-0.1727	-0.1659	0.06616	-0.2088	0.1885	0.04421	0.06537	2.03e-09	-0.1321	-0.1218	0.1067	-0.06935	-0.1198	-0.02607	-0.1978	0.005114	0.4496	-0.01699	0.7362	0.05179	0.241	-0.04989	0.1065	-0.2513	-0.002501	0.1015	0.044	0.1752	0.2044	0.2083	0.07732	0.2615	0.1872	0.3841	0.1382	0.2025	0.04477	0.07302	0.356	0.1023	0.1099
Hs6-11-18-10	-0.3119	-4.68e-09	-0.3981	-0.2035	-0.1556	-0.434	0.0203	-0.07439	-0.1463	-0.003948	-0.04137	0.02712	-0.2924	0.2083	-0.02848	-0.009272	-0.3681	-0.162	-0.1719	-0.1796	-0.4242	-0.5986	-0.3143	0.2861	-0.07581	-0.319	0.7992	0.09454	-0.3296	-0.2003	-0.1169	0.01363	-0.1599	-0.02766	0.03949	-0.1752	0.1231	0.3873	-0.01893	0.3125	0.01969	0.4893	0.952	0.1592	0.07902	0.422	-0.1258	0.2459	0.01065
Hs6-12-20-9	-0.3515	-0.131	-0.07051	-0.3394	-0.3436	-0.824	0.07232	-0.1568	-0.1036	-0.1575	0.2066	-0.2043	-0.1691	-0.2883	-0.4486	-0.1786	-0.2128	-0.04081	-0.3074	-0.235	-0.2507	0.0717	0.1296	-0.1265	0.8669	-0.2632	0.08789	0.1468	-0.1045	-0.1129	-0.3316	-0.08207	-0.3589	0.1325	0.1292	0.2839	0.1512	0.3796	0.2494	-0.005761	0.2739	0.3535	-0.05058	0.4112	0.265268	0.2959	0.06166	-0.0468	0.1941
Hs6-12-3-14	0.1917	-0.1125	0.01564	0.02528	-0.08789	-0.5439	-0.07618	0.08115	0.02729	-0.1803	-0.03726	-0.1409	-0.24	-0.02503	-0.005207	-0.04908	-0.0965	-0.1136	-0.2272	0.005207	-0.1241	0.321	-0.08791	0.3013	0.3982	0.1069	0.08433	0.2022	0.1137	-0.1419	-0.1495	0.1611	-0.2614	0.0762	0.06664	0.03814	0.07285	0.2289	0.1013	0.347	0.2044	-0.04779	0.3234	0.1881	0.08462	0.353	0.7121	-0.04007	0.3938
Hs6-13-16-13	-0.1937	-0.2674	-0.08336	-0.2448	-0.3081	0.03454	-0.1683	-0.07342	0.06986	-0.2221	-0.123	0.1896	-0.1429	-0.1181	-0.06019	0.003765	-0.09027	-0.1669	-0.14	-0.1814	-0.008913	0.2775	-0.04171	0.2442	0.05449	-0.03601	-0.08384	0.07931	-0.1217	-0.101	-0.01746	0.02983	0.01087	-0.1966	-0.3111	0.02006	0.2016	0.1184	-0.08534	-0.02316	0.06973	0.1335	0.4435	0.1619	0.4109	0.5606	0.1273	0.06159	0.102
Hs6-13-3-15	-0.3602	-0.4448	0.1064	-0.3151	-0.4645	-0.1405	-0.2723	-0.3362	-0.6351	-0.3881	0.1196	-0.4805	-0.04615	0.4302	-0.5774	-0.2274	-0.05298	-0.1299	-0.07451	-0.3236	-0.5702	-0.156	0.1305	0.3263	-0.02561	-0.1258	0.1592	0.2507	0.1213	-0.0003255	0.3239	-0.08951	0.008523	0.2088	-0.831	0.346	0.3013	0.4935	0.2003	0.2228	0.2444	0.691	0.05092	-0.1195	0.09778	-0.4309	-0.7365	-0.2308	0.7028
Hs6-13-1-20	-0.3622	-0.1234	0.05263	0.08011	0.1447	-0.138	-2.58e-09	0.1136	0.14	-0.1702	-0.01378	0.293	0.1342	-0.03049	-0.1131	-0.1292	-0.236	-0.1791	-0.01292	0.1605	0.1366	0.7664	-0.2936	0.5857	0.01787	-0.2051	0.1973	0.347	0.6707	0.3338	0.3413	0.754	0.1504	0.3621	0.2367	-0.8085	-0.07373	0.1082	-0.03823	0.1699	0.5734	0.2332	0.1644	-0.07854	-0.01542	-0.239	0.6355	-0.02118	0.134
Hs6-14-8-12	0.07726	-0.2446	0.2518	-0.1028	-0.2077	-0.03478	0.00275	0.5577	-0.1706	-0.2867	-0.346	-0.1069	-0.1491	-0.1464	-0.3455	-0.04146	-0.2666	-0.1831	-7.11e-11	-0.2328	-0.225	-0.04566	0.000613	0.128	0.2162	0.05904	0.272	0.2272	0.3375	-0.0687	-0.05615	0.4386	-0.1468	0.09833	0.1269	0.0965	-0.08929	0.08613	-0.03177	0.2696	0.2317	0.133	0.719	0.3433	0.2504	0.2488	1.197	0.2301	0.09003
Hs6-14-14-13	-0.06773	-0.01357	-0.1127	-0.4407	-0.1236	-0.2153	0.04264	-0.1094	0.0589	-0.08855	-0.1565	-0.2913	-0.08984	-0.09953	-0.1928	-0.08825	-0.1233	-0.1942	-0.02952	-0.08878	-0.00827	0.3085	0.2475	-0.0201	0.6435	-0.1447	0.2037	-0.1961	0.02438	-0.007754	-0.1265	1.79e-09	-0.1875	0.01121	0.03182	-0.03283	0.07501	0.3188	0.00383	-0.03612	-0.1312	0.03643	0.2908	0.1612	0.1259	-0.077	0.1554	0.06383	0.163155
Hs6-16-9-2	-0.06932	-0.01386	0.1539	0.05682	0.004733	-0.3228	0.09812	-0.3205	-0.1303	-0.216	0.123	-0.477	-0.08027	0.0226	-0.02125	-0.002707	-0.4296	-0.3696	-0.25	-0.1731	-0.127	-0.3868	0.1383	0.251	0.2603	0.111	-0.05703	0.1767	0.02654	0.1538	0.03058	0.1104	0.1123	0.1276	0.2053	0.3978	-0.02825	0.07876	0.2272	0.7407	0.1954	0.4774	0.2871	0.1327	0.5431	0.5187	0.5971	0.4555	-0.033
Hs6-17-4-2	-0.01169	0.06412	0.05643	-0.05581	-0.09122	-0.003935	-0.1129	-0.09536	-0.02716	-0.2982	-0.0406	-0.06033	-0.132	-0.004538	-0.03601	0.02331	0.1805	-0.1461	0.08379	-0.02709	-0.1202	0.122	0.08507	0.5447	0.06526	0.0376	0.5041	0.2031	0.2774	-0.119	-0.03644	0.1028	0.06221	3.56e-09	0.003935	0.1035	-0.2032	0.155	0.004248	-0.05915	0.2469	0.5016	0.1151	0.2096	-0.03735	0.1115	0.3324	-0.02024	0.07666
Hs6-17-5-3	-0.2831	0.0238683	0.2125	-0.5411	-0.4503	-0.4694	-0.4593	-0.2642	0.1089	0.04652	-9.53e-09	-0.3118	-0.1146	-0.01769	-0.356	-0.4484	0.129	-0.5588	-0.1686	-0.2686	-0.4317	-0.2945	0.1221	-0.1815	-0.6819	-0.1778	-0.1246	0.1949	0.1141	-0.1715	0.1549	-0.3191	0.09729	0.5271	0.2083	-0.1274	0.1657	-0.2729	0.2575	-0.2442	-0.5511	0.149	-0.2803	-0.2817	-0.3233	-0.8895	0.06867	-0.06467	-0.3891
Hs6-17-20-5	-0.249	-0.00346	-0.4223	-0.4137	-0.4222	-0.3654	-0.1461	-0.3543	-0.2188	-0.2864	-0.06006	-0.08347	0.008031	-0.03155	-0.1627	-0.1871	-0.0646	-0.3396	-0.1687	-0.2518	-0.3978	0.04576	-0.2117	0.1463	-0.137	-0.3138	0.4621	0.005245	9.74e-09	-0.4188	-0.2592	-0.1131	-0.1174	0.0516	-0.3943	0.05418	0.04725	-0.105	0.1452	-0.2283	-0.002669	0.3479	0.3735	0.2893	0.8453	0.8589	0.1238	0.08837	0.00658
Hs6-17-6-24	-3.78e-09	-0.1556	-0.5069	-0.324	-0.1594	0.1355	-0.1689	-0.06777	-0.1539	0.03131	-0.1812	-0.271	-0.146	-0.2179	5.95e-09	-0.1558	-0.08262	-0.2515	-0.1173	0.01516	-0.00147	0.4024	-0.1614	0.5671	-0.2036	-0.1272	0.02631	-0.1227	0.6199	0.3485	0.01225	-0.1782	0.1737	-0.04615	-0.1803	-0.2201	0.0705	0.3403	-0.1421	-0.05328	0.8431	-0.1391	-0.202	-0.1985	0.007801	-0.3249	-0.5853	-0.05051	-0.08335
Hs6-19-25-12	0.02308	-0.2245	0.07585	-0.0722	1.3e-09	0.07117	0.01313	-0.05892	0.00158	-0.198191	0.07024	-0.8187	-0.1724	0.02656	-0.07446	-0.03675	-0.2717	-0.2581	-0.0586	-0.1804	-0.1429	-0.1756	0.2173	-0.03959	-0.2482	0.2047	-0.2276	0.3115	-0.1534	0.08821	0.07258	0.0974	-0.001579	0.08167	0.1373	0.3347	-0.1371	-0.1049	0.1944	0.2673	0.02404	-0.02935	0.4252	0.1155	-0.02066	-0.05678	0.3764	0.02298	-0.2465
Hs6-19-2-15	-0.06959	-0.2445	-0.2911	-0.1896	-0.03884	-0.114	0.1778	-0.03001	-0.0801	-0.09165	-0.1341	-0.2606	-0.04623	-0.01268	0.01884	-0.145	-0.2158	-0.06359	0.1123	-0.0574	-0.2133	0.3678	0.03615	0.1398	0.5729	0.1854	0.1504	-0.09744	0.3472	-0.0716	-0.07385	0.1141	-0.05774	0.04686	-0.0001835	0.2204	-0.00548111	0.1725	0.1598	-0.03382	0.1848	0.2751	0.5265	0.3695	0.1851	0.7697	0.7804	0.2269	0.2649
Hs6-20-5-4	-0.2644	-0.3356	-0.359	-0.2561	-0.02898	-0.1083	-0.04032	-0.00394	0.008441	-0.2284	-0.1439	0.06403	-0.3367	-0.08716	-0.1325	-0.1652	-0.2924	-0.1161	-0.1426	-0.1245	-0.1458	0.07781	-0.09978	-0.1716	0.1262	-0.1477	0.122	0.1341	-0.1063	-0.1889	-0.2215	-0.1241	-0.529	-0.3268	1.02e-08	0.2812	0.1564	0.7404	0.07002	0.701	0.2937	0.3307	0.5296	0.6188	0.2025	-0.1491	0.2866	0.02117	0.754
Hs6-22-12-1	-0.9608	-0.6812	-1.011	-0.1122	-0.07214	0.1048	-0.4867	-0.2039	0.04543	0.06061	-0.0466	-0.1315	-0.4677	0.09225	-0.036	0.1582	0.1108	-0.03713	-0.0671	0.2477	-0.5005	-0.08957	-0.02518	-0.5115	-0.9693	-0.7974	-0.4132	0.4371	-0.5037	-0.8154	-0.7555	0.01845	-0.4108	-0.6059	0.2317	-0.01845	0.3614	0.395	0.04068	1.095	0.4805	1.082	0.153519	1.527	-0.038	-0.3055	0.2759	0.497	1.08e-08
Hs6-22-2-23	-0.2997	-0.01688	0.1743	-0.1232	-0.165	-0.04585	-0.138	0.08236	-0.1068	0.007785	-0.007653	-0.5542	0.05335	-0.09284	-0.02824	-0.1802	0.05603	-0.07962	0.05143	0.04491	-0.05102	0.1795	0.3262	0.03271	0.6574	0.2827	-0.04447	0.1726	-0.1304	0.2656	0.3891	-0.1035	-0.09104	-0.293	0.03231	0.09318	0.1913	0.3902	0.2185	0.1885	0.308	0.3417	0.06935	-0.03805	0.159	0.1384	0.17671	0.2918	0.08105
Hs6-23-15-6	-0.1613	-0.196	-0.4409	-0.6227	-0.05402	-0.1471	-0.2692	-0.07441	-0.4792	-0.04953	-0.2377	0.1032	0.05955	-0.2608	-0.2176	-0.1789	-0.01297	0.08768	0.332	-0.1305	-0.6034	0.1476	-0.2	-0.2235	0.09267	-0.2236	0.1196	-0.05683	0.05968	-0.1089	-0.103	0.05009	-0.3581	-0.0414	-0.07936	0.07974	-0.1131	-0.1035	0.06377	0.4136	0.1752	0.1636	0.1076	0.02896	0.7558	0.3589	-0.1742	-0.07526	0.1264
Hs6-23-9-7	-0.3354	-0.05461	-0.55	-0.4268	-0.2984	0.1853	-0.1268	-0.3652	0.107	0.09319	-2.75e-09	-0.4699	0.01547	-0.3322	0.08903	-0.1498	0.129	-0.2792	-0.219	-0.2218	-0.2467	0.01686	-0.1238	0.043	0.09506	0.2001	0.4171	0.006871	0.2551	0.2487	-0.01509	0.004649	-0.176	-0.143	-0.02184	-0.07373	-0.1023	0.1097	0.05561	-0.02229	-0.09429	-0.291	0.3425	-0.01672	0.1662	0.107	0.1622	-0.06414	0.3101
Hs6-23-6-18	-0.2965	-0.2443	-0.2813	-0.0483	-0.184	0.2412	0.007274	-0.2129	0.03506	-0.2745	0.08109	-0.4304	-0.6019	-0.2146	-0.2244	-0.07835	-0.003515	-0.09445	-0.08336	-0.03715	0.03577	0.1108	0.08916	-0.04136	0.2931	8.03e-09	-0.1055	-0.01449	0.02664	-0.005771	0.07558	0.2094	-0.326	-0.2312	0.0557	0.1329	-0.0726	0.2901	-0.03669	0.09191	0.07098	-0.04593	0.7685	0.3006	0.1918	0.506	-0.2627	-0.1548	0.2442
Hs6-23-11-22	-0.7161	-0.2956	-0.6845	-0.3918	-0.4513	-0.5013	-0.3464	0.2052	-0.3472	-0.5432	-0.2528	-0.3756	-0.3992	-0.08175	-0.3633	-0.09194	-0.4456	-0.1371	-0.2061	-0.2769	-0.09803	-0.6815	0.3902	-0.5369	-0.6103	-0.3637	0.06555	0.2316	-0.5937	-0.3548	-0.3575	-0.01305	-0.6351	-0.1111	0.1948	0.3381	-0.04087	0.1703	-0.3971	0.4276	-0.0265686	0.3314	-0.102	0.2545	-0.5164	-0.4223	0.2787	-0.0457	0.06177
Hs6-24-22-9	-0.7034	-0.08232	-0.5607	-0.4596	-0.1217	-0.2463	-0.3828	-0.5659	-0.09489	-0.2055	0.06435	-0.08808	-0.3011	-0.0721	-0.1298	-0.3429	-0.02053	0.01694	-0.002125	-0.161	0.3371	0.03225	0.2149	0.09415	-0.472	-0.2984	0.008169	-0.2251	-0.3435	-0.3274	-0.238	-0.08273	-0.3193	-0.2755	-0.2397	0.09537	-0.2774	-0.1127	-0.06557	-0.2764	0.3497	0.2078	-0.3192	0.1827	0.7168	0.4144	0.4942	0.1945	0.01642
Hs6-24-4-12	-0.2547	-0.4447	-0.1532	-0.2173	-0.2742	0.08086	-0.3576	-0.1188	-0.1125	-0.2912	-0.3031	0.03481	-0.476	0.03704	-0.1623	0.1412	-0.0052	0.04825	0.02036	-1.42e-08	-0.04166	0.5315	-0.3858	-0.3932	-0.0009755	-0.3432	0.08944	-0.09163	-0.2045	-0.3943	-0.2963	0.01233	-0.6318	-0.5002	-0.1035	0.1183	0.04575	0.2347	-0.2545	0.3494	0.1149	0.2178	0.1346	0.489	0.01242	-0.5779	0.577	-0.01311	0.1652
Hs6-25-20-3	-0.6448	-0.01011	-0.3457	-0.1004	-0.1406	-0.3103	0.07628	0.2353	-0.1835	-0.2803	-3.43e-10	-0.4368	0.08761	-0.09351	-0.2712	-0.2406	0.02595	-0.2633	0.002307	-0.1701	-0.002308	-0.3639	0.1404	0.3008	0.1794	-0.1601	0.1029	0.1649	0.1683	0.1887	0.09941	-0.1934	-0.05144	-0.05844	-0.05098	0.2955	-0.1648	0.2997	-0.033693	0.001624	0.3667	0.3761	0.3562	0.04593	0.4148	0.5364	0.1752	0.2064	0.1252
Hs6-25-1-10	-0.3096	-0.06587	-0.3562	-0.1917	-0.07273	-0.1384	0.005031	-0.05428	-0.05014	-0.1563	0.1179	-1.177	-0.005031	0.008594	0.05214	-0.1617	-0.2075	-0.008189	0.05489	-0.2171	-0.5275	0.08194	-0.1547	0.3569	0.08617	0.01694	0.185	0.04692	0.4771	0.2095	-0.3792	0.2199	0.1495	-0.2021	-0.4104	0.3659	0.03511	0.1628	-0.1605	0.5301	0.8712	0.3763	-0.2947	0.3311	0.1397	0.6723	-0.3	-0.2603	0.1114
Hs6-25-22-11	-0.3258	-0.3045	-0.1402	0.03986	-0.00222	-0.06788	0.09069	-0.2307	-0.24	-0.429	0.1692	-0.3424	0.1566	-0.2765	-0.2212	-0.2826	-0.5558	-0.3204	-0.1721	-0.2759	0.09764	-0.5052	0.07757	0.2781	-0.2263	0.4509	-0.07288	0.1429	-0.318	0.236	0.2821	-0.03572	0.2574	0.3708	0.2617	0.0243	-0.08602	-0.5331	0.048435	7.84e-09	0.6669	-0.04831	0.7358	0.1521	0.6694	0.4761	0.5989	0.4232	-0.5081
Hs6-25-20-12	-0.04642	-0.09959	0.4627	-0.2888	0.04424	-0.3239	0.009032	-0.357	-0.1898	-0.2173	0.0704	-0.4465	-0.009582	0.08469	-0.3862	-0.3814	-0.2854	-0.2394	-0.00368	-0.2133	0.07869	-0.07328	-0.1221	-0.182	0.1273	0.2755	-0.2283	0.176	-0.225	0.08741	0.06777	0.1123	0.04102	0.1366	0.08945	0.009143	-0.368	-0.0399	-0.0869163	-0.268	0.1135	0.05169	0.01255	-0.0609	0.01085	0.1203	0.1671	0.3817	-0.1991
Hs6-26-16-11	-0.5699	-0.1996	-0.007545	-0.4253	0.1801	-0.01489	0.09704	0.07362	-0.5022	-0.2161	-0.1863	-0.5802	-0.05175	-0.1704	-0.2033	-0.2233	-0.5004	-0.1778	-0.3026	-0.3024	-0.2605	0.2006	-0.07568	-0.04851	0.6817	-0.02773	-0.1016	0.07601	-0.1249	0.06057	-0.02128	0.4173	-0.5132	-0.1612	0.1034	0.1485	-0.3038	0.2438	0.2344	0.1772	0.245	0.02333	0.4184	0.4133	0.4471	0.4592	0.2793	0.1746	0.5251
Hs6-26-22-13	0.2959	-0.4053	-0.2026	-0.5867	-0.1102	-0.2264	-0.09294	-0.3585	-0.1252	0.136	-0.1708	-0.3999	0.1209	-0.3573	-0.08592	-0.02501	-0.205	-0.1475	0.05291	0.0494443	0.2037	-0.2893	-0.005236	0.02036	0.09305	0.2165	-0.6763	0.01002	-0.01729	0.2013	4.29e-09	0.4213	-0.4417	-0.2031	0.2589	0.07045	0.07416	-0.08405	0.5523	-0.09532	-0.1323	0.1155	0.2722	0.1137	0.9127	0.6755	1.137	0.5491	0.388
Hs6-27-24-17	-0.3069	0.08346	-0.1682	4.28e-09	-0.06447	0.294	0.08397	-0.2795	0.07748	0.02157	0.121	-0.2393	-0.3037	0.1113	-0.1527	0.05027	-0.1462	-0.04822	0.01837	-0.1652	-0.1169	-0.2715	-0.1449	0.2204	0.6524	-0.1381	0.186	-0.2694	-0.3282	-9.61e-09	-0.1815	-0.21	-0.2237	-0.1775	0.2676	0.2783	-0.3139	0.603	0.3368	0.4061	0.1674	0.6864	-0.1632	0.7226	0.5617	-0.1678	-0.3459	0.2245	0.2337
Hs6-28-4-6	0.01378	-0.01057	0.2073	-0.1886	0.08215	-0.09024	0.1013	-0.3577	-0.08172	0.02348	0.09534	-0.1843	-0.215	0.09867	-0.2681	-0.4488	0.004195	0.00609	0.02415	-0.3663	-0.121	0.4284	-0.02446	0.31	0.8898	0.023881	0.2528	-0.1196	0.238	0.07815	-0.1756	0.1617	-0.3273	-0.01025	0.4104	0.4577	2.26e-09	0.333	0.05435	0.6072	0.609	0.3186	0.2009	0.4715	0.4836	0.2855	-0.1209	-0.08741	0.4185
Hs6-29-16-15	-0.4308	-0.1066	0.1708	-0.2827	-0.1869	-0.09228	-0.1107	-0.3527	-0.3167	-0.01012	-0.1101	-0.1389	-0.121	-0.4042	-0.1662	-0.3811	-0.09468	-0.2284	-0.1952	-0.394	-0.2229	1.197	0.2013	0.5414	0.2246	-0.01537	0.0866	0.367	0.6582	0.8071	0.5741	0.7745	-0.3225	0.6492	-0.001169	0.3719	0.09158	0.06237	0.495363	0.2659	0.4702	0.4357	0.2137	0.399	0.5033	0.4719	1.055	0.2573	0.788
Hs6-29-23-15	-0.2724	-0.02314	0.4946	-0.232	0.1874	0.02685	-0.01865	-0.1548	-0.4183	0.02525	0.2174	-0.2445	-0.002126	-0.299	-0.00566	-0.06866	-0.3552	0.05151	0.04106	0.1061	0.04616	-0.8132	0.3146	-0.5505	-0.2489	-0.1763	-0.4938	-0.162	-0.09558	-0.001966	0.04443	0.3714	0.36	0.001965	0.07476	-0.3826	-0.3708	-0.4255	0.170194	0.3779	0.4939	-0.521	0.5095	0.4504	1.039	0.7843	-0.1379	0.4537	0.5795
Hs6-30-9-15	0.06226	-0.1338	-0.2345	0.02804	-0.1089	-0.124	-0.1081	-0.05483	-0.0436	-0.01369	0.098	0.000882	-0.1865	-0.1049	0.1249	-0.1715	-0.02953	0.04742	0.0226	-4.94e-10	0.0575	0.08529	-0.002731	0.2776	0.05846	0.2162	-0.03358	0.3757	0.3777	0.1811	0.2239	0.08098	-0.1278	-0.2234	-0.1194	0.1271	0.05317	-0.05319	0.1553	-0.07358	0.1555	0.2575	0.5396	-0.2451	0.3072	0.2247	-0.2476	0.09028	-0.3338
Hs6-1-24-5	-0.2334	-0.3787	-0.6748	-0.4043	-0.1921	-0.4265	0.3984	-0.328	-0.4325	-0.5259	-0.4279	-0.686	-0.2894	-1.98e-09	-0.3903	-0.2902	-0.4702	-0.374	-0.2695	-0.7242	-0.2813	-0.3346	0.02938	0.03046	0.6471	0.3025	-0.5078	0.1884	-0.6687	-0.1461	0.2653	-0.0498	-0.05154	-0.2931	-0.2301	0.278	0.2664	1.091	0.6417	0.48	-0.2275	0.7683	1.305	0.7387	1.182	0.8725	1.384	1.287	0.8996
Hs6-1-13-12	-0.2805	-0.141	0.3558	-1.43e-08	-0.2705	-0.186	-0.0291	-0.6634	0.03998	-0.1898	-0.08548	-0.2073	0.1605	-0.06745	-0.2644	-0.1656	0.1054	-0.1815	0.03215	-0.2329	-0.3661	0.2799	-0.003185	0.2625	0.6796	0.03003	0.621	0.09074	0.4166	-0.01027	-0.03298	0.287	0.101	-0.2491	0.4039	0.2296	-0.1528	0.2678	0.07203	0.6038	0.6487	0.3012	0.6871	0.2533	0.1379	0.3961	0.2843	0.1446	0.474
Hs6-1-13-13	-0.2638	-0.4026	0.03771	-0.2392	0.02002	-0.05701	0.07474	-0.2021	-0.1853	-0.239	-0.1034	-0.3161	0.196	-0.05207	-0.1932	-0.2658	0.1017	0.04887	-0.01982	-0.1028	-0.02347	0.4158	0.05569	0.2981	0.7745	-0.1825	0.3065	0.05748	0.3328	-0.01395	0.09547	0.5943	-0.24	-0.1926	0.3148	0.228	0.2036	0.4108	0.1116	0.2891	0.04023	0.3284	0.09665	0.04368	0.3376	0.1658	0.4978	0.06202	0.6102
Hs6-1-10-18	-0.08366	-0.1608	-5.84e-09	-0.487	-0.04148	0.03634	-0.02781	-0.2287	-0.309	-0.5336	-0.5006	-0.4162	-0.01257	-0.07163	-0.08254	0.1233	-0.3505	-0.3549	0.1754	-0.1672	-0.4705	0.3119	-0.193	-0.1074	-0.1597	-0.2074	0.1462	-0.2946	0.2737	-0.07074	-0.2442	0.2648	-0.2864	-0.4192	-0.2485	-0.1052	0.1559	0.2143	-0.02311	-0.1468	0.1053	0.0784	0.3572	-0.02902	0.2339	0.194	0.3734	0.09533	0.09448
Hs6-2-15-2	1e-05	-0.197	-0.2583	-0.0257	-0.1889	-0.01127	-0.04228	-0.453	0.09636	0.06808	-0.0289	-0.08788	-0.247	-0.3903	-0.06341	-0.1683	0.0733	-0.005848	0.04753	0.01858	0.01719	0.5111	0.3301	-0.143	0.1318	-0.2148	0.2044	-0.06639	0.2807	-0.4467	-0.3559	-0.1402	-0.06079	-0.1229	-0.09145	-0.5531	0.2937	0.03248	-0.2596	-0.1997	-0.09408	-0.03424	0.08976	0.0986	0.2349	-0.03883	-0.2241	-0.2609	-0.1644
Hs6-2-2-3	-0.4268	-0.1304	-0.05593	-0.05834	-0.09758	-0.1482	0.06146	-0.0654	-0.2713	-0.4993	0.3216	-0.2403	-0.01319	0.00543	-0.1639	-0.09235	0.01313	-0.3346	0.05923	-0.07329	-0.02915	-0.3947	0.3419	-0.07055	-0.4201	0.1918	-0.2758	0.2401	-0.1788	-0.1245	0.09694	-0.01016	0.138	0.153	0.3387	-0.04804	-0.03264	-0.1781	0.073	0.07586	-0.09108	0.2322	0.148	0.07374	0.2158	-0.08683	0.2549	0.1356	-0.1327
Hs6-2-22-4	-0.6401	-0.3745	0.00729	-0.4925	-0.08455	-0.6161	-0.08282	-0.2077	-0.7044	-0.6514	-0.3002	-1.03	-0.03354	0.03002	-0.4897	-0.4688	-0.2696	-0.1987	0.2824	-0.3207	-0.1007	0.2735	-0.2482	0.04103	0.1011	-0.3182	0.1714	-0.1445	-0.2363	-0.1866	-0.3712	0.2344	-0.3398	-0.1685	0.08472	-0.2923	-0.455	-0.06999	0.2137	0.04375	-0.1709	-0.06938	0.2105	0.1449	0.2243	0.1856	0.1397	-0.0671	0.333
Hs6-2-9-9	-0.2444	-0.2507	-0.2265	-0.5075	-0.2233	-0.2816	-0.07335	-0.1062	-0.3969	-0.3794	0.1032	-0.02871	0.01308	-0.3165	-0.1036	-0.2017	-0.08749	-0.1644	0.1207	-0.05422	-0.07114	-0.7308	-0.2351	-0.3067	-0.00609	0.1362	-0.1172	0.2209	0.5202	0.1858	0.271	3.63e-09	-0.07623	-0.04737	0.1257	-0.2775	-0.3081	-0.03931	0.04791	0.4505	0.1776	-0.004059	0.3491	-0.2624	0.625	0.6683	-0.59	0.4789	-0.1292
Hs6-2-1-10	-0.4965	-0.07846	-0.4611	0.01725	-0.4641	-0.2698	-0.2796	-0.1527	-0.09763	-0.2415	0.4303	-0.19	-0.6179	0.103	0.04763	-0.03462	0.1602	-0.2835	0.01676	0.004647	-0.2585	-0.8687	-0.2437	0.06044	0.04435	0.2394	0.4389	0.09236	-0.01861	-0.4243	-0.3185	-0.2033	-0.07127	-0.1808	0.04082	-0.2597	-0.1962	0.0888	0.1246	0.1038	0.16	0.8882	0.7339	0.1908	-0.1111	0.415	-0.06174	0.117	-0.3927
Hs6-2-1-11	-0.307	-0.2032	0.06953	-0.2827	-0.2516	-0.1675	-0.1532	-0.5873	-0.3736	-0.3658	-0.02398	-0.4767	0.08316	-0.1024	-0.3405	-0.1282	-0.2593	0.1331	-0.03282	-0.392	-0.2053	0.3736	0.128	0.3809	0.1681	-0.1133	-0.06458	-0.01236	0.1944	0.233	0.01597	0.481	-0.2726	0.1865	-0.0245	0.02007	0.1157	0.2369	0.05517	0.03546	-0.01688	0.04612	0.2618	-0.009981	-0.04477	0.2471	0.5847	0.1719	0.1782
Hs6-2-2-12	-0.3045	-0.3578	-0.01272	-0.2181	-0.1706	-0.2709	0.01667	-0.1402	-0.4625	-0.4667	0.03743	-0.7362	0.03115	-0.2717	-0.4117	-0.1159	-1.49e-09	-0.2672	0.006934	-0.2352	0.1816	0.5088	0.1725	-0.08627	0.3092	0.05667	0.06998	-0.002636	0.1075	0.1159	0.121	0.0818	0.000434	0.2886	0.02043	-0.2586	-0.1086	-0.02262	-0.09235	0.1336	0.2663	0.02392	0.64	0.2848	0.3861	0.3313	0.4808	0.3487	-0.2752
Hs6-2-15-12	-0.2845	0.1848	0.08206	-0.5662	-0.2477	-0.4522	-0.1773	-0.4467	-0.2132	-0.5254	0.1065	-0.5543	-0.1551	0.06795	-0.2336	-0.2654	-0.2219	-0.2552	-0.2081	0.01779	0.02119	0.3485	0.01332	-0.1409	0.1646	0.04339	1.065	0.08476	0.2807	0.2927	-0.2656	-0.1782	0.5325	-0.313	0.0462	-0.7482	0.08217	0.001681	-0.5543	-0.1969	-0.04719	-0.2824	0.7145	0.4623	-0.1378	-0.6413	0.1925	0.03464	-0.4416
Hs6-2-21-20	0.1066	-0.1601	-0.006246	0.01154	-0.007978	-0.2241	-0.05898	0.06428	-0.3374	-0.3979	0.04207	-0.5995	0.05796	-0.1771	-0.4129	-0.3004	0.0777	-0.2053	0.3682	-0.08914	-0.04204	-0.3149	-0.2366	-0.1589	-0.3384	-0.05626	-0.2663	-0.06321	0.0152	-0.01754	-0.001935	-0.04548	-0.3259	-0.0565	0.0796	-0.5627	-0.2791	-0.05296	0.06512	0.03101	0.05524	-0.007969	0.5682	-8.6e-10	0.6839	0.289	0.7859	0.1827	0.01908
Hs6-2-5-21	0.3477	-0.1565	0.09362	-0.3755	-0.4771	-0.1059	-0.3006	-0.3115	0.0185	-0.002965	0.07597	0.126	-0.006984	-0.001986	0.1137	7.75e-10	0.01102	-0.1378	-0.222	-0.2112	-0.2507	-0.1939	-0.1612	0.05788	0.3356	-1.73e-09	0.2843	0.2092	0.06833	-0.01243	0.4511	0.007414	-0.1358	0.2768	-0.1533	-0.1055	0.1684	0.2261	0.2328	0.2941	-0.05603	0.3163	0.3259	0.2796	0.192	0.1628	-0.5535	-0.3715	0.1538
Hs6-3-10-24	-0.2853	-0.1439	0.1109	-0.07667	-0.01228	-0.1446	-0.06221	-0.02306	-0.105	-0.007159	0.02785	0.2433	-0.2502	-0.05283	-0.1267	-0.08042	-0.1601	-0.1227	0.01989	-0.1764	-0.2685	0.2829	-0.242	-0.1966	0.2561	-0.06838	-0.064	-0.08016	-0.1985	-0.1382	-0.1213	-0.1376	-0.07336	-0.1385	-0.001221	-0.06319	-0.1979	0.05836	0.175	0.05911	0.02627	-0.02415	0.3619	0.1463	-0.007385	0.1879	-0.3818	-0.07568	-0.02499
Hs6-4-14-15	-0.1177	-0.08113	-0.09871	0.006965	-0.3224	-0.6679	0.01805	-0.5303	0.064	-0.2814	-0.1372	-0.008712	-0.3143	0.006827	-0.2657	-0.2355	-0.2156	-0.08878	-0.1182	-0.04197	-0.3081	-0.404	0.06155	0.08419	0.1625	0.05265	0.2784	0.1375	0.2891	-0.1398	-0.02712	-0.2858	-0.29	0.1879	0.2713	-0.6241	-0.07289	0.1774	-0.09651	0.3289	-0.2103	0.1556	0.1023	-0.09511	0.04688	0.1583	-0.2944	0.001161	0.0288
Hs6-6-10-1	-0.2407	-0.1466	-0.1106	-0.1245	-0.1763	-0.119	-0.08612	-0.308	-0.1624	-0.4392	-0.3347	-0.2643	-0.257	0.000479	-0.1145	-0.1185	0.02304	-0.09238	-0.04069	-0.0124	-0.1377	-0.1768	-0.09682	-0.1309	0.1468	-0.09503	-0.05146	0.02546	-0.2914	-0.3629	-0.1962	0.02309	-0.1571	-0.1102	-0.09677	-0.08407	0.1334	0.05368	-0.02646	0.273	0.1971	0.0705	0.04568	0.1424	-0.1286	-0.2438	0.2447	-0.07228	0.008926
Hs6-7-18-11	-0.000164	-0.0205	-0.2045	0.02716	-0.3148	-0.2463	-0.04708	-0.1509	0.035	0.05661	-0.01133	-0.06569	-0.3561	0.001167	-0.2534	-0.2471	-0.1237	0.08448	-0.1092	0.08942	-0.05073	-0.1798	-0.008453	-0.21	0.09079	-0.07873	-0.07255	-1.85e-09	-0.02377	-0.1176	-0.1203	-0.314	-0.324	0.03113	0.02862	0.1816	0.05465	0.01021	-0.2076	0.3277	-0.2154	-0.2573	0.3241	-0.09915	-0.01641	0.02765	-0.3994	-0.06263	-5.87e-09
Hs6-8-17-1	-0.05881	0.05165	-0.03155	0.2606	-0.1505	-0.5202	0.006099	-0.3674	-0.04454	-0.2278	-0.00679	0.1026	-0.3147	-0.01398	-0.3515	-0.2282	-0.09686	-0.1202	-0.006775	-0.07674	-0.08731	-0.03422	0.01257	-0.000889	0.4085	0.1239	-0.08257	0.3182	-0.002158	-0.05851	2.81e-10	-0.2722	-0.1088	0.1407	0.3029	0.01911	-0.09406	0.1714	0.1796	0.6246	0.249	0.1125	0.2815	0.1928	0.8063	0.6314	0.1731	0.227	0.03207
Hs6-8-18-8	-0.1295	0.1011	0.44	-0.07304	-0.05059	-0.4021	0.06088	-0.2907	-0.1841	-0.3068	-0.03438	-0.2223	-0.08491	-0.1539	-0.2483	-0.08948	-0.3582	-0.1289	-0.2514	-0.1578	-0.3531	0.5949	0.1096	0.2595	0.6541	-0.156	0.3661	0.2585	0.03096	-0.2445	-0.2264	0.4537	-0.2103	0.009424	0.05326	-0.2236	-0.2537	0.2528	0.01122	1.038	0.1772	0.35	0.01362	0.451	0.2766	0.465	0.2175	-0.02894	0.4968
Hs6-9-12-5	-0.1979	-0.2601	-0.3439	-0.572	-0.4004	-0.7073	-0.0597	-0.01716	-2.85e-09	-0.3404	0.01075	-0.1817	-0.03839	-0.1168	-0.3415	-0.163	0.01451	-0.1098	-0.1338	-0.4484	-0.4519	-0.0753	0.113	-0.1935	-0.1846	-0.2068	-0.08901	-0.03147	-0.3143	-0.2754	-0.05283	-0.103	-0.2578	0.1498	0.1428	0.1401	-0.2051	0.2855	0.01894	0.05282	-0.02035	0.2819	0.337	0.291	0.6896	0.9348	0.27	0.259	0.05486
Hs6-9-16-14	-0.2477	0.06218	-0.03726	0.03155	-0.0748	-0.3534	0.1055	-0.1275	-0.1728	-0.3613	-0.2475	-0.005048	-0.2915	0.2807	-0.2519	-0.03531	-0.01056	0.08517	-0.03455	-0.2426	-0.3389	-0.5673	0.1457	0.2064	0.3233	-0.169	0.4644	0.3105	0.04718	-0.09998	-0.08809	-0.1954	-0.06042	0.2279	0.08927	0.1827	-0.0349	0.4161	0.01332	-0.05291	0.2828	0.0602	0.2519	-6.39e-09	0.2057	0.2757	-0.3555	0.1498	0.291
Hs6-9-2-21	-0.3702	-0.009411	0.09481	0.1474	0.009412	-0.5083	0.05017	-0.4427	-0.2552	-0.5273	-0.425	0.006674	0.07917	0.1176	0.1295	0.2546	-0.03971	-0.02681	0.1093	-0.1131	-0.9137	0.1241	-0.5131	0.3322	0.4367	0.01	0.6932	0.1958	0.2908	-0.1428	-0.09121	0.1985	0.2831	-0.1152	-1.67e-09	0.2877	0.04579	0.2785	-0.02575	-0.01233	0.2199	0.543	0.3006	0.26	0.08149	0.6405	0.2929	-0.09772	0.1164
Hs6-9-2-23	-0.5115	-0.1333	-0.05195	-0.05327	-0.2029	-0.1429	-0.2092	-0.1054	0.2053	-0.1373	-0.3337	-0.3374	-0.1941	-0.2486	-0.07848	0.02914	0.01619	-7.52e-09	0.01056	-0.2573	-0.2358	0.2406	-0.01747	0.1189	-0.1079	0.07289	-0.01267	0.1569	0.1845	0.03734	0.09457	0.114	0.2058	-0.03516	0.04736	-0.07081	0.1333	0.03872	0.08361	-0.1796	0.2113	0.2184	0.1547	0.1766	5.74e-09	0.04102	0.286	0.1029	0.1263
Hs6-9-11-24	-0.1496	-0.04468	5.96e-09	-0.2468	-0.1066	-0.1635	0.07048	0.000225	-0.2962	-0.02155	-0.3363	-0.2459	-0.1135	0.06872	-0.271	-0.1133	-0.2411	0.03809	0.07877	-0.4596	-0.02509	0.1181	-0.0879	0.3274	0.3356	-0.2397	0.4456	-0.01481	0.2081	-0.1918	-0.03935	0.1805	-0.02448	0.008688	-0.08512	0.2013	-0.1784	0.3136	0.03146	0.2297	0.2424	0.5338	-0.006351	0.06963	-0.5183	-0.4545	-0.5058	0.01406	0.2802
Hs6-10-1-2	-0.7155	0.0316	-0.253	0.05893	-0.1389	-0.03701	-0.004645	-0.02063	-0.1043	-0.02852	-0.169	-0.3293	-0.1569	-0.2029	-0.663	0.0766	0.02098	0.007006	-0.05676	-0.0205	0.03111	-0.1004	0.2893	-0.0769	-0.1424	0.1772	-0.1646	0.02765	-0.02747	-0.01383	0.08697	-0.3309	0.02532	-0.08326	0.2163	0.09669	0.03333	-0.2003	-0.03183	0.4036	-0.7521	-0.1841	-0.3821	-0.2883	-0.02058	-0.06925	0.3591	0.01706	-0.1617
Hs6-10-14-19	-0.01986	-0.1606	0.1776	-0.03038	-0.5685	-0.32	-0.04343	0.0282	-0.1575	-0.153	-0.02423	0.2389	-0.4673	0.203	-0.1062	-0.05359	-0.318	-0.2572	0.1138	-0.301	-0.3617	-0.2185	-0.28	0.002956	0.621	0.2165	0.1062	0.03709	0.06517	-1.16e-09	-0.01902	0.1465	0.01514	0.3187	0.1251	0.1067	-0.5131	0.1965	-0.006154	-0.1079	0.3742	-0.3657	0.3545	0.2325	0.4066	0.3476	0.6298	0.3905	0.08318
Hs6-12-23-14	-0.2416	-0.0876	-0.3403	0.005914	-0.009728	-0.4264	-0.2192	-0.3099	2.89e-10	-0.1171	0.451	0.03438	-0.2057	0.01487	-0.01734	-0.04559	-0.129	-0.2231	-0.4663	0.1446	0.04808	-0.258	0.06203	-0.42	-0.4939	0.4518	-0.4532	0.08796	-0.2124	0.1967	-0.4355	-0.102	-0.3124	-0.118	0.1116	-0.4565	-0.1941	-0.5071	-0.04032	0.3463	-0.6656	-0.102	-0.1972	0.4502	0.5595	0.0321	0.7826	0.8137	-0.4843
Hs6-13-13-1	-0.04992	-0.09662	-0.1244	0.2803	-0.2656	-0.418	0.09385	-0.4174	-0.2732	-0.6285	0.086	-0.07235	-0.1065	0.1109	-0.1801	0.02601	0.0306	-0.4339	-0.07529	-0.07513	-0.5136	-0.2516	-0.2459	0.02115	0.2811	0.3402	0.2317	0.2914	0.07259	0.1752	0.2938	-0.006046	0.03427	0.1619	0.002499	0.2266	-0.2982	0.165	0.04083	0.07614	0.2151	-0.01535	0.1856	0.2353	0.1145	-0.6139	-0.127	0.2033	0.2467
Hs6-13-5-3	-0.2225	0.0652	0.04766	-0.02543	-0.06967	-0.07058	0.04989	0.02992	-0.3276	-0.1703	0.03861	-0.08719	-0.1905	-0.006738	-0.2302	-0.06951	0.03144	-0.3685	-0.2603	-0.0638	-0.4168	-0.4077	-0.09606	0.06794	-0.04873	0.01334	0.181	0.1194	-0.1	-0.1878	-0.08258	-0.006237	0.109	0.001004	-0.373	0.2159	-0.197	0.004933	-0.06585	-0.1662	-0.08602	0.02417	0.192	0.1217	0.4413	0.5489	0.4467	0.195	-0.1954
Hs6-13-25-9	-0.2358	-0.01243	0.01197	-0.5067	-0.2401	-0.07152	0.01827	-0.3332	-0.3646	-0.4172	-1.8e-09	-0.4002	-0.009863	-0.07549	-0.004059	-0.08598	-0.2813	-0.2904	0.4297	-0.2063	-0.4739	-0.1268	-0.1924	0.2666	0.1146	0.5342	0.1128	0.09371	0.3242	0.1744	0.177	0.01482	0.138	0.01322	-0.034	0.03313	-0.3394	0.2347	-0.01455	0.03591	0.7465	0.5127	0.8764	0.5739	0.8161	0.6823	0.6547	0.4577	-0.02115
Hs6-13-14-10	-0.774	-0.0701	-0.1434	-0.06852	-1.44e-08	-0.4705	-0.06103	-0.4267	-0.5829	-0.745	-0.2326	0.06266	-0.3538	-0.1414	-0.1948	-0.2513	-0.543	-0.3076	0.2492	-0.3518	-0.4946	0.4577	-0.2247	-0.08102	0.3473	0.09177	0.2904	0.101	0.4833	0.3051	0.06634	-0.3301	-0.1658	-0.09162	0.241	0.8595	0.2776	0.8039	0.3738	0.718	0.216	0.6276	0.9217	0.4615	-0.05848	0.07294	-0.658	0.4502	0.7209
Hs6-13-3-11	-0.09166	-0.2319	-0.1026	0.05767	-0.1299	-0.1082	-0.01997	-0.04963	-0.3948	-0.7728	-0.05003	-0.1127	-0.001406	0.08816	-0.2648	-0.09919	0.01248	-0.2485	0.00092	-0.1047	-0.4202	-0.253	-0.1155	0.1637	0.7664	0.06712	0.01724	0.2652	0.1801	0.06459	0.1549	0.3044	0.04759	0.07674	-0.3301	0.222	0.1219	0.4033	0.05695	-0.147	0.4759	0.3623	0.2088	0.561	0.3583	-0.2003	0.0489	0.02191	0.1841
Hs6-13-2-12	-0.05441	0.206	0.3554	-0.09938	-0.42	-0.4291	-0.1442	-0.4614	-0.1387	-0.2392	-0.2187	-0.8213	-0.03194	-0.04882	-0.3469	-0.1897	-0.1288	-0.0838	-0.03968	-0.3102	-0.2208	-0.2268	0.02021	0.105	0.5909	0.4193	0.2829	0.3713	0.1545	0.1321	0.1501	0.4745	-0.03348	0.2741	-0.1243	0.01247	0.3201	0.08161	0.06274	-0.2128	0.2797	0.3588	0.859	0.3881	0.2037	0.5276	0.3273	0.4813	0.4
Hs6-13-9-15	-0.511	-0.537	-0.2706	0.008201	-0.3635	0.07229	-0.3212	0.03003	-0.1169	-0.01516	-0.1997	-0.3313	-0.02991	-0.1382	0.1703	-0.1754	-0.3256	-0.3133	2.71e-09	-0.137	-0.2727	0.1918	-0.1233	0.1548	-0.2503	-0.004949	0.09386	0.1821	0.3708	0.1803	0.3409	0.06506	-0.01415	0.1733	-0.4064	-0.1848	0.1209	-0.08532	-0.01338	-0.2763	0.07083	0.581	0.3299	0.4408	0.6815	0.3126	0.6683	0.4677	0.1126
Hs6-14-19-1	-0.2165	-0.1576	-0.2413	-0.3362	0.2235	0.1591	-0.2647	0.02772	-0.4609	-0.5649	-0.1674	-0.0489	-0.1733	-0.02642	-0.1017	-0.01752	-0.2105	-0.2165	-0.06854	0.07321	-0.327	-0.3481	-0.4168	0.131	0.2565	-0.0543	0.4217	0.001373	0.1185	0.04169	-0.1912	0.1158	-0.4738	-0.1923	0.2556	0.1343	-0.2846	0.1475	0.158	0.06852	0.0635	0.1692	0.1734	0.05001	0.1726	-0.3593	0.6985	0.2258	0.5741
Hs6-15-1-1	-0.2738	-6.78e-09	-0.2178	-0.1512	-0.4015	-0.3093	-0.08588	0.1512	-0.05465	-0.06968	-0.2237	-0.3588	-0.1276	-0.1856	-0.2833	-0.03098	-0.4781	-0.1965	-0.1508	-0.4467	-0.1363	0.09871	-0.3667	0.03338	-0.403	-0.4256	-0.1299	0.1186	-0.1051	-0.3179	-0.05749	0.008533	-0.5081	-0.05809	0.3484	0.2584	-0.08382	0.3888	0.1084	0.8203	0.3641	0.539	0.07761	0.2077	2.3e-09	0.3879	0.02859	0.1001	0.3601
Hs6-15-2-4	-0.04224	-0.1027	-0.2928	-0.1366	-0.3312	-0.04266	-0.1486	-0.06849	-0.133	-0.1154	-0.1988	-0.2694	-0.3213	-0.17	-0.257	-0.06439	-0.2653	0.006511	-0.07409	0.009136	0.09187	0.06545	-0.01797	-0.04002	-0.1817	-0.000653	-0.1303	0.0665	-0.2338	0.004259	-0.02132	1.39e-09	-0.363	0.09773	0.0348	0.1606	-0.0349	-0.04225	0.2698	0.01725	-0.3758	0.0373	0.1268	-0.004476	0.3779	0.3652	0.2915	0.2523	0.326
Hs6-16-7-10	-0.0976	-0.2332	-0.06169	-0.215	-0.002603	-0.4442	0.03657	-0.09402	-0.06216	-0.336	-0.3103	-0.4339	-0.3818	0.1627	9.63e-10	0.04439	-0.4013	-0.1828	-0.0397	-0.124	-0.2618	-0.08416	-0.195	0.2387	0.3285	-0.3107	0.4798	0.03333	-0.2201	-0.2364	-0.2866	0.3635	-0.3455	0.1234	-0.08134	0.09807	-0.1649	0.5062	0.1508	0.03754	0.2177	0.5686	0.4808	0.5931	0.3251	0.4222	0.3869	-0.04357	0.22
Hs6-16-18-19	-1.032	-0.4436	-1.6	-0.1407	-0.4298	-0.6627	0.02797	-0.3981	-0.5233	-0.4126	-0.2425	-0.7802	-0.8024	-0.3916	-0.3938	0.07521	-0.8539	-0.7019	-0.6565	-0.4911	0.1129	-0.8408	0.2619	-0.2074	-0.1344	0.2588	-0.8695	0.5387	-0.7844	-0.4167	0.1837	-0.055	0.3042	0.09339	-0.1025	0.4107	0.2249	0.4266	0.5169	0.5067	-0.4677	0.4375	0.8612	0.6422	1.125	0.7929	1.835	0.8275	0.5049
Hs6-16-24-19	-0.4033	-0.0128	0.02167	0.1213	0.01874	-0.1764	0.009109	-0.1207	-0.1147	-0.2726	-0.02105	0.0341	-0.2221	0.07473	0.01333	0.05562	-0.245	-0.03988	0.007526	-0.1275	0.02853	-0.02626	-0.02147	0.3824	0.7066	-0.0493	0.02303	0.3761	0.2089	-0.2033	-0.06997	-5.76e-09	-0.09065	0.252	-0.2562	0.1773	-0.2213	0.1533	0.07162	0.07788	0.0304	0.3652	0.6817	0.808	0.4404	0.3526	0.2121	0.07744	-0.2064
Hs6-17-12-6	0.03989	-0.2012	-0.2671	-0.3445	-0.05476	-0.2681	0.05161	-0.01089	-0.1792	-0.1187	-0.006715	-0.5285	0.03912	-0.1552	-0.2119	-0.2452	-0.06993	-0.217	0.1055	-0.4224	-0.0527	0.5882	0.02938	0.2105	0.4226	0.005093	0.4048	-0.006733	0.3027	-0.03714	0.02511	0.4323	-0.2218	0.1113	0.1445	0.05832	0.2275	0.4978	0.2808	0.2101	0.2419	0.1966	0.1448	-0.3666	0.1699	0.9447	-0.237	0.1407	0.4839
Hs6-17-6-20	0.1559	-0.09456	0.1014	-0.1675	-0.1624	-0.7741	-0.1102	-0.02114	-0.2013	-0.3386	-0.07709	-0.241	-0.006323	-0.2166	-0.3505	-0.09174	1.31e-09	0.03108	-0.02719	-0.1354	-0.2958	0.2101	-0.02761	0.3662	0.1607	0.1046	0.09133	0.1981	0.3576	-0.1566	0.01923	-0.07424	0.1929	0.01167	0.1933	0.01878	-0.00634	0.05853	-0.07868	-0.258	0.3026	0.2879	-0.4616	-0.1335	0.1011	0.3544	0.4045	0.02547	0.1808
Hs6-18-7-22	-0.154	0.1102	-0.2086	-0.2317	-0.3252	-0.05103	-0.1826	0.09409	-0.07097	-0.1423	-0.09937	-0.07968	-0.1178	0.2067	-0.09488	-0.2786	-0.009888	-0.06508	-0.0202	-0.09673	-0.2103	-0.1973	0.09554	0.4058	0.2465	0.3477	0.3703	0.3289	0.5122	0.1929	0.1679	0.04615	-0.3006	0.3459	0.11	0.1486	0.0837	0.1029	0.143	0.02843	0.2593	0.1716	0.6737	0.09098	0.08768	0.1276	0.9529	0.2225	-0.05561
Hs6-20-1-12	-0.402	-0.1684	0.1237	0.1146	-0.0288	-0.3107	0.1277	-0.3301	-0.09136	-0.05695	-0.1241	-0.1274	-0.1408	-1.31e-08	0.01728	-0.03159	-0.4698	-0.3676	-0.09258	-0.2688	-0.1346	-2.49e-09	0.2287	-0.02786	0.1715	0.04654	0.4399	0.3285	0.1657	0.1049	0.103	0.2186	-0.09381	0.211	0.09425	0.2252	0.04016	0.3556	0.1001	0.1801	0.3386	0.3859	0.5418	0.1434	0.06335	0.2923	0.5464	0.1927	-0.008825
Hs6-21-19-4	-0.2542	-0.1402	-0.03056	-0.4807	-0.009635	-0.4121	-0.1224	-0.05257	-0.1308	-0.3948	-0.1397	-0.6033	-0.2298	0.1061	-0.01166	0.0456	-0.01131	-0.2125	-0.02203	-0.301	-0.01008	-0.03542	0.05433	0.0875	0.5232	-0.3147	0.4486	0.0284	-0.1901	-0.09094	-0.1712	0.346	-0.2446	0.0927	-0.3234	1.37e-08	0.2432	0.4426	0.05948	-0.1009	0.2824	0.3736	0.5274	0.4312	0.1843	0.3003	0.1026	6.52e-09	0.2401
Hs6-23-1-20	-0.116	-0.04941	0.1186	-0.3969	-0.181	0.1595	0.01016	-0.1314	-0.1639	-0.2153	0.02808	-0.05949	-0.258	-0.1827	0.1491	0.07734	-0.02171	-0.1687	-0.09673	-0.102	0.005455	-0.2033	0.08961	-0.1456	-0.01975	0.1226	-0.431	0.1215	-0.1162	0.1074	0.03623	0.1495	-0.1075	-0.15	-0.02053	0.1052	-0.2554	0.177	-0.03792	-0.0843	0.1682	0.1727	0.4592	0.2861	0.6114	0.5556	0.1646	0.1183	0.07994
Hs6-24-18-14	-0.04479	-0.2073	-0.2249	-0.5565	-0.2292	0.08294	-0.264	-0.07543	0.09002	0.05477	0.03922	-0.09788	-0.09043	-0.1666	-0.3094	-0.259	0.07141	-0.09991	-0.2346	-0.1936	0.1032	0.1599	0.06893	0.07338	-0.1176	-0.1854	-0.2714	0.1802	0.1994	0.3137	0.3834	0.1997	-0.2725	-0.138	-0.3149	0.232	0.1839	0.2745	0.2278	-0.0391	-0.2877	0.3402	-0.1393	0.2942	0.6995	0.7281	0.03797	0.3601	0.1988
Hs6-25-5-4	-0.494	-0.4933	-0.1519	-0.2061	-0.2425	-0.5109	-0.1264	-0.5009	-0.5017	-0.3642	-0.1437	-0.6781	-0.3551	-0.3734	-0.5061	-0.6263	-0.4717	-0.4702	-0.1878	-0.5672	-0.3405	0.1932	0.03982	-0.01813	0.1823	0.3099	-0.3442	0.1068	-0.1527	-0.05238	-0.04002	-1.24e-09	-0.2444	0.2498	0.2051	0.1531	-0.03234	-0.1231	0.1396	0.1755	0.1767	-0.06154	0.4339	0.3142	-0.3072	-0.3486	-0.3942	0.0202	-0.307
Hs6-25-9-23	-0.3356	-0.07169	0.398	0.02717	-0.2268	0.01316	-0.2544	-0.07834	-0.3067	0.1596	-0.02009	0.09281	-0.3405	-0.05306	-0.1255	-0.2045	-0.06934	-0.01988	0.002116	-0.1993	-0.02585	0.284	-0.005857	0.167	0.2692	0.2638	-0.08143	0.2432	0.4441	0.2834	0.2974	-0.02389	-0.1919	0.4221	-0.1759	0.1201	0.01156	0.1056	0.1368	0.04544	0.07396	0.2737	-0.07354	-0.4084	-0.5506	-0.06799	0.1389	-0.1505	0.1291
Hs6-25-21-25	-0.3589	-0.1878	0.09045	-0.3756	0.1059	0.000744	-0.05982	-0.2424	-0.4272	-0.7068	0.01401	-0.1329	0.02258	0.2079	-0.135	-0.246	-0.3627	-0.1917	-0.1104	-0.3212	-0.1082	-0.09726	-0.04844	0.301	0.1659	0.009114	0.2934	0.1733	0.09686	2.06e-09	0.1196	0.2442	0.1492	0.05505	-0.4967	0.1403	-4.12e-09	0.2192	-0.1147	-0.4114	0.4937	0.4227	0.4946	0.3274	0.4321	0.7035	-0.0964	0.05911	-0.2647
Hs6-26-13-19	-0.3311	-0.06499	0.2074	-0.1569	-0.04734	0.0621	1.1e-08	-0.187	-0.2205	-0.1594	-0.06273	-0.6393	-0.09949	0.1041	-0.1657	-0.03906	-0.04829	-0.2093	-0.1855	-0.4705	-0.2933	0.3711	0.3057	0.3443	0.8974	0.07688	0.2538	0.2044	0.3174	0.01174	0.05556	0.4528	-0.07348	0.422	-0.03642	0.4587	0.1053	0.6993	0.09216	0.2701	0.3656	0.5047	0.567	0.4803	0.02632	0.05419	0.1336	0.007584	0.4182
Hs6-27-10-4	-1.176	-0.6492	-1.27	-1.186	-0.5041	-0.3937	-0.7921	0.5671	-0.3833	-0.367	-0.4293	-0.6951	-0.919	-0.3029	-0.7189	-0.536	-0.3745	-0.6771	-0.3451	-0.5524	0.2066	-0.1268	-0.2298	-0.1806	-0.08456	-0.3254	-0.2224	-0.2159	-0.2328	-0.2976	-0.1925	1.7e-09	-0.959	-0.198	0.2956	-0.3813	-0.4087	0.1847	1.721	-0.5827	-0.51	-0.506	-0.2511	0.1784	0.5294	0.3679	0.6117	-0.05448	0.5531
Hs6-29-12-2	-0.2621	-0.04849	-0.04122	-0.06378	0.08456	-0.06981	0.05764	0.05359	-0.1869	-0.1291	0.1151	-0.1109	-0.04245	-0.07243	-0.1138	-0.2159	-0.2276	-0.2536	0.1006	-0.3228	-0.3601	-0.206	0.173	-0.276	0.188	0.1357	-0.04143	0.02164	-0.3058	1.21e-09	0.08376	0.3101	0.1098	-0.06501	-0.0458	0.1444	0.09545	-0.01972	0.4898	1.47e-09	0.01889	0.1044	-0.01644	0.09884	0.2112	0.5464	-0.1153	0.005556	0.01456
Hs6-29-4-6	0.06075	0.09346	0.2695	0.1726	0.01897	-0.07349	-0.06745	-0.3451	-0.1198	-0.06721	-0.1273	-0.436	-0.2132	0.1219	-0.1531	-0.2242	0.00465	-0.2314	-0.2541	-0.06961	-0.2077	-0.2543	0.07706	0.06181	0.6089	0.4885	0.2615	0.4818	0.2043	-0.03105	0.1333	0.2299	-5.12e-09	0.02499	-0.1385	0.213	-0.0713	0.4914	0.8554	0.0808	0.7229	0.2943	0.877	0.2932	0.1964	-0.02753	0.09338	0.1593	0.3589
Hs6-29-8-6	-0.3396	-0.1662	-0.6394	-0.08895	0.06301	-0.143	-0.06212	0.05842	-0.2304	-0.0443	0.05028	-0.2544	0.2009	-0.08682	-0.2095	-0.3284	0.03679	-0.01797	-0.02911	-0.1952	-0.05295	-0.1004	-0.04276	-2.46e-10	-0.07122	1.3e-10	-0.7723	0.308	0.3826	0.2317	-0.08315	-0.1637	-0.1617	0.05464	0.1177	0.245	-0.003997	0.3988	0.2167	-0.1516	0.1089	0.1393	0.573	0.01823	0.2492	-0.5031	0.04066	-0.2676	0.4112
Hs6-29-3-11	-0.105	-0.1323	-0.3338	-0.1003	-0.0838	-0.01336	-0.189	-0.2106	-0.1654	0.1823	-0.02931	-0.2622	-0.06918	-0.1541	-0.2011	-0.1705	-0.07515	0.03874	-0.1401	-0.1717	-0.05199	-0.2411	0.2184	-0.2471	0.2667	0.002813	-0.1038	0.13	-0.2143	-0.06586	0.001691	0.2094	-0.05969	-0.1875	-0.3866	0.08679	0.2121	0.1699	0.05073	0.08585	0.1134	0.159	6.26e-09	0.2438	0.1807	-0.3537	0.09381	-0.1175	-0.1406
Hs6-31-19-10	-0.295	-0.08099	-0.06034	-0.5649	-0.165	-0.5534	-0.1671	0.04415	0.07085	0.004039	-0.1646	-0.2235	-0.156	-0.1495	0.148	-0.1455	-0.03437	0.08262	-0.1691	-0.354	0.0862	0.2062	-0.05042	0.2313	-0.0758	0.03675	0.7872	0.02094	0.3483	0.3001	0.02348	-0.06894	-0.07324	-0.006568	-0.01971	0.4255	0.1411	0.04685	0.1554	-0.2655	0.06185	0.6071	0.2623	0.5454	0.06488	0.04279	0.3232	-0.02866	0.4355
Hs6-32-23-3	-0.2468	-0.3046	-0.3006	-0.5527	-0.1067	-0.1118	-0.259	-0.2244	-0.2511	-0.1042	-0.05531	0.003317	-0.1367	-0.08425	-0.1885	-0.1919	-0.1504	0.1033	0.105	-0.1595	-0.02987	0.4653	0.1123	-0.06669	0.1273	-0.1322	-0.1691	0.09707	-0.08026	0.00847	-0.2145	-0.05038	-0.6043	-0.1503	0.2194	0.1934	0.05592	0.2368	0.3357	-0.237	-0.06165	0.264	0.2941	0.6521	0.3712	0.7449	0.3683	-0.02382	0.5797
[truncated: 148 more columns]

## Sheet: mCOPA-Tomlins2007-down
Name	EPI_NOR_1	EPI_NOR_2	EPI_NOR_3	EPI_BPH_1	EPI_BPH_2	EPI_BPH_3	EPI_BPH_4	EPI_ADJ_PCA_1	EPI_ADJ_PCA_2	EPI_ADJ_PCA_3	EPI_ADJ_PCA_5	EPI_ADJ_PCA_6	EPI_ADJ_PCA_7	EPI_ADJ_PCA_8	EPI_ADJ_PCA_9	EPI_ADJ_PCA_10	EPI_ADJ_PCA_11	EPI_ADJ_PCA_12	EPI_ADJ_PCA_13	EPI_ADJ_PCA_14	EPI_ADJ_PCA_15	PIN_1	PIN_2	PIN_3	PIN_4	PIN_5	PIN_6	PIN_7	PIN_8	PIN_9	PIN_10	PIN_11	PIN_12	PIN_13	PCA_1	PCA_2	PCA_3	PCA_4	PCA_5	PCA_6	PCA_7	PCA_8	PCA_9	PCA_10	PCA_11a	PCA_11b	PCA_12	PCA_13	PCA_14
Hs6-18-20-19	-0.146662	0.005866	0.04385	0.0247734	0.0157232	0.146266	-0.05477	0.2339	4.36e-10	-0.005064	0.1703	0.004124	0.03362	0.1036	0.13522	0.3068	0.0663803	-0.007348	-0.02272	0.1159	0.0651172	-0.05516	0.09703	0.04484	0.00776056	-0.00309687	-0.009932	-0.0410123	0.075982	0.0963457	0.002511	0.012442	-0.01467	-0.1191	0.2682	-0.09946	-0.0016948	0.08439	-0.4802	-0.0695944	-0.007537	0.2487	0.3619	-0.001795	0.2081	-0.09812	0.588	-0.00825	0.07815
Hs6-28-2-17	0.118157	0.0584197	0.00154	0.0877823	0.077345	0.144867	-0.00711244	0.04237	-0.1153	-0.000244	-0.03656	0.00612	0.169447	0.1594	0.037046	0.1208	0.124466	0.2031	-0.04472	0.028674	0.182	-0.2042	0.2267	-0.008627	-0.001539	-0.2806	-0.2799	-0.108	-0.0567189	-0.0989171	-0.2014	-0.1124	-0.0573303	0.1146	0.04291	0.1261	-0.0033141	-0.5439	0.02292	-0.09783	-0.488	-0.2412	-0.06585	-0.0629497	0.1129	0.01492	-0.02095	-0.2917	-0.0612
Hs6-13-24-16	-0.06114	-0.04744	0.0003265	0.1577	-0.0637637	0.1174	0.01759	-0.007257	0.04384	0.063807	-0.07573	0.1819	0.09413	-0.2601	-0.008442	0.08322	0.0208	0.1733	-0.00097875	0.1272	0.3078	0.02483	-0.1207	-0.086066	-0.4686	-0.4556	-0.1642	-0.10324	-0.00393444	-0.0637307	0.0842175	0.02885	-0.0215066	-0.05795	-0.1482	-0.091567	0.0889871	-0.4632	-0.2063	-0.086064	-0.211731	-0.08284	0.08239	-0.231324	-0.158958	-0.1296	-0.258254	-0.082905	-0.204018
Hs6-28-9-14	0.109341	0.2819	-0.00638889	-0.02727	-0.024835	0.2014	0.3136	0.1539	0.118865	-0.1688	0.05118	-0.003704	-0.04997	0.0301966	0.1396	-0.0254	0.04774	-0.032432	0.0838656	-0.021723	-0.050495	-0.3501	-0.2814	0.1927	0.0802389	0.067293	0.0221	0.2392	0.05142	-0.0862558	-0.017568	-0.06781	0.03673	-0.03649	0.0619939	0.6809	-0.2807	-0.00108333	-0.0835546	0.197	0.002894	0.1023	-0.2387	0.1307	0.2297	0.5589	0.7605	-0.4344	-0.0876433
Hs6-28-25-22	0.003651	0.1037	0.3954	-0.116062	0.03139	-0.209121	-0.1216	0.2164	-0.102929	-0.055975	0.07016	0.0732714	-0.0802433	-0.003651	-0.115977	-0.115424	-0.019185	0.1576	-0.03617	0.00634778	0.1095	-0.2396	0.030188	-0.00788611	-0.1359	-0.02709	-0.1305	0.1624	0.3386	-0.6568	-0.133231	-0.2928	-0.4771	0.2504	0.0733771	-0.1397	0.0683	0.04829	-0.02025	0.169311	-0.2915	0.09755	-0.170965	0.5375	0.1652	0.11838	-0.122707	-0.385	-0.3605
Hs6-18-2-23	0.0747147	-0.09827	0.3346	0.2155	0.0703078	0.3325	0.078844	0.2166	-0.0471	0.1931	0.04862	0.1811	0.2794	0.0698483	0.2195	0.2167	-0.05773	-0.112665	0.00199111	0.1815	-0.0437544	-0.1646	0.1592	0.3813	-0.281462	-0.0424394	-0.1538	0.1912	-0.1119	0.057621	0.163698	-0.1058	0.1774	7.23e-09	-0.08662	-0.06037	0.06402	-0.142507	-0.0358208	-0.1356	0.03544	0.2059	0.5894	-0.2512	-0.2663	-0.4355	-0.1822	0.0222063	-0.228109
Hs6-19-23-13	0.1225	-9.65e-10	-0.02736	-0.01233	0.031974	0.133	-0.0229747	-0.07288	6.96e-10	0.2183	0.1974	0.0735	0.1478	-0.0288676	0.2233	0.06566	0.02431	0.0423256	-0.05259	0.04376	0.184132	-0.1677	0.0951	-0.5748	-0.040406	-0.0595444	-0.5021	-0.08675	-0.07651	-0.0030172	-0.0661637	-0.3362	-0.1246	-0.0791503	-0.05939	0.09686	-0.01882	-0.10066	0.0121471	-0.1777	-0.08348	-0.1425	0.0499	-0.3221	0.4573	0.2582	-0.000848	0.026644	-0.0995376
Hs6-19-13-20	-4.98e-09	0.09326	0.111814	0.2844	0.032726	0.3199	-0.0368325	-0.03872	0.01645	0.01246	-0.2953	0.3859	0.1657	0.133036	0.1401	0.1931	0.2132	0.00234778	0.0565462	0.2279	0.0265937	-0.1789	0.2329	-0.05311	-0.00806357	0.0791626	0.032975	-0.05837	0.06195	0.00868429	0.09433	-6.9e-09	0.0584	-0.0127264	-0.009097	-0.02254	-0.1128	0.0945725	-0.015402	0.2259	0.1325	-0.02743	0.08175	0.006287	-0.1611	-0.1883	0.1404	-0.00790167	0.100627
Hs6-7-1-17	0.309	0.1274	-0.0557225	0.4384	0.05877	0.5554	-0.01226	-0.1133	0.1412	0.1542	0.02076	0.02629	0.10063	-0.01889	0.2391	0.316	0.01187	-0.03433	-0.0202837	0.3659	0.0114173	-0.1079	-0.2747	-0.04127	-0.223257	0.0615858	-0.03821	0.04373	-0.1046	0.0522343	0.1382	-0.2645	0.213	0.058806	0.207	-0.3073	0.04452	-0.0609896	-0.0216224	0.1627	-0.07985	-0.3478	0.09434	-0.2557	-0.2978	-0.2	0.0668978	0.0310738	-0.08915
Hs6-18-24-15	0.163689	0.1168	0.08965	0.2602	0.0269783	0.6147	-0.01742	0.09497	0.0921	0.1425	0.1288	0.3582	-0.0511487	-0.03831	0.159937	0.2375	0.0556031	0.027621	0.1466	0.186063	0.0201862	-0.1531	-0.1646	-0.1617	-0.05262	0.0434975	-0.1376	-0.1644	-0.1128	0.0344067	0.0182004	-0.101263	0.02064	-0.2565	0.0707	-0.3117	-0.0429342	-0.0973526	-0.0603744	-0.1094	0.1533	-0.07293	0.3159	-0.2699	-0.1766	-0.1261	0.132513	0.0144921	-0.01814
Hs6-27-5-23	0.0306867	-0.05093	-0.0680667	0.01913	0.0357683	0.2174	-0.00617875	0.001644	0.1394	0.0292	0.08964	0.144485	-0.14838	0.020519	0.1325	0.1255	0.1874	0.1028	0.2037	0.1018	0.02827	-0.001645	0.2107	-0.03683	0.138913	0.0232512	-0.1044	-0.2479	-0.3766	-0.0458439	0.0305322	0.1485	-0.1325	-0.081785	-0.07888	0.1213	-0.008577	-0.0219326	-0.1576	0.08126	-0.03852	-0.06644	-0.01011	0.07409	-0.06894	0.01268	0.099475	0.0665917	0.0196939
Hs6-29-7-22	-0.1105	0.198909	0.02918	0.8292	0.196779	0.4132	0.0975581	-0.05112	2.52e-09	-0.04317	0.5944	0.276	0.0982	0.0856236	0.5026	0.5329	0.09964	-0.1114	-0.018815	0.6205	-0.0623911	-0.3803	0.6443	-0.2578	-0.297187	0.097767	0.3506	0.3699	0.6962	0.324733	0.140806	-0.2707	0.4944	0.0719329	-0.7434	0.7087	-0.003843	-0.168276	-0.0415857	-0.8661	-0.2237	0.05776	0.412	-0.1738	0.615	0.1635	0.6706	0.0868818	-0.229377
Hs6-30-7-1	0.5101	0.07957	-0.0442975	0.029962	0.06003	0.3052	-0.07698	0.08635	-0.1179	0.0848	0.02707	0.186133	0.06539	-0.03657	-0.0178475	0.03631	0.09123	0.06744	0.110622	0.137531	0.2963	-0.008646	-0.02215	-0.3743	-0.228	0.201	-0.0947486	-0.1082	-0.02795	-0.0438523	0.0442287	-0.0217399	0.08664	-0.1728	0.03261	-0.0127321	-0.01741	-0.5058	-0.09925	-0.2166	-0.3105	-0.3836	-0.3321	-0.08103	-0.1247	-0.05824	-0.4731	-0.019564	-0.2159
Hs6-21-9-17	0.1536	0.1061	0.3705	0.7137	0.339054	0.7015	0.1807	0.4628	0.2181	0.07301	0.2785	0.4068	0.4727	0.228742	0.7198	0.3414	-0.3904	-0.222615	0.138904	0.1271	-0.041004	0.2297	-0.035	0.4222	-0.268217	-0.0299031	0.07924	0.03988	0.3044	0.161573	0.132178	0.1406	0.924	-0.5639	0.4198	-0.1319	-0.04306	0.0303138	-0.0374662	0.6546	1.08	0.523	0.4032	-0.2732	-0.5231	-0.8629	-0.04328	0.150041	-0.088648
Hs6-6-21-21	0.0258349	-0.009181	0.07136	0.3148	0.04413	0.197031	-0.01971	0.1275	0.03956	-0.08039	0.08824	0.4557	0.03097	0.09617	0.03058	0.2551	-0.0396551	-0.0579675	0.2283	0.106784	0.1712	-1.76e-09	-0.2491	0.04057	0.0590625	-0.0528711	0.000122	-0.052342	0.0311403	-0.0770743	-0.3146	-0.07244	0.05592	0.09251	0.108	-0.0158256	-0.2394	-0.03892	-0.0505556	-0.1674	-0.06537	0.1122	-0.1543	-0.2159	-0.2469	-0.4111	0.0238	-0.0260717	-0.01984
Hs6-14-11-22	0.069777	0.0335325	0.0760517	2.51e-09	0.014115	0.3898	-0.1226	0.05694	0.07166	0.1607	-0.005167	0.105056	0.103285	0.05377	0.2031	0.07056	0.0919	0.108	0.003263	0.2105	0.1443	-0.06837	-0.08486	0.1901	-0.1191	0.05953	-0.1017	-0.1692	0.3147	-0.0228551	0.1382	-0.1261	-0.07451	-0.0466944	0.04168	0.04318	0.0107	0.3863	-0.1644	-0.2202	-0.03384	0.06355	0.1817	-0.2579	-0.1722	-0.2185	0.9903	-0.0725529	-0.007945
Hs6-20-1-19	0.0157	0.000849	-0.00260286	0.2693	-0.0191577	0.2198	-0.01776	0.184	0.0878564	0.252035	-0.06602	0.4172	-0.06587	-0.2681	-0.01926	-0.007256	0.02989	0.07648	0.0215897	0.0919333	0.228953	0.1047	0.2413	0.03542	-0.20019	-0.1442	0.03612	-0.1204	-0.03353	-0.14379	-0.1959	0.05431	-0.03632	0.022048	-0.2299	0.1537	0.06597	-0.3417	-0.1206	-0.05192	-0.00710467	-0.1481	0.0309217	0.06081	-3.65e-09	0.03271	0.0014	-0.5393	-0.2576
Hs6-28-24-21	0.307785	0.00923833	0.212549	0.09663	0.06797	0.112878	-0.0834223	-0.125	0.08727	0.5201	0.04898	0.118358	0.053322	-0.05464	-0.0699399	0.1067	0.2464	0.4608	0.05353	-0.0117129	0.3352	0.04347	0.2392	-0.07973	-0.3819	0.1034	-0.1629	-0.161	-0.1751	-0.177	-0.1618	-0.2358	-0.4161	-1.266	-0.04938	-0.3158	0.1503	-0.4454	-0.02822	-0.2482	-0.3739	-0.3539	-0.17808	-0.0209	-0.06102	0.03169	0.216312	-0.1865	-0.0804
Hs6-31-23-9	0.5586	0.0816226	0.6316	0.103	0.1387	0.5533	0.135	0.1108	0.253339	0.2266	0.0438133	0.2902	-0.0096675	-0.09134	0.1242	0.1982	0.2732	0.2623	-0.008463	0.273156	0.2061	-0.266	0.112181	-0.1179	-0.3211	-0.03818	-0.8954	-0.175425	-0.145	-0.08548	-0.05021	-0.1564	0.07852	-0.04437	-0.3638	-0.05441	-0.1945	-0.3667	-0.03482	-0.239	-0.11259	-0.287977	-0.197902	-0.2011	-0.116318	0.02381	0.18192	-0.1541	-0.2855
Hs6-19-24-16	-0.2138	0.4133	-0.0678	0.114	0.00834833	0.2858	0.1224	0.2435	0.1746	0.245	0.07034	0.444	0.05523	0.09419	0.09833	0.1317	0.0845	-0.04848	0.05642	0.1835	0.1946	-0.01012	-0.1562	-0.2529	-0.13277	-0.3202	0.1059	-0.05832	0.1174	-0.00923171	-0.0490787	0.07032	-0.0495	0.05209	-0.021	-0.002212	0.0120836	-0.1223	-0.4621	-0.2056	-0.03242	-0.009311	-0.8235	2.8e-10	0.1105	0.08763	0.02	-0.3048	-0.2131
Hs6-26-11-6	-0.0643057	0.1021	-0.26139	-0.05254	0.02555	-0.039496	0.057	0.432	0.08972	0.2752	-0.0003565	-0.055923	-0.0921829	0.245	-0.085087	0.01308	0.2262	0.03548	0.002457	0.02567	0.3909	0.00175	0.3127	-0.2705	-0.4452	-0.1817	-0.1442	-0.1264	-0.3218	-0.08063	-0.1412	-0.1039	-0.1192	-0.0714843	-0.1486	0.06697	0.07523	-0.2707	-0.1319	-0.07457	-0.191679	-0.16	-0.06574	-0.2537	-0.06223	-0.2004	-0.6638	-0.09805	-0.09066
Hs6-12-19-23	-0.08562	-0.246	1.409	0.3207	0.0173454	-0.1166	0.01731	0.3235	0.02283	0.01895	0.1447	0.3929	-0.1223	0.04647	0.2054	0.4665	0.0078534	0.138816	0.163464	0.3372	0.06328	0.3049	-0.04781	0.1811	0.06052	-0.5161	0.2893	-0.04309	-0.2235	0.4864	-0.1047	0.07904	-0.3531	0.0642	0.1313	-0.06717	-0.2885	0.0943	-0.3545	-0.1856	0.010544	0.05491	0.02218	-0.002552	0.002553	-0.1287	0.0567	0.1119	-0.000864778
Hs6-24-3-19	0.227673	-0.0366537	0.0792753	0.1505	-0.025057	-0.04235	-0.03157	0.07581	0.1904	0.325058	-0.08797	0.2489	-0.001215	-0.05231	0.09154	-0.009473	0.1386	0.09361	0.1585	0.06016	0.236	0.0511972	0.1888	-0.209	-0.2233	-0.07388	-0.05988	-0.101	-0.1537	-0.4615	-0.0834	-0.0803	-0.07209	-0.1346	-0.113145	-0.08907	0.06892	-0.03367	-0.1892	-0.2729	-0.088	-0.07837	-0.102	-0.270504	0.05762	0.01671	-0.2609	-0.1211	-0.1864
Hs6-31-16-4	0.4166	0.2506	-0.02053	-0.255727	-0.0628	0.2614	0.2265	0.1115	0.1938	0.3709	-0.06725	0.2409	0.2074	0.05389	0.0342	-0.02288	0.4996	0.126651	-0.0151878	-0.050836	0.177813	0.01389	0.24	-0.003551	-0.0951422	-0.0301807	-0.1447	-0.2664	0.269	0.0234567	-0.0242911	-0.086	0.05577	0.02421	-0.1471	-0.06018	0.06485	-0.12646	-0.015044	-0.5686	0.04274	-0.3313	-0.1055	0.1661	0.144	0.09784	-0.3418	-0.0500303	0.0731098
Hs6-5-8-13	0.173	-0.0394875	-0.06899	0.4031	-0.01878	0.2598	-0.05479	-0.04121	0.08891	0.131	-0.1946	0.4318	0.05447	0.001301	-0.0002215	0.1247	0.07413	0.08349	-1.5e-09	0.1671	0.1121	0.0257975	-3.5e-06	-0.3537	-0.1896	-0.1313	-0.0920933	-0.3143	-0.153	-0.1382	0.1205	-0.077955	0.1021	-0.0361261	-0.1368	-0.2803	0.0820343	-0.1695	-0.04463	-0.1668	-0.3051	-0.4598	-0.5385	-0.3341	-0.4501	-0.4126	-0.8391	-0.2551	-0.2097
Hs6-31-14-21	0.375	0.3165	0.8131	0.04321	0.2145	0.526	0.3802	0.3156	-0.02415	0.4189	-0.1685	0.3691	0.3872	0.1014	0.1483	-0.0229	0.372	0.3524	0.6307	0.4286	0.03716	0.5092	0.1052	0.299	-0.2688	-0.255	0.7159	-0.18	-0.02281	0.153	-0.4127	-0.04881	0.2818	0.0530369	-0.2639	-0.07504	0.112	-0.03311	-0.2045	-0.5173	-0.01773	-0.02699	0.0269429	0.09827	-0.01937	-0.0629844	-0.661	-0.464	0.07024
Hs6-10-14-15	0.0386433	-0.08651	0.1688	0.4458	0.0370258	0.1971	-0.0298	-0.02713	0.08825	-0.01773	0.2872	0.2515	0.7446	0.1532	0.1319	0.3328	-0.03538	0.2479	0.3421	0.3381	0.1383	0.07484	-0.1903	-0.2069	0.0044445	-0.7712	-0.1111	0.07548	-0.08696	-0.2046	-0.3353	-0.1129	-0.03931	-0.154313	-0.2625	-0.1148	0.2284	0.1022	-0.1173	0.3111	-0.3419	0.192	-0.4011	-0.08318	-0.2409	-0.3255	-0.04027	-0.02169	0.2009
Hs6-22-7-17	0.149439	0.08924	0.129374	0.321	0.06882	0.217	0.09469	0.1788	-0.04771	0.2552	-0.01004	0.2114	0.4199	-0.005609	0.04701	0.2824	0.06834	0.2184	-0.0905056	0.07923	0.1145	-0.06807	0.003586	-0.01249	-0.08071	-0.1202	0.0967	-0.05197	8.99e-10	-0.2133	0.127933	0.1973	0.1553	-0.0140933	-0.1818	-0.0571	-0.04965	-0.4786	-8.66e-10	-0.2619	-0.3471	0.11	-0.032218	-0.1561	-0.1533	0.04815	0.192656	0.00534667	-0.1016
Hs6-22-11-19	-0.06843	-0.005952	0.0431	0.05599	0.0493187	0.197801	-0.03185	0.006343	-0.03405	0.1365	0.03478	0.106374	0.08681	0.04814	-0.0405	0.06639	-0.007391	0.03221	0.1048	-0.2678	0.04383	-0.1722	0.05909	-0.1802	-0.5791	0.02482	-0.3093	-0.1127	-0.1572	-0.1479	0.054	0.06479	0.02954	-0.0117148	0.1347	0.05835	0.08204	-0.2945	-0.07486	-0.2688	-0.09966	0.07119	0.1234	0.09817	-0.1135	-0.02431	-0.18562	-0.0322367	-0.1357
Hs6-31-25-13	0.2855	0.517	0.3875	0.35284	0.4508	0.37614	0.5208	0.245	-0.0562389	-0.09044	1.022	0.1868	0.642	0.4751	0.238163	0.2322	-0.074116	-0.3737	-0.1543	0.178289	0.2321	-0.5577	0.3435	-0.009647	-0.6466	0.6632	-0.6526	0.4458	-0.0950959	0.5411	0.5019	-0.0918729	0.7186	0.3472	0.2236	0.3108	-0.2214	-0.1327	0.2964	-0.1104	0.01676	-0.2976	-0.6393	-0.3139	-0.07604	-0.5474	0.166975	0.3335	-0.6367
Hs6-17-18-2	-0.04117	0.06543	-0.1532	0.144804	0.1141	0.149706	-0.01584	0.2644	-0.08346	0.1232	0.2523	0.06781	-0.006531	-0.05641	0.086836	0.0796409	-0.0202866	-0.04704	0.1877	0.149104	0.06229	-0.05179	-0.3609	-0.1773	-0.561	0.06981	-0.3629	0.05595	-0.191	-0.003723	0.09538	0.1007	0.2793	-0.01721	0.01392	-0.09569	-0.02834	-0.39	-0.001961	-0.2389	-0.144807	-0.01361	-0.10694	-0.1448	-0.1503	-0.2427	0.5401	0.2663	-0.6263
Hs6-23-22-12	0.3295	-0.0616	0.5008	0.07157	0.0642875	-0.04442	-0.030734	0.1538	0.1176	0.2716	-0.0411	0.1407	0.005537	-0.2299	0.1718	-0.0481165	0.2316	-0.05038	3.8e-09	0.1276	0.4431	0.2398	-0.0565	-0.2825	0.132	-0.046261	-0.1626	-0.216	0.007477	0.0526916	-0.2892	-0.3408	-0.04516	-0.2477	-0.076262	0.1408	-0.2323	-0.9392	0.1615	0.2879	-0.04359	-0.09038	0.0961233	-0.09811	-0.08491	-0.01565	0.8919	-0.192037	-0.1589
Hs6-28-11-17	0.1313	0.1466	0.3615	-0.0139887	-0.0493633	0.0913467	0.09192	0.005099	0.099	0.5509	-0.01831	0.098025	0.1371	0.06596	0.0440244	0.3279	0.121029	0.07904	0.06181	0.11099	0.2871	-0.2329	0.05048	-0.1148	0.01934	0.1226	0.1255	-0.1705	-0.03966	-0.1158	-0.1576	-0.1152	0.04894	0.1891	0.06728	-0.005336	-0.01043	-0.5185	0.0448	-0.2366	0.08563	-0.1395	0.0460086	0.09407	0.2166	0.1697	0.158576	-0.116915	-0.03431
Hs6-29-1-4	0.6652	0.9641	0.6157	0.3358	-0.03991	0.2487	0.6612	0.1529	0.1746	-0.047	0.07468	-0.1105	0.5347	0.1885	0.3088	0.374	0.4272	-0.2484	0.035953	0.06757	0.020745	-0.007811	-0.1423	0.2969	0.06017	0.1404	0.6126	0.1374	0.247	0.1579	0.155732	0.05488	0.5442	0.4592	-0.1093	0.38	0.2067	-0.3925	0.4629	-0.2162	0.07963	0.1432	-0.2079	0.17	-0.06887	-0.1979	0.4681	-0.0277601	-0.1556
Hs6-30-23-6	0.357775	0.1184	-0.3381	0.07892	0.1043	0.3783	-0.04367	0.04102	-0.04533	0.05663	0.2961	0.2502	0.036884	-0.007279	0.1232	0.1025	0.07399	0.4402	0.001674	0.1882	0.1649	0.04093	0.02553	-0.4536	-0.4756	0.1362	-0.1229	-0.06299	-0.06384	-0.001674	-0.2057	-0.2809	0.008809	-0.0477687	-0.009833	0.1033	-0.2052	-0.2074	-0.1437	-0.09702	-0.1814	-0.4698	-0.3746	-0.2711	-0.1428	-0.03466	0.2962	-0.03221	-0.3308
Hs6-2-8-22	0.1388	-0.2181	0.0746	0.09284	0.0168067	0.3213	-0.01904	0.0165	-0.03257	0.1693	0.05061	0.3094	0.0523171	0.004884	0.07559	0.2592	1.37e-09	0.081305	0.5271	0.00256	0.2963	0.07804	0.1597	0.2767	-0.5398	0.00471914	-0.05874	-0.2809	-0.01548	-0.1284	0.233	0.1316	-0.03555	-0.03599	-0.0565923	-0.3144	0.108683	-0.168837	-0.0198767	-0.1693	-0.2417	-0.1131	0.2602	-0.1412	0.07912	-0.1751	0.02076	0.2043	0.03912
Hs6-3-23-16	0.8125	-7.01e-09	0.7928	0.015527	-0.3643	-0.027212	0.1045	0.2348	-0.0310759	0.07364	0.3698	0.0135556	0.08451	-0.03818	0.08995	0.081494	0.0247765	-0.02515	0.2258	0.044719	0.05654	-0.3175	-0.1692	0.1363	0.1545	-0.1236	0.1991	-0.2003	-0.01368	-0.03288	-0.1812	-0.01622	0.1969	-0.1032	0.4619	-0.2799	0.1365	-0.1815	0.05551	0.08776	-0.10558	-0.05901	-0.02487	-0.003345	0.5095	0.4068	0.0303333	-0.03702	-0.0939
Hs6-10-14-22	0.07586	-0.05472	-0.0575	0.3406	0.4831	0.08907	-0.03264	0.008239	0.264	0.08391	-0.2212	0.2763	0.058958	0.1441	0.1075	0.04614	0.01946	0.07886	-0.0279486	0.08684	0.09358	-0.01881	0.09249	-0.003857	-0.01209	-0.08649	0.2177	0.1855	0.2165	0.1927	0.7364	0.2074	-0.07558	0.1683	-0.123	-0.2237	0.2858	0.1841	-0.1199	-0.03779	-0.303	0.1406	0.4045	-0.2657	-0.2801	-0.2433	-0.1163	0.0510066	-0.01543
Hs6-14-22-21	0.3835	0.02937	-0.2544	0.2177	0.0637636	0.0439	-0.02289	0.0341	0.1496	0.3166	0.04262	0.5766	-0.051745	0.08608	0.3812	0.1241	0.06951	0.08334	0.1334	0.3257	0.4172	-0.3035	0.02355	-0.227	-0.342157	-0.02767	-0.06087	-0.06917	-0.1699	-0.0532529	-0.2193	-0.163898	0.1097	-0.2383	0.1419	-0.01275	-0.2402	-0.269688	-0.103	-0.00385	-0.142	-0.2641	-0.0692	-0.3508	-0.1034	-0.274	-0.6993	-0.05218	-0.1707
Hs6-18-16-17	0.1317	0.3029	0.04556	0.3801	0.3615	0.3472	-0.1587	-0.1134	-0.01148	0.003288	0.2837	0.210098	0.06309	0.1489	0.2933	0.1373	0.3189	0.06072	0.3417	0.1113	-0.038666	-0.05295	-0.1754	0.4201	-0.161593	-0.2694	0.6671	0.3742	0.448	0.3659	0.4493	0.2961	0.2652	0.2425	0.2687	-0.01133	-0.1301	-0.12	-0.4161	0.1661	0.2289	0.02438	0.2697	0.08965	-0.5039	-0.1894	-0.4174	3.41e-09	-0.1382
Hs6-20-21-23	0.06568	0.2354	0.2262	-0.04694	0.07912	0.5075	0.1289	-1.51e-09	0.05185	-0.02021	0.3262	0.153475	-0.07527	-0.0607798	0.2918	0.282	0.1427	0.003599	-0.3926	0.2357	0.04294	0.01869	-0.07766	-0.1989	-0.201855	0.2212	-0.1346	0.2656	-0.1427	0.07333	0.2185	-0.339	-0.00926556	-0.1173	0.2176	-0.01776	-0.118144	-0.3594	-0.2363	-0.07575	0.01655	-0.3875	0.12015	0.06875	0.0342348	-0.0603631	0.2679	0.24	-0.3781
Hs6-20-20-25	0.297803	0.06845	0.07078	0.4317	0.06138	-0.006437	0.314	-0.0548	0.067035	0.1348	0.03372	0.1988	0.178995	0.03445	0.143708	0.0292729	0.0391102	0.08578	0.05039	0.096996	0.1654	0.0284	-0.2861	-0.1567	-0.2588	-0.0509	-0.09848	-0.04123	-0.1738	-0.1121	0.02299	-0.04424	0.4148	0.06339	-0.2982	-0.07809	-0.2945	-0.3179	-0.07103	0.06903	0.1716	-0.06672	0.01914	-0.04992	-0.1169	-0.006989	0.284534	0.003463	-0.173
Hs6-21-4-15	-0.09175	-0.1082	0.2755	-0.0710811	0.1427	0.3152	0.1042	-0.07938	0.07686	0.007365	0.0712	-0.2337	0.2831	0.2206	0.03774	0.01659	-0.03591	0.1866	-0.1178	0.09184	-0.08233	0.3573	0.06992	0.02401	0.0576	-0.04231	-0.004023	0.05573	-0.0002935	-0.2949	-0.0137462	0.049071	0.07104	-0.3959	-0.4702	-0.1649	0.16953	0.1581	-0.1082	-0.5973	-0.256	-0.06531	0.004022	0.4675	0.1338	-0.2174	-0.6984	-0.2093	-0.08488
Hs6-26-13-21	0.1472	0.07057	0.05959	0.09178	0.01048	0.3768	-0.03402	-0.05209	0.1767	0.3371	0.08532	0.3212	0.0740111	-0.06572	0.0996234	0.1275	-0.04197	-0.03124	5.96e-10	0.094466	-0.07871	-0.0338	0.1142	0.2187	-0.3355	-0.2506	-0.4309	-0.08821	-0.17	-0.191	-0.256	-0.07863	0.1495	-0.004374	-0.1024	0.06034	0.08492	-0.2569	-0.0729	0.1905	0.3107	0.2433	-0.03326	0.03397	-0.06266	-0.1758	0.2879	0.04215	0.1015
Hs6-16-1-19	0.2819	0.09302	-0.001926	0.3795	-0.09017	0.183	-0.05949	0.3917	0.06147	0.358	0.1263	0.33973	-0.109037	0.03301	0.02379	0.02	0.17	0.1431	-0.1487	0.6794	0.117083	-0.08968	-0.1027	-0.145285	-0.1375	-0.04968	-0.1556	-0.1479	-0.0729956	-0.009036	-0.08372	-0.2195	-0.03894	-0.02075	0.02388	-0.08118	-0.2011	0.08039	0.001077	0.1841	-0.2429	-0.3636	-0.3171	-0.2634	-0.3415	-0.2371	-0.4339	-0.04093	-0.1005
Hs6-21-24-19	-0.0297108	-0.005585	-0.0793125	0.2466	0.006205	0.133436	0.06747	0.02867	0.003142	0.06767	0.004228	0.192894	0.06433	0.005305	0.3935	0.1206	0.1159	0.1831	0.1498	-0.1195	0.2123	0.1188	0.2312	-0.06656	-0.1174	0.1811	-0.1151	0.00601	-0.06059	-0.008597	0.0286	0.2169	-0.01914	0.02767	-0.3088	-0.08615	0.03809	-0.003723	0.1797	-0.08726	-0.1435	0.1071	0.004231	0.01713	-0.03612	-0.3061	1.055	0.134	0.03298
Hs6-7-4-18	0.2934	-0.009798	0.1404	0.08414	0.0952	0.3926	-0.0244	-0.03231	0.2883	-0.01514	0.05426	0.06481	0.000932	-0.03051	0.01804	0.1039	0.05089	0.0606	0.2251	-0.004287	0.289	0.04846	-0.1649	-0.03666	0.08181	0.025213	-0.05766	-0.08118	-0.09242	-0.02384	-0.05267	-0.08449	-0.0376	-0.2029	0.0180244	-0.4125	0.07848	0.0255417	0.199	-0.09154	-0.2219	-0.3722	0.1766	0.004612	-0.1479	-0.1926	0.153129	0.0233767	-0.0815
Hs6-18-3-23	0.032943	0.04263	0.1122	0.00313	0.1127	0.1836	0.2025	0.222	-0.05931	-0.02971	-0.1585	-0.05861	-0.0818	-0.009834	0.07591	0.1372	0.1375	0.01022	0.06473	0.0292	0.0598	0.1081	0.08754	0.2162	0.4606	-0.02736	0.1494	-0.1183	0.135	0.1304	-0.04187	-6.13e-10	-0.1178	-0.2387	-0.1968	-0.1614	-0.01632	-0.03508	-0.02908	-0.2111	-0.04073	0.4788	0.08575	-0.3081	-0.1467	-0.361	-0.788	0.2335	0.1649
Hs6-31-24-18	0.03899	0.1272	0.2987	0.1263	0.002314	0.2353	0.06359	0.001548	0.2701	0.166	-0.319	0.2432	0.06515	0.003565	0.1183	-0.06326	0.3943	0.1358	-0.02367	0.3179	0.2517	0.09906	-0.1471	-0.0711	-0.2076	-0.06453	-0.1129	-0.4286	-0.1332	-0.1522	-0.2281	-0.02745	0.2245	-0.0618	-0.01738	0.2318	0.1197	-0.094	-0.02917	-0.5247	0.1017	-0.01616	0.6577	0.059112	0.051526	0.227	0.518	-0.1433	-0.2382
Hs6-1-20-11	0.5087	0.929	0.3914	0.63	0.332009	0.5956	0.5868	0.1847	0.1787	0.05259	0.6049	-0.1341	0.509	0.8477	0.5642	0.6995	0.6373	0.4694	0.4849	0.9797	0.1267	-0.446	0.2427	0.6595	-0.43911	-0.2744	0.2392	0.4032	0.5854	0.7319	-0.01657	-0.007031	1.105	0.3167	-0.02792	-0.2762	-0.03589	-0.312276	-0.2232	-0.1845	-0.3902	-0.1	-0.7001	-0.090997	-0.5668	-0.6209	-0.1688	1.058	-0.3944
Hs6-12-7-23	0.2648	0.01185	-0.1477	0.3696	-0.05447	0.2651	0.09837	0.1631	0.003127	0.08387	-0.06485	0.2084	0.0641333	-0.01185	0.07883	0.3609	-0.0110057	0.03913	0.02639	0.08675	0.09056	-0.1324	-0.1682	-0.03243	-0.0694525	-0.04814	-0.1642	-0.05821	-0.02158	0.0473	0.03867	0.05057	-0.1535	-0.07521	-0.02055	-0.008048	-0.1313	0.02442	0.0324289	0.1763	-0.2749	-0.3445	0.134	-0.1902	-0.03288	-0.1119	0.2958	0.02462	-0.01455
Hs6-22-7-16	0.2624	0.09259	-0.1405	0.0067	0.090062	0.4607	-0.03519	0.2216	0.1008	0.09599	0.07534	0.2794	0.2259	-0.02869	-0.04559	0.1147	0.1059	0.006059	-0.04555	0.1533	0.1977	8.26e-11	-0.04054	-0.03745	-0.1973	0.1042	-0.01478	-0.04931	0.0527	-0.03191	-0.021615	0.0617	0.243	-0.105	-0.117	0.06289	0.149	-0.224127	-0.3368	-0.02548	0.1323	-0.08538	-0.0794	-0.2524	-0.2642	-0.1392	0.04737	-0.021444	-0.1974
Hs6-22-25-22	-0.03064	0.08725	0.001405	0.1232	0.0518946	0.07794	-0.1318	-6.73e-09	0.3	0.2081	0.0329	0.05174	-0.091326	-0.0004455	0.05496	0.07188	0.2324	0.0356	0.1616	0.1342	-0.01084	-0.1667	0.04495	0.07561	-0.06444	0.1598	-0.1355	0.1019	-0.1917	0.01962	0.3837	0.07549	-0.1317	-0.1822	-0.01592	0.004007	-0.04429	0.0004455	-0.09545	-0.1277	0.1197	-0.1271	-0.3307	-0.3859	-0.3633	-0.0676	-0.6834	0.2017	0.03558
Hs6-24-4-13	0.3829	-0.3913	0.01298	-0.002449	0.0143286	0.564	-0.02408	0.4085	0.1891	0.1156	0.0343	0.16	0.07868	-0.02531	-0.0664	-0.05678	0.2096	0.2823	0.2136	0.052334	0.2995	0.01845	0.2243	-0.3699	-0.2179	-0.1558	-0.2348	0.01318	-0.1789	-0.01298	-0.09515	-0.1015	-0.1497	0.05117	-0.3802	0.1484	0.183	-0.1994	-0.0749	-0.07825	-0.191	-0.1873	-0.3898	-0.0068	0.3507	0.2207	-0.2392	-0.1782	-0.0394
Hs6-26-16-7	0.07033	0.1632	-0.04703	0.2019	0.189229	0.2548	0.2994	0.1683	-0.03939	-4.52e-09	0.2996	0.2504	0.2945	0.4554	0.3174	0.126	-0.04076	-0.0474062	0.0412778	0.01552	-0.020311	0.06899	0.2748	0.2337	0.2546	0.1377	0.3583	0.1954	0.1851	0.01222	0.09926	0.3188	0.2944	0.1731	0.1619	0.1602	-0.2995	0.1675	-0.2427	0.1229	-0.05723	0.00554	0.1676	-0.07248	-0.5882	-0.1792	-0.2262	-0.1651	-0.1159
Hs6-26-5-20	-0.1591	-0.06208	0.03205	0.2443	0.4013	0.1861	0.2588	0.2899	-0.0524	-0.06162	0.1598	0.5424	0.8401	0.1584	-0.124	0.1595	0.03512	0.362	0.3404	0.2278	-0.1234	0.04785	0.2893	-0.3355	-0.03308	-0.1566	-0.2681	-0.0542	-0.3752	-0.1401	-0.231	0.2152	0.041	-0.1934	-0.303	-0.2469	0.0957	-0.08605	-0.109374	-0.1246	-0.151834	0.1852	0.093821	0.2033	-0.1971	-0.1804	-0.3604	-0.2344	0.008794
Hs6-31-2-15	-0.04666	-0.3442	0.5915	0.135807	0.223	0.114237	-0.03352	-0.03656	0.0587	-0.05268	0.6062	0.5781	-0.02998	0.4829	0.2484	0.1926	0.08825	0.4738	0.3076	0.050704	0.2115	0.102841	0.3547	0.8231	-0.3524	-0.1532	-0.6142	0.1317	0.3261	0.5343	0.004606	-0.08014	0.02115	-0.2666	0.09739	-0.07562	-0.1201	-0.1225	-0.1023	-0.668	0.00214678	0.16	0.102967	0.0140378	0.02855	-0.1857	-0.4634	-0.3586	-1.47e-08
Hs6-31-14-20	0.6729	0.1018	0.2675	0.3712	0.07626	0.7417	-0.08309	0.2669	0.206186	0.05093	0.0169022	0.6038	0.1619	-0.1599	0.2897	0.289789	0.2436	-0.06707	-0.09321	0.3555	0.1402	-0.1658	0.0451681	-0.3618	-0.7062	0.0325	-0.4338	-0.2286	-0.2729	0.02288	0.1365	-0.1727	0.0886	-0.1196	-0.3516	-0.001969	-0.1357	-0.5711	-0.1329	-0.4296	0.1285	-0.4449	0.3187	-0.2744	-0.234	-0.1396	0.1342	-0.2001	-0.1302
Hs6-1-22-3	-0.08088	-0.02777	0.04085	0.2481	0.176	-0.01791	0.06992	-0.3637	0.01395	-0.1247	0.3071	0.03619	0.09882	0.2786	0.3486	0.09541	-0.02996	-0.1122	0.1796	-0.09671	-0.07333	-0.1501	0.3065	0.663	0.2788	-0.3255	0.198043	0.1122	0.4456	-0.07255	-0.01192	0.03679	0.2968	0.01192	0.142	-0.5557	0.006833	0.1864	-0.1395	0.0158	-0.07869	0.218	-0.03547	0.03116	-0.385	-0.2665	-0.4231	-0.1534	-0.04026
Hs6-12-16-21	0.07551	0.2988	0.07125	0.4495	0.0692801	0.05911	0.01847	0.1441	0.01598	0.01929	0.3921	0.4883	-0.1633	-0.03986	0.3574	0.2897	-0.01473	0.0009595	-0.03083	0.2228	-0.0366344	-0.2922	-0.2254	-0.1344	-0.0816433	0.1314	-0.1435	0.0515	-0.09372	0.2566	0.1869	-0.3048	0.07421	0.174	0.0905856	0.01296	-0.1779	-0.1662	0.1204	-0.1731	-0.516	-0.1614	-0.1594	-0.117	0.09646	-0.0913	0.1958	-0.1212	0.04474
Hs6-15-13-13	0.4423	0.3009	0.04096	0.08799	0.2194	0.1841	0.1202	0.1188	-0.09541	-3.88e-09	0.1047	0.1855	0.1917	0.1803	0.1744	0.1466	-0.07212	-0.06626	0.2024	0.07559	-0.3437	-0.2343	0.1989	0.09546	0.03331	-0.0009895	-0.1589	0.08724	0.01776	-0.09999	-0.04088	-0.03231	0.07612	0.1011	0.02701	0.2856	-0.1048	-0.06663	0.3098	0.3048	-0.4088	0.1442	-0.2169	-0.3446	-0.603	-0.7108	-0.4398	-0.2401	0.2661
Hs6-18-17-17	0.2266	0.007037	-0.007037	0.1538	0.01139	0.3813	0.01566	-0.05586	0.05273	0.110133	-0.02308	0.3626	-0.06219	-0.06715	0.1327	0.1175	0.1271	0.1319	0.01643	0.2956	0.1331	0.2691	-0.1221	-0.08593	-0.0780525	0.02438	-0.03973	-0.2363	-0.001849	-0.1053	-0.04048	-0.1035	0.016	-0.02438	0.01192	-0.08352	-0.1398	-0.1896	-0.05002	-0.1371	-0.02847	-0.2454	0.0849	-0.2197	-0.3145	-0.3111	0.02491	0.068815	-0.04536
Hs6-19-13-15	0.03416	0.04202	0.04961	0.1497	0.02142	0.4107	-0.03539	-0.03421	0.4729	0.3614	3.22e-09	-0.03972	-0.3349	-0.01049	0.1857	0.2898	0.2575	0.02727	0.16097	0.3706	0.08147	0.01415	-0.1036	-0.1892	-0.2182	-0.01864	0.1322	-0.02669	-0.2516	-0.103543	-0.1988	-0.2403	0.05636	-0.0346	0.001029	-0.01255	0.01528	-0.1765	-0.09242	-0.01506	0.02386	-0.2842	0.5122	-0.1352	-0.1833	-0.1046	-0.5395	-0.2339	-0.06438
Hs6-25-25-16	0.3838	0.3743	0.1142	0.463	0.3424	0.1987	0.408	0.4068	0.5672	0.7304	0.2759	0.426928	1.037	0.02251	0.7836	0.4175	-0.09789	0.04635	0.5031	0.09821	0.08212	0.02051	0.332	0.5176	-0.5337	-0.6202	0.1469	-0.003126	0.5377	0.4127	-0.08563	0.295	1.196	0.6721	-0.183	0.05969	0.05721	0.03786	-0.078754	-0.1128	0.7441	0.4772	0.3639	0.2872	-0.02202	-0.4553	-0.6858	0.02	0.3073
Hs6-27-2-2	0.2647	-0.08853	0.03343	0.04358	-0.01228	0.3083	-0.00608	0.1961	0.2104	0.23	-0.01614	0.2687	-0.0688829	0.08719	0.2358	0.265	0.2509	0.2622	0.3783	0.347	0.2696	-0.04658	0.1856	0.02596	-0.09564	-0.1071	-0.02628	0.07384	-0.2364	0.09786	0.1657	-0.03407	-0.04902	-0.1481	0.1033	0.1257	-0.01387	-0.1647	-0.02054	-0.1213	0.06983	1.26e-09	-0.2248	0.01605	-0.09151	-0.09411	-0.2124	0.2053	-0.08998
Hs6-2-9-10	0.2783	-0.02808	0.2324	0.0434	-0.04569	0.2665	-0.01518	-0.236	0.1105	0.03119	0.0318112	0.3567	0.004721	-0.05427	-0.07813	0.2095	0.141	-0.08857	0.02932	0.2249	-0.04158	-0.1088	-0.1461	-0.228	-0.245	-0.09991	-0.101	0.1214	-0.05152	-0.1293	0.06889	0.01364	0.22	0.1087	-0.2592	-0.2701	-0.0329344	-0.09268	0.1582	0.02331	0.03336	-0.063541	-0.07855	-0.02473	-0.1427	-0.03289	-0.0408371	-0.3224	-0.1104
Hs6-10-10-19	0.6929	0.3544	0.8698	0.8469	0.0672	0.4204	0.09892	0.04302	0.2108	0.1475	0.2674	-0.02556	0.307911	0.8198	0.5484	0.8332	0.118	0.2314	0.3006	0.5718	-0.2894	-0.3102	-0.1012	0.1611	0.648	0.2736	0.4261	-0.2532	0.02746	0.009274	0.1839	0.06923	0.4607	-0.067	-0.226	0.6872	-0.03188	0.4325	-0.1248	-0.1734	-0.6423	0.3331	-0.07904	-0.1025	-0.06405	-0.3306	-0.4982	-4.61e-09	0.04321
Hs6-14-24-12	0.1012	0.1536	-0.1475	0.1649	0.279	0.4258	0.01876	0.0346	0.246	0.3558	0.04793	0.4615	-0.01709	0.03693	0.2006	0.2295	0.1615	0.06571	0.06988	0.2893	0.0008235	0.06074	5.06e-09	-0.05936	-0.06841	-0.01258	-0.009334	-0.159	0.1608	0.1357	0.05545	-0.08986	0.3248	-0.0165	0.131	-0.1024	0.05991	-0.09167	-0.08816	0.05582	-0.1108	-0.2021	-0.01206	-0.1177	-0.2491	-0.02461	0.2439	-0.05366	-0.0919624
Hs6-16-1-22	0.3747	0.01754	0.04543	0.13816	0.006644	0.2526	0.0272	0.1345	0.2126	0.2998	0.1481	0.2504	-0.07238	-0.02731	0.3016	0.3246	0.1396	0.00734	-0.1723	0.2224	0.05142	-0.08162	-0.1252	-0.07516	-0.309627	0.03991	0.01577	-0.07892	-0.1246	-0.04049	-0.1139	-0.2094	0.1796	0.03308	0.2059	-0.001996	-0.2178	-0.1328	-0.1032	-0.03089	-0.205	-0.1626	0.2105	-0.1684	-0.175	-0.1613	-0.266	0.00473875	-0.01653
Hs6-18-20-9	0.01485	-0.006661	0.01486	0.0784	0.114	0.5397	0.1314	-0.06431	0.06822	0.04132	0.07906	0.1348	0.1297	0.004492	0.1357	0.1232	-0.1044	-0.0877	0.07793	0.1571	-0.2347	-0.001355	0.01101	-0.0511	-0.4649	-0.04664	-0.325	-0.06457	0.04581	0.1813	-0.004492	-0.1799	0.2631	0.1054	0.1294	0.01783	-0.1702	0.02105	0.3296	0.03756	0.03669	0.5123	0.0112	-0.2868	-0.2833	-0.5964	-0.5322	-0.212	-0.1325
Hs6-20-3-16	0.141	0.121	0.2008	0.1022	-0.08707	0.1206	0.0301	-0.04228	0.4057	0.2425	0.02687	0.1009	-0.1168	-0.06482	0.08079	0.1075	0.2457	0.2595	0.265	0.03801	-0.01039	-0.1004	0.02739	0.2449	-0.11739	-0.4185	-0.006365	-0.06705	-0.1749	-0.1171	-0.5775	-0.06606	-0.1104	0.363	0.2112	0.05681	-0.05405	-0.252	0.253	-0.09538	0.04354	-0.01202	0.3205	1.07e-09	-0.1476	-0.09413	0.1229	-0.0972675	0.1536
Hs6-29-15-20	0.2415	0.3537	0.3846	0.1258	-0.0818557	0.5531	-0.02568	0.1311	-0.0902	0.124	0.01114	0.07976	0.3647	-0.1264	0.0903694	0.07987	0.01314	-0.04105	0.04764	0.08267	-0.0903	-0.003623	-0.06267	0.09551	-0.3353	0.02877	0.2342	-0.08664	0.05339	-0.02452	-0.1357	0.1503	0.02829	0.09778	-0.4488	-0.1093	-0.03858	-0.2721	-0.01787	-0.305	0.2546	0.3114	0.2702	0.08099	-0.03456	0.2329	0.2075	-0.3725	-0.187
Hs6-30-21-15	0.5747	0.675	0.3787	0.4307	1.011	0.5605	0.6366	0.7421	0.4799	0.339	0.337	-0.1332	1.161	0.4144	0.689	0.5803	0.004485	0.5458	0.4242	0.2711	-0.08392	0.1451	0.2797	0.3437	-0.107	-0.3775	-0.3501	0.0562	-0.1242	-0.1172	-0.2441	-0.1684	0.9246	-0.3322	-0.1124	-0.1136	0.07109	-0.2473	-0.2498	-0.1919	0.1406	-0.052166	0.1935	-0.06797	-0.1235	-0.2109	-0.2108	-0.5328	-0.1461
Hs6-31-2-2	-0.3307	0.1708	0.06478	-0.0230013	0.1851	0.0384596	0.09688	-0.002449	0.003113	-0.078139	0.3371	0.1527	0.1649	0.01865	0.154481	-0.03854	0.03651	-0.05331	-0.1163	-0.0577275	0.006606	-0.1813	0.254	0.2949	0.09579	0.07783	-0.02691	0.2378	0.07677	-0.02118	0.08959	0.2088	0.08545	0.1863	-0.4386	0.2092	0.02241	0.7131	0.01164	0.2683	0.7027	0.361	-0.2017	0.0203	0.1473	-0.3125	-0.4036	-0.3479	0.1273
Hs6-32-10-15	0.1971	0.1334	0.4038	5.11e-09	0.1137	-0.06249	0.2406	0.3022	-0.0410341	0.2607	-0.00478222	-0.1439	0.1097	-0.01301	0.5281	0.1554	0.1003	-0.05241	0.06253	-5.29e-05	-0.1176	0.06322	-0.1673	0.4012	0.6385	0.4222	0.2667	0.1822	0.345	0.05414	-0.1375	0.2564	0.3332	-0.03148	-0.427	0.1474	-0.0422	-0.1828	-0.01372	-0.2116	0.2096	0.1487	0.2665	0.4665	0.163828	0.25363	0.6529	-0.2648	-0.112
Hs6-2-13-19	-0.1465	0.001156	0.2967	0.03221	0.09108	-0.08242	0.14	-0.04539	0.1015	-0.02728	0.3802	-0.0210075	0.1836	0.3556	0.2317	0.1879	0.1813	0.1169	0.521	-0.0152	0.01448	-0.2886	0.2846	-0.01561	0.0548387	-0.02961	-0.02511	-0.3229	0.4621	-0.5068	-0.2936	-0.2656	0.3725	0.2809	0.2643	-0.09735	0.134	0.3481	-0.3255	-0.1253	-0.2267	0.2736	-0.1446	-0.1325	-0.378	-0.2827	-0.9498	-0.089025	-0.09432
Hs6-5-11-13	0.009893	0.155	0.2178	0.1422	-0.03596	0.1865	-0.04359	-0.003813	0.07182	0.1855	-0.1558	0.03098	0.3038	0.0531	-0.02375	0.04111	0.1876	0.08332	-0.00849	-0.02967	0.06188	-0.1123	0.1027	-0.1944	0.1454	-0.1789	-0.1372	0.0267	-0.006272	0.01968	0.1647	-0.03601	0.1723	0.2903	-0.04476	-0.1461	0.533	-0.02951	-0.1767	0.0247	-0.308	-0.3809	-0.4867	-0.1971	-0.4288	-0.415	-1.022	-0.2162	0.09752
Hs6-11-18-23	1.258	0.07471	1.063	0.4787	0.5087	0.3339	0.184828	1.33e-08	0.211	0.1224	0.152	0.3446	0.1792	0.489	0.3116	0.4967	0.03101	0.09472	0.1741	0.2013	-0.0547	-0.4545	-0.04008	0.2411	-0.193379	-0.189	-0.08044	-0.05233	0.1195	0.3159	0.5181	0.444	0.2908	0.004179	0.2916	-0.3015	0.05174	0.0347	-0.0638452	0.264	-0.05263	-0.07316	-0.318	-0.2212	-0.3007	-0.2018	0.2788	-0.07591	-0.2964
Hs6-14-24-7	0.05199	0.1029	-0.03746	-0.01152	0.1758	0.03626	0.1117	0.315	0.06712	-0.05214	0.01988	0.06959	0.08347	0.1681	0.02831	0.1915	0.01152	0.1315	0.1822	0.07255	-0.2275	-0.09018	-0.108	-0.03001	-0.08582	-0.1726	0.064537	0.08191	-0.2192	-0.3602	-0.2591	-0.01973	0.1191	-0.1621	0.01754	-0.03782	-0.07937	-0.04793	-0.1996	0.3709	0.04854	-0.07918	0.08163	0.243	-0.06786	0.03524	-0.1011	-0.1363	-0.1127
Hs6-14-17-20	-0.07305	0.3431	0.2964	0.2235	0.3594	0.09068	0.2525	0.2776	0.07781	-0.0421689	0.3728	0.3867	-0.02501	0.477	0.3708	0.2239	0.1175	0.05641	0.3978	0.1515	0.134	0.2778	-0.02124	0.01196	-0.3997	-0.001339	0.2197	-0.008864	-0.04179	0.02795	0.2165	-0.3402	0.09833	-0.2473	-1.48e-08	-0.3515	-0.09997	-0.2186	-0.1229	-0.1605	0.2412	0.1596	-0.2674	-0.1915	-0.2468	-0.1241	0.2644	0.001339	-0.1259
Hs6-15-13-2	0.2229	0.3045	0.101	0.3433	0.1563	0.1676	0.3787	0.387	0.1041	-0.2161	0.1736	0.2606	0.2012	0.2476	0.4035	0.2643	0.03669	-0.1187	0.1498	-0.2371	-0.3333	-0.2669	-0.3699	0.8761	-0.4627	-0.359	0.6245	0.07632	0.7516	0.1981	0.1912	0.3094	0.2433	0.415	0.3257	-0.1064	-0.2445	-0.1422	-0.202	0.5672	0.1336	-0.188	-0.1553	0.4061	-0.1	0.2013	0.4794	0.05083	-0.05746
Hs6-15-17-18	0.5272	0.0771	0.01581	0.2333	0.1826	0.5597	0.06645	-0.003891	0.1558	0.283	-0.1637	0.5737	-0.0542725	-0.04879	0.211	0.4123	0.03148	0.04438	0.1417	0.2715	-0.03611	0.02437	-0.3	-0.2953	-0.3477	-0.1041	-0.1831	-0.03223	-0.1484	-0.1479	0.03671	0.03338	0.0177	-0.03361	-0.09745	-0.07239	-0.055558	-0.06378	0.01618	0.1279	-0.06382	-0.4946	0.01899	-0.2902	-0.392	-0.3129	0.2664	0.01822	-0.2488
Hs6-18-4-20	0.291543	0.1808	0.2642	0.08573	0.2744	0.5798	0.3077	0.09465	0.0644	0.1736	0.1218	0.1261	0.3228	0.02963	0.2827	0.2668	-0.06226	0.1085	0.1548	0.2336	0.01315	-0.05438	-0.1128	0.121	-0.1165	0.04691	0.2712	-0.06067	-0.00622	0.07259	0.06744	0.0205	0.2228	-0.7021	0.1116	-0.2014	-0.03909	-0.0997	-0.07479	-0.1354	-0.09498	-0.03967	0.1308	-0.3272	-0.4549	-0.2998	0.09314	0.05412	-0.2984
Hs6-19-3-20	0.6761	0.2809	0.1935	0.24145	0.5589	0.5828	0.2816	0.2094	0.5493	0.4425	0.1442	0.3951	0.7129	0.3237	0.5108	0.5434	0.002887	0.231	0.3807	-0.04812	0.1065	-0.02372	0.03709	0.1618	-0.2456	-0.3416	0.07196	0.1993	-0.2029	0.2602	0.2418	-0.09906	0.159	-0.04615	0.2207	0.09531	0.3526	-0.2113	-0.1287	-0.1121	0.9017	-0.1856	0.11331	-0.1113	-0.1874	-0.268	0.1369	0.004071	0.1354
Hs6-21-6-3	-0.08287	0.04411	-0.0883	0.01744	0.2642	0.3535	0.3495	0.04275	-0.1014	-0.05649	-0.09519	0.04757	0.05513	0.303	0.2326	-0.1188	0.04047	-0.103	-0.03567	0.07373	0.03787	0.09653	-0.02694	0.5174	-0.1691	-0.1276	0.09866	-0.02593	0.00977	0.2866	-0.01247	0.1811	0.464	-0.004857	-0.2311	-0.1029	-0.01204	0.004857	-0.5729	0.2146	-0.1033	0.3563	0.7131	0.39	-0.09377	-0.2604	-0.03474	-0.1382	-0.1143
Hs6-21-9-21	-0.09991	0.3913	0.04	0.002968	0.2038	0.3234	-0.2098	0.1868	0.002341	0.05653	0.1472	-0.03135	0.196583	0.2121	0.1079	0.01064	-0.01744	-0.04255	0.1654	0.1586	-0.0198022	-0.04842	-0.002342	0.203	-0.3214	-0.4617	0.07692	0.07173	-0.2729	0.3293	-0.005615	-0.1686	0.06951	-0.007034	-0.2843	-0.2602	0.2511	-0.1357	-0.109007	-0.3708	0.01212	-0.04938	0.1207	-0.1738	-0.3476	-0.1716	0.8476	-0.1714	-0.3577
Hs6-23-10-18	-0.01982	-0.01531	0.3046	0.1416	-0.01606	-0.0095	0.05282	0.4873	0.1309	-0.01923	0.004666	0.1485	-0.01628	0.02453	0.1996	-0.07571	0.02695	-0.04416	-0.1903	0.1116	-0.02883	-0.0118	0.09599	-0.2656	-0.2313	-0.1384	-0.2642	0.1206	-0.3615	-0.2202	-0.05065	-0.2684	-0.1223	-0.1129	0.1172	0.1884	-0.1386	0.1445	-0.06192	-0.2919	0.0140156	-0.05397	0.1652	-0.1791	-0.09567	-0.05834	-0.4334	-0.3631	-0.1431
Hs6-26-21-2	0.3925	0.613	0.221	0.5294	0.1374	-0.05589	0.1493	0.5023	-0.07676	0.009758	0.223	-0.05865	0.09909	0.3265	0.379	0.09158	-0.004372	-0.2472	0.1898	0.05232	0.04379	0.01028	0.1349	0.09096	0.521	0.3161	0.2985	0.159	-0.08862	-0.1262	-0.1311	-0.04458	0.2926	-0.1279	0.1252	0.07884	0.0537	-0.02346	-0.4034	-0.1147	-0.1241	0.03137	0.07664	-0.03232	-0.09433	-0.0713213	-0.4379	-0.0008845	-0.2054
Hs6-27-23-25	-0.0004685	0.2759	-0.07432	0.198	0.2536	0.3889	0.3634	0.2907	0.04425	0.002705	0.02509	-0.01764	0.00373667	0.1218	0.1633	-0.002704	0.1161	0.02805	0.2287	0.2389	0.291	-0.08	0.1309	-0.3563	-0.8599	-0.1062	-0.1068	-0.08754	0.07857	0.6127	0.3637	0.1208	0.1661	0.5991	0.04436	0.085	-0.2332	-0.1791	-0.1187	-0.3039	-0.4778	-0.2112	-0.184534	-0.04138	-0.0271	-0.4407	0.009384	0.1682	-1.027
Hs6-30-3-18	0.4798	0.5554	0.1815	0.4393	0.0873	0.4103	0.1671	0.1181	0.3607	0.001932	0.5424	-0.1806	0.7904	-0.1346	0.45	0.07716	0.04836	0.1916	-0.02336	0.1167	0.005945	-0.1217	0.1899	0.5202	0.1808	0.6653	0.1169	0.269	0.01413	0.279	0.03265	0.07993	0.244869	-0.3516	0.2534	0.1022	-0.09288	-0.4129	-0.0618156	-0.3674	0.8009	0.05828	0.6557	0.5151	-0.08059	-0.0467714	-0.1956	-0.08822	-0.5555
Hs6-7-5-8	0.2544	0.2518	0.001835	-0.01341	0.02484	0.1818	0.03521	0.03473	0.107	0.07462	0.2202	0.1453	-0.1337	0.2509	0.2065	0.2491	0.005894	-0.03058	0.04855	0.1847	-0.04786	-0.1528	-0.2408	0.1154	0.01615	-0.01699	0.07887	-0.09083	0.1929	-0.0543	-0.03354	-0.2579	0.3036	0.09868	0.2301	-0.1644	-0.009379	0.0929	0.04521	-0.03726	-0.08065	-0.08886	0.2392	-0.09628	0.04071	-0.1329	0.02558	0.02008	-0.2299
Hs6-10-16-15	0.13	0.08596	0.1065	0.0412	0.45	0.318	0.1612	0.3529	0.3187	0.1603	0.07737	0.03877	0.3572	0.08111	0.4908	0.6245	0.1394	-0.006222	0.4655	0.4448	0.06344	0.06397	-0.373	-0.2949	0.1598	-0.3278	0.2069	-0.1006	0.03207	-0.05653	-0.211	0.2307	0.2625	-0.256	0.1296	-0.2661	-0.1605	0.2555	0.05248	-0.1266	-0.05916	-0.06427	-0.006192	0.08799	0.04615	0.1121	0.09185	-0.1161	0.2224
Hs6-11-5-25	-0.07675	9.13e-09	-0.08395	0.1302	0.1206	0.3549	-0.2191	-0.0331	0.3333	0.1571	0.004419	0.4452	-0.003463	0.3071	0.2862	0.252	-0.0251	0.0291	0.06863	0.09826	0.1198	0.2904	-0.01028	0.0577996	-0.5122	-0.144	0.08319	-0.1225	-0.2306	0.0536943	-0.03784	0.2331	-0.04595	-0.5142	0.2047	-0.04663	-0.03341	0.05124	-0.04828	0.08592	0.003417	0.155	0.4155	-0.3347	-0.3517	-0.4019	0.06904	0.1824	0.08985
Hs6-13-24-9	0.3526	0.02317	-0.02426	0.2708	0.08423	0.3219	-0.09198	0.1363	0.1728	0.168	0.008654	0.4688	-0.01695	-0.01451	0.05453	0.1419	-0.01864	0.08649	0.2853	0.2822	0.04936	0.06371	-0.1307	0.2259	-0.3608	0.1477	0.2964	-0.04204	0.1423	0.316	0.02614	2.02e-12	0.3299	-0.1691	-0.3252	-0.3777	0.1637	-0.03876	-0.08724	-0.3529	0.2793	-0.1051	-0.2185	-0.06442	-0.1072	-0.07113	-0.7332	-0.0465977	-0.1391
Hs6-15-3-1	0.2525	0.06033	-0.3958	0.182	-0.1263	0.09509	0.08368	-0.0926	0.1109	0.06747	0.3562	0.04968	-0.06389	0.1974	0.116	0.3448	-0.02534	0.2431	-0.06177	0.4562	0.5697	-0.1027	-0.002397	-0.05379	-0.7832	-0.2314	-0.26036	-0.1071	0.00792	-0.2741	0.1289	-0.1211	0.1967	-0.02877	0.009671	-0.1468	-0.0914452	-0.4232	-0.102	-0.116	-0.1122	-0.1516	0.2171	-0.2051	-0.205	-0.307855	-0.4497	-0.3858	-0.3591
Hs6-20-22-19	-0.09103	-0.09351	0.2896	0.1359	0.01146	-0.06395	-0.1135	0.003664	1.27e-09	-0.1984	0.2521	0.2847	0.018585	-0.02503	-0.09083	-0.02085	-0.09023	-0.00583	0.05678	0.1243	-0.09276	0.2839	-0.03943	-0.03871	-0.096	-0.1482	0.191	-0.1513	-0.4205	7e-05	-0.2095	0.02606	-0.4452	-0.06076	-0.3267	0.02051	0.0178	-0.1629	-0.1237	-0.007667	0.08213	0.4152	0.2425	-0.006903	0.1304	-0.04498	0.262	-0.08899	0.006995
Hs6-21-16-23	0.05101	-0.09065	0.2555	0.3134	0.1375	0.6856	0.09107	0.317	0.2415	-0.1511	-0.1244	0.1524	0.3582	0.1717	0.5789	0.2931	0.06456	0.05127	0.4211	0.3015	-0.1043	0.6563	-0.1194	0.4483	0.358197	0.01859	0.5755	0.2684	0.3327	0.1515	0.05092	0.5487	0.2288	0.07722	-0.1492	-0.1517	0.01032	-0.04702	0.01433	-0.4004	0.4268	0.3217	-0.03691	0.0373	-0.1901	-0.09704	0.3161	-0.1632	0.09086
Hs6-24-21-1	-0.08566	0.08069	-0.01747	0.256093	0.1239	0.5994	0.2599	-0.1714	0.2306	0.05669	0.4036	0.245162	0.3245	-0.09205	0.267714	0.4553	0.2689	-0.07231	0.1187	0.309277	0.03796	0.1748	-0.1317	0.000434	-0.8266	-0.3545	0.1076	0.1684	-0.04474	0.2448	-0.0644	-0.01423	0.2654	0.03725	-0.2793	-0.4775	-0.1794	-0.3068	-0.1712	0.1266	0.08143	0.2646	-0.4133	0.02471	0.0451	-0.1764	0.4686	-0.07904	-0.2733
Hs6-25-17-18	0.129767	-0.03621	0.258	0.04211	0.1293	0.09109	-0.0567	0.08401	0.03816	-0.001734	-0.02727	0.06958	0.121377	0.02593	-0.05598	0.05167	-0.03795	0.04845	0.0544	-0.0257	0.1857	-0.005263	0.2135	0.1612	-0.1208	-0.07779	-0.03281	-0.1254	-0.02975	0.268	0.2082	0.2052	0.0003965	-0.1111	-0.3369	-0.01697	0.08404	-0.2512	-0.09952	-0.4678	0.1198	-0.0003965	0.08906	-0.1943	-0.01584	-0.1013	-0.0384	0.03813	-0.1031
Hs6-28-5-19	0.4842	0.004646	0.1016	0.2617	-0.0172115	0.7466	-0.02554	-0.005803	0.341	0.4243	-0.07194	0.5845	-0.01393	-0.1337	0.2385	0.2487	0.2081	0.01593	-0.06999	0.2309	0.01016	-0.03523	0.2517	-0.2375	-0.53	-0.0127357	-0.1121	-0.1653	-0.1871	-0.1785	-0.2796	-0.3959	-0.1052	-0.1606	-0.1634	-0.01984	-0.004273	-0.8026	-0.2692	-0.0576	-0.2874	-0.4161	0.2002	-0.1878	-0.2225	-0.1849	0.05177	-0.1522	-0.3198
Hs6-29-11-17	0.3751	0.3006	0.4313	0.08917	-0.02834	0.3079	0.002515	0.1253	0.07269	0.17	0.002888	-0.09457	0.3242	-0.01012	0.05211	0.1285	-0.0266	-0.1079	-0.019444	-0.02232	-0.1118	0.5849	0.09695	0.1409	0.01958	-0.004388	0.2005	0.1544	0.117	0.1876	0.1362	0.09364	0.1734	-0.002515	-0.2624	-0.08714	0.1105	-0.01148	-0.111187	-0.4513	-0.1189	0.1647	0.2452	0.05654	-4.15e-11	0.02696	-0.3416	-0.105328	0.02567
Hs6-29-15-19	0.3338	0.2508	0.2495	0.02285	-0.128	0.4069	-0.1216	0.1544	0.1792	0.4276	0.04582	0.1085	0.1719	-0.3455	0.1409	0.07695	0.06624	-0.0972	0.06607	0.1781	0.00229	0.2148	0.2204	-0.05457	-0.604	0.07594	-8.41e-10	-0.2076	-0.06867	-0.07484	-0.08483	0.005244	0.09636	-0.196	-0.5753	-0.2615	0.05035	-0.4038	0.169022	-0.3379	0.1918	-0.1152	0.2772	-0.09737	-0.06223	-0.06959	-0.05545	-0.2163	-0.1268
Hs6-1-4-3	0.6779	1.165	0.5487	0.8214	0.8449	0.2385	0.7953	0.3425	0.2562	-0.009864	0.4463	0.9618	0.9553	1.314	0.2709	0.4549	-0.168	0.197	0.4705	0.2598	-0.26619	0.2175	-0.1397	0.8119	0.7704	0.7124	1.468	0.5907	1.023	0.3566	0.7335	1.06	1.064	1.267	0.5916	0.3902	0.4117	-0.06693	-0.1588	0.049	-0.57	1.075	-0.1484	-0.1053	-0.1514	0.009865	0.1841	-0.03028	0.6873
Hs6-3-13-22	0.2286	0.2637	0.2395	0.9293	0.6643	0.6384	0.3372	0.7681	0.6489	-0.04401	0.7111	0.555	0.5955	0.4924	0.9672	0.5717	-0.0707	-0.1237	0.1605	0.4766	-0.095897	-0.2232	0.05351	0.1809	-0.104	-0.4221	-0.1165	0.1674	-0.1505	-0.4626	-0.2849	-0.3723	1.144	0.03182	-0.05881	-0.4828	0.09749	-0.1841	-0.2162	-0.2359	0.004353	-0.1022	-0.246	-0.07764	-0.1378	-0.003624	-0.7147	-0.8548	-0.3028
Hs6-5-23-14	0.1709	-0.06129	0.2361	0.3183	0.03535	-0.1559	-0.05106	0.3038	0.07436	-0.07187	-0.001353	0.07573	0.2202	-0.02959	0.1387	0.1065	-0.001796	0.009481	-0.09225	0.176274	0.05988	-0.09802	-0.1033	-0.1693	-0.08771	0.2464	-0.1496	-0.2034	0.1591	-0.01049	0.05508	-0.1592	0.2056	-0.1727	0.009232	-8.24e-10	-0.03626	-0.08361	0.0549	-0.01786	-0.2727	-0.1969	-0.4665	-0.273	-0.4225	-0.4033	-0.5584	0.05127	-0.391
Hs6-6-3-15	0.02839	0.2863	0.1848	0.5339	0.1514	0.3144	0.2314	0.207	-0.07766	0.04703	0.1667	0.5467	0.2323	0.04675	0.3848	0.2282	0.08829	-0.09123	0.03336	0.05114	0.07566	-0.3002	-0.01259	0.0442	-0.3339	-0.1037	0.007774	0.0433	2.21e-10	0.3299	0.3155	-0.2215	0.3184	0.2588	0.1508	-0.1818	0.1967	0.1068	-0.1462	0.1256	0.1968	0.104	-0.01292	-0.2975	-0.09387	-0.08039	-0.6613	-0.2403	-0.09722
Hs6-6-13-19	0.02722	-0.03819	0.05458	0.1463	-7.87e-10	0.1119	-0.08201	-0.01986	-0.05861	0.000417	0.0379	0.2468	-0.12377	-0.004725	0.05272	0.2261	-0.009641	0.04549	0.09992	0.1183	0.196	-0.2636	-0.01077	-0.07467	-0.3125	-0.02866	-0.5539	0.2399	-0.02152	0.00988	0.03313	-0.3025	0.07344	-0.1072	1.62e-09	-0.1894	0.06663	-0.02863	-0.126	-0.05275	-0.1884	-0.2291	0.1143	-0.2947	-0.4213	-0.4401	-0.6966	-0.07968	-0.2882
Hs6-6-2-20	0.3125	0.1345	-0.001591	0.2908	0.1682	0.5757	0.01127	1.3e-09	0.3263	0.3796	-0.07055	0.4998	-0.05204	-2.06e-09	0.2334	0.4575	0.1785	0.0628	0.00105485	0.3297	-0.09719	-0.3057	-0.08543	-0.113	-0.4127	-0.01027	-0.06018	0.168	-0.1072	-0.03665	0.1072	-0.2807	0.1763	-0.04002	-0.06428	-0.1288	-0.07232	-0.1477	-0.1334	-0.2145	-0.1313	-0.4886	0.001903	-0.4193	-0.4946	-0.3228	0.469	0.08497	-0.1743
Hs6-8-7-18	0.3726	0.1719	0.0888	0.179	0.2598	0.1541	0.2691	-0.05864	0.2126	0.3572	0.1378	0.1775	-0.152	-0.004598	0.03131	0.2939	0.0566	0.156	-0.08914	0.243	0.3355	0.1387	-0.07431	-0.3447	-0.4905	-0.1667	-0.3033	-0.06892	-0.2553	-0.03975	-0.1349	-0.1259	-0.0374	0.01311	-0.0466886	-0.5772	-0.02582	-0.1854	0.01143	0.1116	-0.2775	-0.317	0.3869	-0.2743	-0.2253	-0.3529	-0.11	-0.04222	-0.1748
Hs6-17-6-15	0.1421	0.0139	-0.03157	-0.02142	0.04553	0.4969	-0.02481	0.2051	0.2853	0.3625	-0.1144	0.3242	7.08e-09	-0.02176	0.1521	0.1099	0.044904	0.07819	0.1375	0.154097	-0.01041	0.1537	-0.08883	0.04104	-0.3543	0.04037	-0.08845	-0.09393	-0.1153	0.05957	-0.03883	-0.01498	0.08405	0.000693	-0.04505	-0.1684	0.1679	-0.4	-0.1397	-0.3155	-0.1264	-0.2938	-0.2749	-0.2944	-0.1506	-0.3865	0.006399	-0.09323	-0.04512
Hs6-18-25-13	0.3818	0.1254	0.2731	0.275	0.1503	0.5686	0.2975	0.3885	-0.05475	0.06408	0.3022	0.2891	0.4249	0.1375	0.005363	0.2941	-0.008041	0.0651	0.144	0.2203	0.1238	-0.2575	-0.1661	-0.2567	-0.1471	0.1514	-0.07146	0.03141	0.07752	0.3774	0.188	0.02854	0.05133	-0.136	-0.05919	-0.04212	-0.2904	-0.09513	-0.07449	-0.005363	-0.05336	0.05433	0.2877	-0.1821	-0.2326	-0.4191	-0.187	0.157	-0.076
Hs6-19-9-17	0.2275	0.1625	-0.6843	0.03232	0.0340343	0.3023	0.03207	0.1739	0.1143	0.02886	0.06736	0.4018	-0.02462	0.1661	0.2736	0.2706	0.2928	0.04425	0.2386	0.2022	-0.1054	-0.04644	-0.2169	0.22	-0.45	-0.1784	-0.2098	0.1551	-0.3285	0.2912	0.3028	0.2131	-0.06223	0.1016	0.1286	-0.1352	-0.09434	0.01318	-0.02164	0.241	0.0528	0.1498	0.07836	-0.0424	-0.2126	-0.09041	-0.07807	-0.08472	-0.1351
Hs6-20-5-5	0.2935	0.3329	-0.01214	0.3623	0.2904	0.5037	0.4914	0.4843	0.1847	0.02516	0.05643	0.5785	0.33	0.1492	0.187148	0.126	-0.1325	-0.1039	-0.004448	0.4854	9.55e-09	0.1296	0.08302	0.3906	-0.2435	-0.1746	0.5045	-0.04156	-0.1374	-0.1629	-0.05834	0.001084	0.2398	0.05601	0.01769	-0.129	-0.1363	-0.2863	-0.1378	-0.02126	0.4428	-0.2506	-0.002931	0.09691	0.03908	-0.354	0.1131	0.1691	-0.1341
Hs6-20-17-19	0.3841	0.1637	0.1036	0.3392	0.148	0.9294	0.1171	0.2594	0.3056	0.382	0.1681	0.667044	-0.004517	-0.08718	0.4866	0.4933	0.10949	0.1368	-0.1525	0.3143	0.08381	-0.2048	-0.4054	-0.1663	-0.5379	0.008216	0.3926	0.007097	-0.07415	-0.1614	-0.2	-0.2572	0.1679	0.03688	-0.05555	-0.007097	-0.2272	-0.309	-0.1216	-0.223	0.254	-0.3655	0.2401	-0.2256	-0.205	-0.3868	0.09107	-0.01215	-0.4478
Hs6-22-23-18	0.2928	0.1703	0.2429	0.1603	0.0224612	0.4618	0.2805	0.1925	0.07713	0.1018	0.2114	-0.03833	0.4051	0.3339	0.2612	0.1362	-0.1142	0.006167	-0.03888	-0.0279	0.1992	0.02019	0.05109	0.06803	-0.02113	-0.02948	-0.2173	0.09156	-0.08846	-0.02309	0.3043	0.2715	0.1173	0.128	0.007177	-0.005274	-0.1559	-0.1618	-0.03164	0.0276	0.1253	-0.1718	-0.08437	-0.2757	-0.1736	-0.03874	-0.4601	-0.006167	-0.239
Hs6-22-6-19	-0.0188	-0.04604	0.4268	0.3235	-0.09214	0.3922	-0.05558	0.05966	0.02343	0.3244	0.08574	0.178	0.3242	-0.1551	0.02827	-0.06374	0.3092	-0.02459	0.176	-0.08774	0.02694	0.04409	-0.1048	0.1628	-0.3152	0.3103	0.2623	-0.2466	0.1408	0.02529	0.09713	-0.06057	-0.09232	0.2102	0.1315	-0.001591	-0.1148	-0.1291	0.02846	-0.4081	-0.0825	-0.1479	-0.06795	-0.4033	0.3399	-0.1299	0.135125	0.1679	-0.131
Hs6-24-21-19	-0.06444	0.06565	0.3398	0.1001	0.3309	0.3129	0.1883	-0.02726	-0.0490433	-0.00254	-0.2511	0.0401114	-1.76e-09	0.005444	0.2626	-0.0033	-0.06288	-0.04965	0.01663	-0.00903856	0.0216	-0.2792	-0.1333	0.07632	0.1632	-0.05068	-0.03428	0.002539	-0.3148	0.1805	-0.1113	-0.03456	0.07011	0.003207	0.2783	0.07684	-0.2204	-0.008477	0.2529	0.03115	0.2198	0.2377	0.02847	0.2495	0.3464	0.2778	0.7255	0.03916	0.1894
Hs6-27-12-15	0.1857	0.1365	0.03977	0.2873	-0.0174	0.4007	0.0007725	0.08906	0.1877	-0.06779	0.02447	0.2152	0.2122	0.2132	0.365	0.08904	-0.01533	-0.09484	-0.0413792	0.1136	-0.2377	-0.1361	-0.2001	0.156	0.3428	0.04038	0.08212	0.08988	0.06049	-0.1426	-0.03485	-0.02739	0.1601	-0.05065	-0.1032	0.03466	-0.06898	-0.04443	0.2224	0.05759	0.3253	0.2028	0.4788	0.2678	-0.2064	-0.1501	0.5409	-0.04255	0.1995
Hs6-28-17-20	0.3299	0.4009	0.3019	-0.01752	0.5349	0.233	0.1254	0.8859	0.3567	0.4222	0.314	0.08688	-0.07882	0.5514	0.2943	0.4121	0.7226	1.237	1.219	0.7619	0.6188	0.6155	0.06911	-0.07986	0.002916	-0.1453	0.6854	0.6463	-0.189	0.0006115	-0.1052	0.3063	-0.1537	-0.0992	-2.91e-08	-0.3145	-0.07913	-0.3991	-0.1949	-0.07213	-0.3271	-0.2672	0.109309	0.7099	0.3597	-0.02086	-0.3526	-0.08768	-0.1907
Hs6-31-17-5	-0.1674	-0.01079	-1.19e-08	0.0301001	0.0597	-0.1106	0.01778	-0.004769	-0.09198	0.04756	0.1929	-0.1326	-0.08523	0.223	0.02892	0.02321	0.3182	0.416	0.1792	-0.095384	-0.1447	-0.1613	0.05808	0.1087	0.06328	-0.08669	-0.07049	0.03002	0.1195	-0.0905	-0.07809	-0.1056	0.01238	0.09302	-0.08108	0.1862	0.149	0.1062	-0.1961	-0.2068	0.2635	0.3281	-0.7917	0.888	-0.1644	-0.07116	-0.5522	-0.05725	-0.05828
Hs6-31-6-10	0.247085	-0.03391	0.1286	0.1562	0.2913	0.3197	0.1932	0.3683	0.1924	0.1509	0.288	-0.08015	0.5488	-0.17	0.1057	0.02734	-0.04883	0.03686	-0.08466	0.3257	0.3113	-0.06824	0.1904	-0.04798	-0.682	0.01793	-0.004545	0.07	-0.1912	0.4803	0.227	0.006913	0.05201	-0.2702	-0.08898	0.1768	0.1194	-0.1451	0.1478	-0.5452	0.03189	-0.2256	0.1595	-0.2936	-0.07529	-0.328	-0.5512	0.185	0.08044
Hs6-1-20-13	0.2263	-0.03768	-0.032	0.1368	-0.01513	0.1342	0.01184	-0.04567	0.2661	0.32	-0.03581	0.2537	0.03998	-0.2062	-0.01054	0.1612	0.3316	0.2664	-0.003787	0.1377	0.1516	0.1416	0.09142	0.06015	-0.326	-0.06462	-0.08623	-0.1271	0.171	-0.1192	-0.006182	-0.1639	0.1411	0.06145	0.0394	-0.3262	0.3365	-0.2112	-0.1705	-0.1919	-0.2726	-0.2871	-0.2439	-0.3127	-0.3042	-0.3763	-0.8268	-0.3689	-0.1969
Hs6-3-5-12	0.4317	0.2339	0.2286	0.443	0.2525	0.2118	0.1692	-0.04393	0.07871	-0.006758	0.3822	0.1757	0.3273	0.1317	0.3311	0.06221	0.08747	0.2388	0.1793	0.204083	-0.1145	-0.09059	-0.06115	0.04601	-0.2431	-0.1169	-0.2042	0.09203	-0.08202	0.1581	-6.65e-09	0.06601	0.325	-0.04011	0.3111	0.1796	-0.1402	-0.1188	0.146	0.09671	-0.164424	0.02778	-0.4356	-0.455	-0.3953	-0.6864	-0.05691	-0.1199	0.1267
Hs6-12-8-4	-0.01041	0.1639	0.01041	0.0505	-0.2523	-0.48	-0.1366	0.1735	0.289	0.09935	0.4524	0.3699	-0.01288	0.06896	0.2035	0.5283	0.3887	0.1709	0.3006	0.2938	0.2627	-0.2601	0.02213	0.01638	-0.02522	0.133	0.105	-0.1858	0.04221	0.2049	0.1937	-0.1195	-0.1653	0.1057	0.07297	0.01323	0.0238	-0.01991	0.8352	0.5744	0.1028	0.2389	0.09014	0.02461	-0.002336	-0.536	0.04073	0.1156	0.05945
Hs6-13-9-1	0.3241	0.2028	0.4179	0.0351	-0.02928	0.3389	0.04896	0.05456	0.008245	0.1463	0.05261	0.1043	0.1956	2.59e-09	0.3288	0.2966	0.4432	-0.02154	0.2728	0.2256	-0.002068	0.1513	0.07689	0.02194	-0.2402	0.3661	0.1968	-0.08539	0.2281	0.4726	0.1113	0.0315703	0.3113	-0.118	0.149	-0.2425	0.0304	-0.4084	-0.05074	-0.2159	-0.0585	0.002444	-0.4399	-0.1496	0.2661	-0.02208	0.5419	0.3638	-0.2882
Hs6-14-5-23	0.5668	0.407	0.2531	0.1185	-0.03256	0.3007	1.3e-09	0.1034	0.02859	0.1897	-0.05467	0.5274	0.4779	0.0918	0.07561	0.1244	-0.07335	-0.01925	0.05279	0.1687	-0.187	0.01378	0.005264	0.06405	-0.3004	-0.03937	0.001871	-0.2504	0.3258	0.0508	0.2927	-0.3236	0.0419	0.0433	0.2161	0.07514	0.02041	0.4255	0.9052	0.1719	-0.06176	0.468	-0.01229	-0.2971	-0.4839	-0.3334	-0.8337	0.08513	0.7829
Hs6-16-7-21	0.4878	0.2833	0.08766	0.1012	0.05981	0.3072	-0.0261	0.02013	0.04257	-0.04508	0.03376	0.7238	0.000206	-0.1336	0.395	0.392	0.001004	-0.0791	-0.06451	0.3485	-0.03476	-0.03677	-0.4102	-0.247	-0.8222	0.1229	-0.3889	-0.07866	-0.3527	0.04255	-0.005088	-0.2873	0.1081	8.01e-11	-0.1374	1e-09	-0.2964	-0.5512	-0.09314	-0.0371	-0.3697	-0.3945	-0.3075	-0.2496	-0.2461	0.005567	0.7376	0.1134	-0.4407
Hs6-18-20-21	0.05752	0.2143	0.009275	0.3294	0.07174	0.1193	0.05098	0.07531	-0.162	0.05055	0.1563	0.1816	0.236	0.5014	0.2274	-0.01665	0.2934	0.2532	0.4939	0.1518	-0.3334	-0.09341	-0.1642	0.0145	0.09982	-0.3288	0.2481	-0.07965	-0.2537	-0.1364	-0.1119	-0.002023	0.1824	-0.2889	0.196	-0.2406	-0.3883	-0.08546	-0.2845	-0.02142	0.05492	-0.1005	0.217	0.2735	-0.2268	0.2097	-0.6776	-0.3375	0.07246
Hs6-20-13-25	0.3858	0.136	-0.17571	0.4282	0.1423	0.3079	0.1009	-0.04669	0.3235	0.008854	0.3944	0.2968	0.1333	0.2227	0.395	0.1736	0.1156	0.002609	0.286	0.5294	0.08923	-0.2228	0.3367	0.009908	-0.6185	0.03638	-0.08655	0.1974	-0.0476	0.1643	0.1776	-0.05522	0.2308	0.06966	0.1512	0.04248	-0.2233	-0.8389	-0.379	-0.4673	0.0826	-0.3435	-0.06876	-0.3603	-0.3952	-0.4741	0.2213	-0.1062	-0.6849
Hs6-21-18-14	0.01814	0.1892	0.03998	0.2201	-0.04414	0.2325	0.2081	-0.1721	0.1369	0.2879	0.106	-0.07815	0.1085	0.1116	0.2614	0.1488	0.0457	0.001338	0.02492	0.1072	0.0359	-0.2222	0.1388	-0.133	-0.5624	-0.06229	-0.101	0.1755	-0.08531	-0.004242	-5.34e-09	-0.3477	0.2351	0.1197	-0.1145	-0.03061	0.09034	-0.2608	-0.120236	-0.2997	-0.1102	-0.05394	-0.05185	-0.2847	-0.3086	-0.2629	0.07427	0.07571	-0.3723
Hs6-22-1-1	-0.05215	0.4039	0.1819	0.142	0.1724	0.03064	0.3412	0.145	-0.07615	-0.0620272	0.2378	-0.2203	0.2966	0.1118	0.2015	0.0421	0.09882	-0.113072	-0.04803	-0.03893	-0.05237	-0.1293	0.1442	0.2723	-0.08205	0.3606	0.138	0.2962	0.2769	0.1823	0.1786	0.06764	0.5427	0.3411	0.2395	0.09677	-0.07819	0.01319	0.005255	-0.05101	0.1231	0.1559	0.04394	-0.115	0.1399	-0.4491	0.1684	0.2311	-0.4228
Hs6-22-24-7	0.08203	0.2651	-0.1718	0.2017	0.174	-0.08591	0.0851	1.063	1.26e-10	-0.06094	0.4371	0.1387	-0.1505	0.6701	0.3119	0.2455	0.5524	0.5719	0.8621	0.5719	0.09231	-0.003347	-0.007047	-0.05937	-0.6566	-0.6422	0.9218	0.4309	-0.7017	-0.4836	-0.6028	-0.09629	-0.1788	-0.459	0.1766	-0.006452	0.0521	0.2121	-0.3209	0.4903	0.1406	0.09306	-0.1778	0.6277	-0.3305	-0.4642	0.1483	-0.3179	0.09599
Hs6-22-5-9	0.2925	0.1033	0.1094	0.2121	0.0257	0.6896	0.005813	0.1678	0.02892	0.2659	0.1376	0.07197	-0.03179	0.1312	0.2148	0.02142	0.1479	0.05901	0.06565	0.269	-0.4041	0.05761	-0.1592	-0.1515	-0.1538	-0.01098	-0.008848	-0.06614	-0.4579	-0.2249	-0.3026	-0.2847	0.2062	-0.4451	-0.04485	0.1562	0.2035	0.02569	-0.2674	-0.49	-0.2182	-0.1357	-0.0616	-0.001152	-0.4982	-0.4814	-0.1254	0.01605	-0.124
Hs6-24-16-14	0.6114	-0.09607	0.08629	0.1617	0.03218	0.5272	-0.04477	0.01709	0.244	0.255	0.05317	0.2625	-0.04949	-0.04673	0.09461	-0.003817	0.2809	0.1594	0.0771	0.3592	0.2584	-0.1249	0.11	-0.2362	-0.5547	-0.1488	-0.1239	0.006981	-0.1634	-0.01546	-0.05621	-0.01749	0.1197	-0.02544	-0.2405	-0.00683	-0.1942	-0.2969	-0.08934	-0.2139	-0.1411	-0.2522	-0.04249	-0.07768	0.1347	-0.1036	-0.06903	-0.1097	-0.1256
Hs6-25-17-22	-0.117244	0.2824	-0.09462	0.04983	-0.01423	0.5235	-0.07454	-0.02396	0.0337	0.3232	0.01886	0.257	-0.04428	-0.05188	0.198	0.1803	0.358	0.2492	0.01486	0.4677	0.3128	-0.2764	-0.3046	0.1371	0.1462	0.132	0.1396	0.1173	0.2794	-0.0122	-0.2808	-0.1052	0.02822	-0.2534	-0.4538	0.01942	0.05195	-0.2496	-0.0733633	-0.5535	0.4038	-0.1631	0.4034	7.87e-11	0.3965	0.4395	-0.1327	-0.2258	-0.1496
Hs6-27-24-14	-0.08795	0.2853	0.3508	0.1965	0.2168	0.5803	0.2576	0.3432	-0.07963	0.05945	0.2537	0.2681	0.407	0.2169	0.527	0.057335	0.3479	0.2674	0.3045	0.3064	0.2978	-0.2153	0.02705	-0.3685	-0.1143	-0.1808	2.47e-09	-0.1234	-0.6905	-0.2609	-0.397	-0.3766	0.1454	-0.008518	0.3876	-0.06435	0.01958	4.22e-10	-0.03837	0.2415	-0.1288	0.1637	0.8153	-0.3845	-0.4055	-0.03761	-0.1743	-0.3602	-0.2309
Hs6-27-19-19	0.06082	-0.01233	-0.3809	0.3459	0.4127	0.1084	0.274	0.308	0.1467	0.08697	-0.06105	1.62e-09	0.3058	-0.06968	0.15	-0.08641	0.2023	0.1651	0.07325	-0.02109	0.01626	0.1693	0.2291	0.3666	0.01733	-0.3402	0.1377	0.4267	0.2857	0.174	0.2069	0.138633	-0.07921	-0.01019	0.3083	0.0148	0.03138	-0.4473	0.006417	-0.002409	0.1739	0.07853	0.6419	-0.01092	0.08742	0.3282	-0.2404	-0.1431	0.14
Hs6-28-12-4	0.2246	0.1753	-0.0195	0.2517	0.06843	0.6871	0.02	-0.004141	0.2681	0.3974	-0.04845	0.2214	-0.03129	-0.1873	0.2824	0.06833	0.2412	-0.03426	0.1512	0.3098	0.04495	-0.2661	-0.2935	-0.02053	-0.1847	-0.1562	0.04999	-0.01314	-0.1201	-0.11	-0.02256	1.02e-09	-0.1184	-0.1919	0.1337	0.03883	-0.2408	-0.285	-0.1452	-0.1635	0.09219	0.2464	-0.6543	0.06887	-0.08683	0.1238	0.304	-0.001918	0.02069
Hs6-28-12-17	0.2398	0.02214	0.1415	0.1437	-0.05106	0.8565	0.05844	5.63e-09	0.3298	0.4685	-0.02174	0.6396	0.151	-0.09234	0.2617	0.05729	0.07374	0.08488	0.009963	0.3514	0.1718	-0.3606	0.2538	-0.2744	-0.2438	-0.0887	-0.03346	-0.1319	-0.2086	0.02746	0.0237	-0.2777	-0.1075	-3.37e-09	0.09008	0.05841	-0.1505	-0.07414	-0.1024	-0.2196	0.5092	-0.235	-0.0237133	-0.1856	-0.2101	-0.1503	0.1282	-0.03825	-0.04506
Hs6-28-20-21	-0.01655	0.3738	0.7405	0.2658	0.2179	0.2558	0.5338	0.03136	0.1999	0.382	0.1742	0.492	0.552	0.7341	0.2831	0.04032	-0.3803	-0.06829	0.2401	-0.0214354	6.98e-09	-0.5048	0.1947	0.1437	0.04552	0.1264	-0.1709	0.6364	-0.08463	-0.01241	0.187	-0.03136	0.2344	0.3838	0.2549	0.8256	-0.4399	0.8644	0.5053	-0.2648	0.04181	0.1449	-0.2058	-0.3632	0.4604	0.2951	0.0696	0.04842	0.009366
Hs6-28-8-22	0.4883	0.03046	0.3002	0.1126	0.1623	0.4212	-0.04908	-0.1036	0.3986	0.478	0.1055	0.499	0.1548	-0.1389	0.1623	0.3606	0.1656	0.2601	0.04151	0.3669	0.3619	0.1124	-0.077	-0.15	-0.8402	0.08053	-0.2219	-0.3308	-0.2308	-0.02634	0.07178	-0.424	-0.001696	-0.1849	-0.06751	-0.1825	-0.2306	-0.5911	-0.1042	-0.4658	-0.2842	-0.4577	-0.07424	-0.43	-0.1399	-0.3804	-0.067125	-0.2647	-0.549
Hs6-28-22-23	0.196	0.1026	-0.09067	0.4111	-0.02534	0.6343	0.05477	0.1164	0.5833	0.5606	0.1674	0.21193	0.2978	-7.34e-09	0.3998	0.2936	0.2409	0.3099	0.1418	0.141404	-0.06317	0.1014	0.4122	-0.05013	-0.1313	0.1716	0.07351	0.3621	0.1032	0.1282	0.1508	-0.3997	-0.1209	-0.03706	0.04604	0.1327	-0.3292	-0.04372	0.3495	0.2622	-0.4658	-0.1897	-0.1943	-0.003445	0.2336	0.2048	0.3877	0.002225	0.1531
Hs6-29-20-19	0.2094	0.1139	0.07882	0.05301	-0.01098	0.2704	-0.0225	-4.23e-09	-0.0309	0.3913	0.006796	-0.005116	0.1322	-0.2074	0.01477	-0.03056	0.02411	0.1324	-0.000792	0.2273	0.2554	-0.04943	0.1505	-0.1372	-0.2173	-0.02101	-0.1022	0.1093	-0.1871	0.08042	-0.07643	-0.05606	-0.05488	-0.1335	-0.1706	-0.1484	0.2129	-0.08888	-0.087266	-0.1476	0.1222	-0.2149	0.3963	-0.1315	-0.1273	-0.04937	-0.08322	-0.1382	-0.1177
Hs6-29-25-19	0.3475	0.1192	0.09835	0.2595	0.0601	0.6222	-0.008707	0.2492	-0.09087	0.1675	0.2456	0.5228	0.1585	-0.1836	0.3441	0.0444	0.1767	0.08236	-0.08357	0.3987	0.3744	0.0242	0.1469	-0.1858	-0.5858	0.0182	-0.2384	-0.0885	-0.2001	0.1759	-0.05005	-0.02945	0.1834	-0.1061	-0.3573	-0.01412	0.007952	-0.3699	-0.113903	-0.5005	0.1375	-0.1855	0.3382	-0.1933	-0.007951	-0.2852	-0.6544	-0.06711	-0.4584
Hs6-30-15-3	0.2046	0.1263	0.3215	-0.046	0.1563	0.3291	0.1362	0.3329	-0.016923	0.001236	0.1753	0.1623	0.3318	-0.004455	0.1506	0.2595	0.02206	-0.09955	0.003733	0.191	-0.03481	0.499	0.003012	0.05228	0.1917	0.04932	0.4749	-0.1659	-0.1428	-0.04451	-0.1791	0.1576	0.3964	-0.1094	-0.2434	-0.2361	-0.1553	-0.09999	-0.04767	-0.2231	0.1772	0.2705	0.4127	0.1374	0.02432	-0.004335	0.238	-0.06853	-0.2702
Hs6-2-12-3	-0.2481	0.07283	-0.2199	0.1931	0.07009	0.1877	-0.07469	-0.2936	-0.1849	-0.339	0.5196	-0.1527	0.08423	-0.07521	0.07415	1.3e-08	0.2487	-0.2267	0.1198	0.2966	0.3133	-0.4827	0.2487	-0.2902	-1.736	-0.4914	-0.6987	0.06895	0.07451	0.04753	-0.02788	-0.1621	0.3319	-0.102	-0.00384	-0.5792	-0.3841	-0.7173	-0.5914	-0.3198	-0.8952	-0.08395	-0.8594	-0.4509	-0.6726	-0.8588	0.1407	-0.07957	-1.041
Hs6-3-3-2	0.0428	-0.0268	0.0641	0.191	-0.05192	-0.1406	-0.1141	0.02441	-0.09725	-0.3716	0.2166	0.02192	-0.006019	0.2257	-0.002948	-0.126	0.3963	0.006343	0.3678	-0.05393	-0.1097	-0.7858	0.06653	0.2408	0.4403	0.09371	0.1862	0.3722	0.2864	-0.08996	0.04633	-0.03275	0.03051	0.1893	0.3089	-0.07685	-0.167	0.1819	-0.0889	0.4903	0.3171	0.2058	0.01776	-2.75e-09	0.2797	0.08971	0.04765	-0.04663	0.1906
Hs6-4-6-22	-0.03362	0.08554	0.01531	0.1548	0.2186	0.1244	0.2298	0.01716	0.2241	0.2071	-0.3001	0.2886	0.2606	-0.03487	0.06538	0.1019	-0.04155	0.1925	0.1888	0.1447	0.2069	-0.2183	-0.1172	0.01566	-0.3407	0.0061	-0.04119	-0.1687	-0.06106	0.06508	-0.02041	-0.2279	-0.1103	0.009712	0.08477	-0.5241	-0.04077	-0.1434	0.1969	0.1709	-0.3023	-0.2419	-0.3689	0.04844	0.1052	-0.03804	0.1762	0.1324	-0.02733
Hs6-5-4-24	0.1606	0.107	0.4758	0.3158	0.09009	-0.09649	0.05979	-0.009988	0.08487	0.02032	0.1788	0.1822	0.1251	0.1184	-0.002884	0.1397	0.1805	0.19	0.192	0.2811	0.3783	-0.21	0.2967	-0.247	-0.7115	-0.1046	-0.1736	-0.04247	0.03505	-2.32e-09	0.1781	0.1432	0.3815	0.002278	0.0813309	-0.4445	0.2	-0.7853	-0.3805	-0.2619	-0.2042	-0.4116	-0.2464	-0.486	-0.6033	-0.9838	-0.159	-0.06789	-0.7284
Hs6-7-10-3	0.5492	0.1617	0.2881	0.6845	0.2659	0.05771	0.4271	0.3032	0.2423	0.1758	0.5346	0.4599	0.04571	0.1587	0.4916	0.4012	0.128	0.1418	0.2701	0.5454	-0.2834	-0.02448	0.02963	0.1375	-0.2285	-0.2981	4.82e-10	0.4525	0.4253	0.09272	0.4267	-0.0972	0.2745	0.3753	0.393	-0.035	-0.03484	-0.03033	-0.3475	0.6469	-0.0526	0.1746	-0.3854	-0.2965	-0.3753	-0.04182	0.3263	-0.2373	-0.2774
Hs6-8-8-16	0.3915	-0.08553	0.00445	0.3252	0.01372	0.04004	0.02424	-0.09954	0.2854	0.312	0.09002	0.5658	-0.09026	-0.2487	0.0177	0.4198	0.1559	0.06026	0.000899	0.483	0.1506	-0.1115	-0.05438	-0.2564	-0.3812	0.05014	-0.2596	0.04072	-0.04728	-0.06799	0.0357	-0.2537	0.09473	-0.1515	0.08711	-0.7352	-0.04177	-0.5058	-0.1914	-0.01539	-0.1648	-0.3783	-0.5421	0.0018	-0.08475	-0.09507	-0.8953	0.01441	-0.3349
Hs6-8-24-22	0.5493	0.03915	-0.03779	0.4196	-0.06934	0.1146	-0.09909	-0.08902	0.363	0.3827	0.00289	0.5449	-0.05012	-0.1227	0.0678	0.3292	0.09582	0.2932	-0.09259	0.307	0.04005	-0.2785	0.06456	-0.4233	-0.3452	-0.0366985	-0.1379	-0.1402	-0.2139	-0.1069	-0.08009	-0.5036	-0.1622	-0.1992	0.0104	-0.6278	-0.1414	-0.274	0.008485	0.07095	-0.4597	-0.5826	-0.3888	-0.4012	0.03547	-0.1974	-1.41e-08	-0.02288	-0.1829
Hs6-9-4-12	0.2516	0.1477	0.1111	0.4668	0.04269	0.1737	0.03139	0.3429	0.09638	0.03804	0.1084	0.1791	0.03805	0.07708	0.0001805	0.3082	0.1417	-0.1741	-0.03361	0.3178	-0.04292	-0.2892	-0.001268	-0.1679	-0.537	-0.007916	-0.4371	0.007208	-0.04627	-0.1052	0.0774	-0.131462	0.3194	0.1835	0.1593	0.1157	-0.0668	-0.4449	-0.3701	-0.2552	-0.1973	-0.3066	-0.2669	-0.2333	-0.1952	-0.4289	0.1498	0.08776	-0.6306
Hs6-10-22-7	0.09554	0.2252	-0.0259	0.2115	0.2262	0.05894	0.04916	0.2467	0.02346	-0.0213	0.1408	0.1714	-0.1421	0.1242	0.01931	0.2001	0.001247	-0.1081	0.07427	0.3576	0.1905	0.01686	0.1991	-0.1454	-0.3715	0.1455	-0.001246	0.01876	-0.1363	0.0626	0.182	0.03817	0.3113	0.1752	0.1611	-0.02984	-0.01902	-0.1925	-0.1019	-0.151	-0.2301	-0.4789	-0.4631	-0.6259	-0.8077	-1.291	-0.1385	-0.1468	-0.5309
Hs6-10-23-11	0.1609	0.05823	-0.01311	0.3721	-0.009016	0.2802	0.201	0.008699	0.06135	0.2847	0.1686	0.4261	0.2137	0.1195	0.1111	0.3836	0.04318	-0.1372	0.1848	0.3554	-0.01322	-0.4241	-0.2274	-0.07324	-0.2824	-0.009728	0.03921	0.09032	-0.1619	0.06891	0.05255	-0.2625	0.09727	0.04622	-0.01424	0.1352	-0.1422	0.006943	-0.006944	0.08892	-0.3129	-0.1291	0.1184	-0.3384	-0.5216	-0.6951	0.2672	-0.1018	0.03169
Hs6-12-22-7	0.1102	0.2244	-0.05453	0.2692	0.1971	-0.4524	0.1098	0.1221	0.1101	0.1521	0.4264	0.05553	-0.05529	0.03488	-0.0341	0.1965	-0.01033	-2.92e-09	0.02412	0.312	0.1501	-0.1642	0.1997	0.01033	-0.2258	0.1697	0.1648	0.2106	-0.04185	0.1335	0.1338	0.1068	0.3239	0.2545	0.2323	-0.05176	-0.2009	-0.1878	0.000769	-0.07275	-0.2407	-0.1781	-0.5306	-0.4618	-0.309133	-0.8669	-0.0864	-0.06537	-0.4939
Hs6-12-12-19	0.22	0.1977	0.1604	0.2741	0.2916	0.2019	0.3206	-0.06183	0.03331	0.06594	0.1193	0.8017	0.4032	0.1464	0.1909	0.184	-0.08756	-0.06088	-0.01443	0.2778	-0.1064	-0.1837	-0.1517	0.1105	0.1832	0.01567	0.08195	0.01641	-0.117	0.02972	0.1197	-0.1626	0.1842	0.01443	0.1786	0.03802	7.23e-10	0.2022	-0.1621	0.05107	0.01436	0.1234	-0.1424	-0.03377	-0.3116	-0.06734	-0.0324	-0.03322	-0.04623
Hs6-13-3-14	0.1451	0.2114	0.2061	-0.0009145	0.008192	-0.009861	-0.01846	0.0229	0.01344	0.1423	-0.04123	0.113	0.04424	0.06279	0.0009145	0.1694	0.1636	0.0539	-0.07433	0.1721	-1.27e-09	-0.06773	-0.02331	0.1092	-0.137	0.0378	0.3695	-0.1379	0.02717	-0.02317	-0.02345	-0.0118888	0.3734	-0.1391	-0.5279	-0.3538	0.2125	-0.1967	-0.209	-0.5974	-0.1086	-0.1249	-0.2433	-0.1431	-0.2056	-0.2772	-0.4725	-0.1506	-0.3062
Hs6-14-17-12	0.1271	0.06434	0.2316	0.1996	0.03326	0.3599	-0.04508	0.2547	0.1146	0.2807	0.2915	-0.08368	0.06401	-0.09861	0.1301	0.2302	-0.1357	-0.5114	-0.1378	0.4129	0.0151	-0.6041	-0.03673	-0.2603	-1.232	-0.03725	-0.6138	-0.05795	-0.2924	0.004213	-0.02403	-0.331	0.3075	-0.2559	0.1657	-0.06726	-0.2811	-0.5781	-0.05856	-0.05614	-0.4338	-0.2046	-0.0942	-0.3938	-0.5301	-0.8051	0.3761	0.09842	-0.39486
Hs6-15-3-3	0.07663	0.01607	0.0814	0.4167	0.1799	0.3079	0.125	0.5692	0.3197	0.2682	0.2229	0.6496	-0.03356	0.02146	0.2248	0.4382	0.1319	0.08544	0.4409	0.371	0.01251	-0.06719	-0.000228	0.1497	0.08576	0.1632	0.6589	-0.1147	-0.02893	0.03343	0.1651	-0.1075	0.2504	-0.0006995	0.3557	0.1101	-0.001211	0.002266	0.001443	0.1609	-0.06269	-0.1869	-0.2043	-0.1033	-0.1676	-0.07795	0.2176	0.01282	-0.08392
Hs6-16-14-2	0.5498	0.225	0.2476	0.3674	-0.06988	-0.004526	0.08547	0.2757	0.007839	-0.06609	0.6486	0.5951	0.2253	-0.1647	0.5339	0.2323	-0.07065	-0.09342	0.05204	0.3525	0.3332	-0.3688	-0.05724	-0.1715	-0.6323	0.2401	-0.1587	0.07037	0.1581	0.3475	0.1532	-0.3965	0.1838	0.1472	0.3157	0.07509	-0.3686	-0.6825	-0.4495	0.05334	-0.07215	-0.339	-0.3347	-0.1857	-0.242936	-0.1721	0.4699	0.1117	-0.9044
Hs6-17-18-13	0.4884	0.4354	0.1659	0.2118	0.06522	0.3317	0.2931	0.3221	0.2469	0.3279	-0.07139	0.5034	0.1999	0.09293	0.2077	0.1551	0.1785	0.01971	0.1456	0.114	0.03209	0.3857	0.1039	0.1344	-0.2103	-0.2807	0.05256	0.3	0.284	0.0497	0.1193	-0.0779467	0.1865	0.2214	0.07495	-0.4099	0.003191	0.1642	-0.3474	0.1274	0.06601	-0.09742	-0.2153	-0.1761	-0.6029	-0.5655	-0.2991	-0.1264	0.03593
Hs6-18-20-10	0.434	0.3158	0.6625	0.392	-0.3003	0.3646	0.2235	0.4697	0.558	0.7701	0.9443	0.6582	0.4029	-0.09228	0.3057	0.1496	-0.00468	0.1743	0.2653	0.9681	0.5511	-0.5723	0.3804	-0.1313	-0.8311	0.5883	-0.6315	0.1672	-0.5726	0.1433	0.06425	-0.4444	0.2945	-0.2544	1.221	0.2989	-0.1938	0.0231	0.3252	0.5956	0.6895	0.2013	-0.7715	-0.8166	-0.5934	-1.163	-0.2181	0.1473	-0.3686
Hs6-18-2-19	0.2284	-0.055246	0.4675	-0.1812	-0.1104	0.3615	0.1688	0.1885	0.08147	0.1572	0.2464	0.1019	-0.03076	0.2897	0.2672	0.06958	-0.1048	0.3114	0.2635	0.2023	0.3242	-0.09274	0.08757	-0.1723	-0.566	-0.2626	-0.5136	3.15e-09	-0.4698	0.02363	-0.1101	-0.1295	0.09171	-0.1255	0.2093	0.05117	-0.03024	-0.1621	0.04737	-0.05186	-0.2633	-0.1709	-0.269	-0.4376	-0.2459	-0.5334	-0.1162	0.1219	-0.2287
Hs6-19-5-1	0.143177	0.2032	0.9186	0.002738	0.2084	0.5301	-0.05082	0.1716	0.178	0.2487	0.3555	0.1884	-0.02055	-0.1575	0.2545	0.2375	0.4241	-0.01027	0.06833	0.6533	0.4022	-0.2339	0.07594	-0.003982	-0.2037	0.2224	-0.3176	-0.06043	0.03067	0.5442	0.196	0.1267	0.07557	0.1016	0.2898	-0.1815	-0.02634	-0.1536	0.06708	-0.09154	-0.08438	0.05866	-0.1578	-0.2676	0.202	-0.01311	0.2513	0.5128	-0.1712
Hs6-19-5-6	0.5612	0.05224	-0.05426	0.1971	0.13	0.6519	-0.01536	-0.02961	0.2396	0.2108	0.007076	0.7576	-0.0547537	-0.05655	0.1869	0.2071	0.1211	-0.008165	0.06588	0.3226	-0.2925	-0.1571	-0.2607	-0.2661	-0.1893	-0.01832	-0.2554	-0.004977	-0.1083	-0.09315	0.06313	-0.287	0.006382	-0.008666	0.04767	-0.2677	-0.1288	-0.06115	-0.09417	0.02664	-0.08598	-0.4376	-0.06584	-0.1473	-0.3383	-0.1363	-0.1135	0.05054	-0.2072
Hs6-19-5-9	0.8547	0.4077	0.5278	0.3088	0.648	0.75	0.6687	0.4289	0.2153	0.2845	0.5253	0.9182	0.8304	0.4256	0.6869	0.6284	-0.07761	0.388	0.5889	0.4667	-0.0164	-0.337	0.2132	0.1888	0.1194	-0.04095	0.098173	-0.1004	-0.2055	0.07916	-0.08869	-0.001614	0.7109	5.36e-09	0.5481	0.001614	0.04001	-0.8642	-0.3249	0.08103	0.07959	0.0715	0.1333	-0.1331	-0.1749	0.2521	-0.279	-0.09738	0.07376
Hs6-19-21-23	0.1002	0.1413	-0.09926	0.1625	0.6072	0.8893	0.245	0.8816	0.09201	0.2961	0.3583	0.3751	0.2751	0.04465	0.8183	0.6012	0.1201	0.3781	0.09943	0.7981	0.3106	0.1852	0.2942	-0.2873	-1.059	-0.2243	-0.2792	0.01645	-0.1555	-0.1086	-0.07338	-0.3855	0.3293	4.34e-09	0.07503	-0.01645	-0.3299	-0.2611	-0.5496	0.2383	-0.5195	-0.2341	-0.1213	0.2312	-0.417	-0.7381	0.027	-0.2712	-0.8264
Hs6-20-16-5	0.2792	0.3177	-0.07432	0.1562	0.1416	0.3156	0.1011	-0.0567	0.1267	-0.06976	-0.007378	0.4899	-0.1062	0.06327	0.3829	0.2682	0.01987	-0.06011	-0.03755	0.3379	-0.05428	-0.1241	0.01139	-0.04122	-0.03257	0.07552	0.4621	-0.07024	0.2954	0.132	0.22	0.1157	0.1944	0.1598	-0.09665	0.003198	-0.2264	-0.2836	-0.03297	-0.05367	-0.02441	0.1007	-0.2055	-0.09542	0.03228	-0.1123	0.6583	0.06644	-0.2156
Hs6-21-17-4	-0.01837	0.6393	0.691	0.09404	0.04543	0.3942	0.02452	0.1194	-0.1355	0.001164	0.0245	0.1274	0.3332	0.5727	0.205	0.1622	0.5816	0.08418	0.4091	0.2018	0.08835	0.181	0.318	0.5843	-0.3701	-0.4906	0.4097	0.2433	0.2928	0.3767	0.1341	0.2664	0.06594	0.6138	0.2021	-0.5682	-0.06346	-0.2579	-0.7242	-0.4164	-9.22e-09	-0.2152	0.4898	0.07213	0.09055	-0.04359	-0.1337	0.01837	-0.5052
Hs6-23-17-17	0.3764	-0.02241	0.2403	0.2705	0.09004	0.7706	-0.02248	0.0806	0.4629	0.262	0.0372077	0.9112	-0.009108	-0.2652	0.2258	0.2993	0.2765	0.1313	0.04083	0.4027	-0.01728	-0.05015	-0.1092	-0.2536	-0.4973	-0.07672	-0.1941	-0.03837	-0.202	-0.003785	0.06129	-0.1589	0.001473	0.02707	-0.04629	-0.01482	0.2385	-0.2742	-0.1043	-0.2785	-0.1289	-0.3899	0.02761	-0.353	-0.1918	-0.3426	0.08547	-0.02511	-0.1459
Hs6-24-2-1	0.4875	0.2915	0.0535	0.1887	0.07227	0.8022	0.05885	0.3398	0.4022	0.2739	-0.03848	0.7346	0.1514	0.02084	0.4651	0.2734	0.4018	-0.2069	0.1108	0.4181	0.02815	-0.6632	-0.07793	-0.2588	-0.8051	-0.07415	-0.1834	0.039	-0.2007	0.02305	-0.09063	-0.2077	0.04861	-0.009041	0.04613	-0.302671	-0.5801	-0.1129	-0.04965	-0.102	-0.009212	-0.1703	-0.3287	-0.4715	-0.3803	-0.4792	0.4165	0.005006	-0.3807
Hs6-24-1-15	0.5367	0.09352	-0.1433	0.5141	0.2066	0.8922	0.0798	0.3549	0.3812	0.1905	0.0465	0.8333	0.01816	-3.7e-09	0.5179	0.4278	0.4584	0.3482	0.04955	0.392622	0.2176	-0.1745	-0.2168	0.07332	-0.9317	-0.09862	0.1005	-0.0432	-0.1661	-0.06727	-0.03046	-0.3429	0.0988	-0.1289	0.03793	0.2454	-0.2213	-0.3191	-0.2635	-0.03876	-0.2422	-0.3439	-0.5534	-0.1978	-0.4893	-0.3538	0.5162	-0.1724	-0.2659
Hs6-24-6-18	0.2153	-0.01684	0.0620967	0.2284	0.01934	0.35	-0.1369	0.1752	0.2621	0.1718	0.1686	0.563	0.02132	-0.02882	0.09209	0.09738	0.3118	0.257	0.188	0.3077	-0.06501	-0.02041	0.1515	-0.1467	-0.1426	-0.03647	0.1549	0.007456	0.08458	-0.1016	0.007027	-0.1417	0.09132	-0.1865	-0.4164	0.1091	-0.06655	-0.2592	-0.1671	-0.36	-0.0204	-0.2124	-0.1305	-0.3754	-0.1461	-0.226	-6.56e-10	-0.0204	-0.216
Hs6-25-4-19	0.2646	0.3022	0.1936	0.2327	0.1937	0.3193	0.02187	0.1143	-0.1367	0.3887	0.03744	0.3167	0.4452	0.14	0.1588	0.2171	0.2105	-0.01039	0.1708	0.09602	-0.2141	-0.2171	0.1865	0.008353	-0.2263	0.1455	-0.2132	0.006527	-0.2134	-0.002001	0.07188	-0.03924	0.1964	0.1056	-0.4645	6.02e-09	0.1169	-0.2243	-0.0742562	0.02722	-0.4197	0.05718	-0.8867	-0.6629	-0.9001	-0.784	-0.6914	-0.1879	0.03733
Hs6-25-22-20	-0.2259	0.2422	0.234	0.315	0.02467	0.04581	0.004021	0.02815	-0.0199	-0.1163	0.18	0.3788	0.3624	0.2355	0.1169	0.1959	-0.1114	-0.002068	0.1086	-0.08899	-0.0129	-0.2676	-0.08687	0.1995	-0.109	-0.1101	0.3173	0.02679	0.07173	0.002069	0.1085	-0.01407	0.2624	0.115	-0.185	0.2148	0.2217	0.2716	-0.00410614	3.52e-10	0.4597	0.5951	0.2335	0.5353	-0.2675	0.0481	-0.6014	-0.04916	0.01182
Hs6-26-8-4	-0.01864	-0.03186	0.02766	-0.1197	0.1582	0.129	0.01014	0.172	0.1516	0.04113	0.34	-0.317	-0.03792	-0.05164	0.03822	0.2112	0.08419	-0.05081	0.007059	-0.004306	0.07433	-0.09463	0.4224	-0.03842	-0.4702	-0.2597	-0.05406	0.03343	-0.003139	-0.09913	0.01809	0.09169	0.1451	0.1373	0.05118	0.01905	0.003139	-0.3992	-0.127	0.06213	0.2521	-0.04759	-0.228	0.05545	-0.3379	-0.4937	0.112686	-0.11	-0.476
Hs6-26-7-20	0.4011	0.09868	-0.03914	0.3371	0.07481	0.461	-0.06098	-0.04996	0.3504	0.4185	0.2934	0.727	0.05939	-0.2273	0.1692	0.3053	0.3058	0.167	-0.1182	0.5153	0.0977	-0.04797	0.08798	-0.2857	-0.5602	0.07138	-0.3616	-0.09355	-0.1509	0.06918	-0.02788	-0.1689	0.2967	-0.09521	-0.04495	-0.155	0.0892	-0.49105	-0.06658	-0.5909	-0.3387	-0.3142	-1.169	-0.07837	-0.1166	-0.3263	0.08257	0.002217	-0.4727
Hs6-26-7-24	-0.1854	0.1022	0.03538	0.0905322	0.2285	0.3011	-0.007881	-0.03078	-0.008418	0.02322	0.4972	0.02658	-0.05077	0.183	0.1414	0.455	-0.01119	-0.04586	-0.07364	0.05959	0.2971	0.06287	0.02718	-0.05072	-0.5357	0.2861	-0.426	-0.2522	-0.4817	0.4212	0.1767	-0.0798	0.1689	0.07432	-0.1612	0.1087	-0.04603	-0.4492	-0.000857	-0.2711	-0.04119	-0.102	0.02264	-0.1794	-0.3764	-0.6329	-0.2728	0.2166	-0.3393
Hs6-26-23-25	0.218	0.2754	0.3067	0.5013	0.1735	0.2682	0.1885	0.229	0.0981	-0.1648	0.3468	0.1803	-0.01347	0.199	0.1577	0.001306	0.2921	-0.03592	0.06923	-0.04521	-0.02964	0.3283	0.3084	-0.03767	-0.2742	0.104	-0.1361	0.3537	-0.03681	0.02766	0.2972	0.046	0.3438	0.09986	0.0521	0.1139	-0.001306	-0.0971	-0.009878	-0.0481	0.100781	-0.06423	0.3304	-0.3689	-0.2089	-0.2008	0.1014	0.15	-0.3533
Hs6-27-18-2	-0.3052	0.02937	0.1969	0.5603	0.029	0.1885	0.4837	0.0921	0.4992	0.2381	0.3758	0.158	0.3306	0.1516	0.4689	0.2005	0.2648	-0.004872	0.004872	0.1032	0.1764	-0.3979	0.2396	-0.009332	-0.3423	0.07792	-0.2775	0.2657	-0.002814	0.2189	0.2911	-0.1862	0.1117	0.305	0.273	0.2504	-0.03472	0.3793	0.5884	-0.3576	0.2589	0.2649	0.3729	-0.1994	0.1496	-0.1538	-0.172	-0.01178	-0.1932
Hs6-27-13-11	0.196	0.1107	-0.02024	0.2029	0.008927	0.2155	0.1243	0.2396	0.4401	0.1577	-0.007604	-0.0338	0.3413	-0.00936	0.3733	0.1123	0.192	-0.01637	-0.07504	0.06168	0.03806	-0.311	0.03071	-0.1979	-0.2627	0.0841	-0.3013	0.06346	-0.02262	0.1328	0.05604	-0.361	0.02367	-0.002375	0.2762	0.161	-0.06703	0.02859	0.09768	0.07638	0.3046	-0.007284	0.02882	-0.03801	0.2468	-0.04562	0.3956	0.1052	-0.07998
Hs6-28-23-14	0.0853	0.1115	0.2893	0.161	0.1377	0.1476	0.1176	0.1459	-0.01016	-0.05908	0.06558	-0.05753	-0.04408	0.1204	0.2036	0.1499	0.1689	-0.01997	0.09474	0.0860191	0.09174	-0.2123	-0.2273	0.418	0.2705	0.08611	0.4723	0.3431	0.7348	0.1693	-9.51e-11	0.4545	0.1356	0.2114	0.01016	0.4133	0.08797	-0.05863	-0.1416	0.2195	0.08217	0.199	-0.234	0.4093	0.1751	-0.3472	0.3325	-0.04415	0.0205
Hs6-28-10-17	0.05326	0.149	0.2359	0.3232	0.1311	0.2642	0.06691	0.07023	-0.2197	0.2055	0.1218	0.09009	0.09383	0.1761	0.1938	0.09662	0.246	-0.0176	0.1097	0.156	0.131	-0.3978	0.02088	-0.3395	-0.2058	0.1505	-0.368	0.02326	-0.09024	0.322	2.43e-09	-0.1767	-0.03447	0.075	0.08098	0.06962	-0.3646	-0.1704	-0.05718	-0.03514	0.2016	-0.3175	0.0189	-0.1384	0.3165	-0.1278	0.437	0.2503	-0.2598
Hs6-28-22-17	0.271	0.2472	0.1471	0.03821	0.1063	0.1475	0.03895	-0.169	0.4097	0.2229	0.2685	-0.05428	0.2189	-0.000199	0.295	0.06559	0.2365	0.2185	0.203	0.119161	0.2328	-0.6457	0.05678	-0.143	-0.5206	2.92e-09	0.09169	0.1556	0.03483	0.06387	-0.1318	-0.1582	-0.02241	0.04395	-0.0073	-0.1214	-0.1014	-0.2818	-0.06947	-0.153	-0.2848	-0.175	-0.1487	-0.007871	0.5078	0.2945	0.5666	-0.03332	-0.3207
Hs6-28-12-18	0.3988	0.0354	0.163	0.7571	0.01404	1.11	-0.02993	0.1874	0.6005	0.8247	0.182	0.9504	0.005955	-0.2627	0.4578	0.6864	0.6422	0.1636	-0.01269	0.8933	0.03227	-0.339	-0.03109	-0.2683	-0.7667	-2.25e-09	-0.2238	-0.0766	-0.2419	-0.1623	-0.01546	-0.25	0.1398	-0.1397	0.07701	-0.1401	-0.1735	-0.6056	-0.09114	-0.221	0.03109	-0.378	-0.118169	-0.2772	-0.272	-0.3467	0.1103	-0.07575	-0.5071
Hs6-28-18-21	0.1536	0.4965	0.066	0.3854	0.2441	0.5866	0.1511	0.1543	0.4898	0.5157	0.1017	0.313	0.3456	0.2238	0.297	0.07293	0.7059	0.08909	0.1242	0.21728	0.2752	0.1497	0.1933	-0.1418	-0.01351	0.09538	0.006094	0.02314	-0.1477	0.1108	0.01217	-0.1871	0.1895	-0.01647	-0.01345	9.25e-11	-0.1536	-0.1922	8.65e-10	0.164	0.08188	-0.4471	-0.2053	0.1942	-0.2164	-0.3525	0.3935	-0.01853	-0.2244
Hs6-28-15-24	0.05204	-0.1118	-0.06089	0.1811	-0.09764	-0.02431	0.1157	0.05531	0.04302	-0.09019	0.2666	0.4121	0.02435	-0.05339	0.3206	0.2955	-0.1096	0.06239	0.08545	0.0491	-0.2642	-0.1953	-0.1522	-0.2097	0.1179	-0.1415	0.01801	0.1921	0.2543	0.1132	-0.2939	-0.4169	-0.03535	0.0825	0.02309	0.2513	-0.3847	0.08205	-0.2054	0.4019	0.1355	0.04052	-1.087	-0.07449	-0.000838	-0.0371009	0.3177	-0.232	0.1486
Hs6-29-9-16	0.1969	0.5177	0.2401	0.325	0.3615	0.2088	0.2334	0.5747	-0.2814	0.1957	0.522	0.02179	0.4601	0.3864	0.221	0.015	0.4348	0.6545	0.6046	0.4098	0.6187	1.9e-08	0.1909	0.1768	-0.5019	-0.07657	0.2268	0.2647	0.07386	0.264	0.0812	0.002458	0.3467	0.06441	-0.3195	-0.2961	0.02017	-0.1888	-0.0752994	-0.3329	0.132	0.3537	-0.3794	0.1722	-0.1054	-0.4849	-0.07835	-0.3024	-0.5233
Hs6-29-3-20	0.05407	0.04694	0.1504	-0.02112	0.07513	0.05429	-0.03644	0.09416	0.001434	0.1767	0.0635	-0.06426	0.05357	-0.2506	-0.04823	0.1818	-0.04977	0.1628	0.1632	-0.07468	0.1095	0.3987	-7.84e-09	-0.167	-0.04661	-0.04048	-0.2673	-0.1524	-0.0174	0.2233	-0.02877	0.3416	0.126	-0.05291	-0.08318	-0.08189	0.1068	-0.1826	0.169022	-0.452	0.07063	0.1858	0.1536	-0.06736	0.1198	-0.06193	-0.02262	-0.1705	-0.3196
Hs6-29-6-22	0.1312	0.3713	-0.02949	0.04058	-0.09394	0.3371	-0.1096	-0.07212	-0.06707	0.05903	0.05144	0.1078	0.06374	-0.08673	0.1093	0.216	0.2678	0.09376	0.3145	0.2235	-0.4028	-0.9013	-0.09372	-0.2473	-0.2229	-0.005998	-0.1889	0.03143	-0.04329	0.1093	-0.06985	-0.2953	0.1539	-0.1496	-0.4636	-0.01169	-0.1216	-0.108	0.05	-0.2709	0.2113	0.02905	-0.00147	-0.4747	-0.2018	-0.5516	0.001469	-0.3174	-0.06798
Hs6-29-12-22	0.3307	-0.006056	0.318	0.4787	0.2444	0.416	0.19	0.4159	0.1563	0.08062	0.152	0.2893	0.2397	-0.08206	0.1332	0.2269	-0.03551	0.06159	0.1116	-0.112	-0.2483	-0.001866	0.2668	0.1984	-0.3642	-0.05558	0.1759	0.03256	0.2189	0.1794	0.2002	0.3677	0.2926	0.0448	-0.1525	-0.1985	0.1306	-0.0461	-0.0236769	-0.6228	0.4032	0.2452	0.2146	-0.04567	-0.02183	-0.1487	0.3176	-0.04335	0.09307
Hs6-30-3-24	0.4882	0.1635	0.004446	0.2372	0.06859	0.8103	-0.1096	-0.0792	0.06262	0.5117	0.3017	0.7431	0.3393	-0.3891	0.2291	0.2629	0.1963	0.04106	0.05172	0.4156	0.09084	-0.2573	0.03127	-0.1418	-0.5115	0.1328	-0.4948	-0.2154	-0.1329	0.1568	-0.1826	-0.2046	0.1546	-0.08301	-0.5769	-0.2573	-0.07055	-0.4184	-0.12181	-0.3143	-0.1811	-0.3675	0.1304	-0.3764	-0.2896	-0.5789	0.6064	-0.008159	-0.5048
Hs6-31-4-1	-0.04286	0.1177	0.01465	0.4006	-0.02243	0.7147	-0.06137	0.124	0.06734	0.07517	0.04942	0.4066	0.01103	-0.1781	0.3568	0.2978	0.1488	-0.04734	0.007586	0.2942	-0.05177	-0.2191	0.1308	-0.088375	-0.4138	0.003785	-0.3178	-0.05885	-0.1028	-0.06537	0.003696	-0.1064	0.1956	-0.1932	-0.1233	-0.0253	-0.1379	-0.4942	0.0106	-0.312	-0.1348	-0.2105	-0.18	0.1571	0.04939	-0.3521	-0.01034	-0.03667	-0.3939
Hs6-31-19-1	0.2678	-0.1014	0.3004	0.555	0.3574	0.7086	0.3344	0.6798	0.1329	-0.03494	0.2634	0.6439	0.475	-0.1148	0.401	0.4267	0.2849	0.0893	0.0725	0.5949	0.1821	-0.5763	0.01279	-0.02075	-0.743	-0.1124	-0.3393	0.05609	0.04686	0.2916	0.2301	0.02699	0.1007	0.1195	0.1598	0.246	-0.2513	-0.07151	0.1139	-0.2378	0.2737	0.2193	-0.5157	-0.02782	0.0849	-0.3617	0.5905	0.134	-0.314141
Hs6-31-3-20	0.3189	0.03556	0.6267	0.1971	0.4168	0.2769	0.11	0.3825	0.128	0.03827	0.1131	0.03914	0.3714	-0.004839	0.0781	0.3074	0.09571	0.1074	0.2436	0.299	-0.04364	0.5633	-0.1205	0.5877	0.09859	-0.2124	0.4887	-0.1369	0.2724	0.1009	0.05803	0.4296	0.2137	0.02867	-0.1288	-0.2673	-0.1329	-3.3e-09	0.08433	-0.2909	0.2912	0.0129	0.6653	0.2262	0.05971	0.2373	-0.0578	-0.07662	0.3495
Hs6-32-15-7	0.271	-0.07082	-0.06499	0.4291	0.08473	0.7296	-0.02928	0.1543	-0.05803	0.1383	0.4676	0.3057	-0.01408	-0.2507	0.341	-0.005324	0.02317	0.183	0.06425	0.6796	0.1605	-0.4397	0.008694	-0.2054	-0.9978	0.1442	-0.5571	-0.06563	-0.2615	0.2443	-0.003621	-0.4135	0.166	-0.1124	0.07307	-0.04868	-0.65	-0.6449	-0.06655	-0.4707	-2.86e-09	-0.32	0.2332	-0.4311	0.4098	-0.6318	0.5833	0.0391	-0.7129
Hs6-1-23-18	0.06598	0.3545	0.1882	0.3672	0.4049	0.3936	0.3152	0.1834	0.1353	-0.01272	0.08401	0.2285	0.144	0.00401	0.2011	0.2095	0.07091	0.1822	0.01515	0.06194	0.01121	-0.4097	0.01017	0.2799	-0.4001	-0.01405	0.03716	-0.2231	-0.08841	-0.1272	0.01666	-0.1788	0.6087	-0.1507	-0.01383	-0.5655	-0.1441	-0.32	-0.2425	-0.3064	0.1066	-0.4318	-0.3514	-6.58e-09	-0.2911	-0.7214	0.6373	-0.1388	-0.6346
Hs6-2-11-4	-0.01997	0.1784	0.1629	0.429	0.04034	0.1478	0.1599	-0.1722	0.06667	-0.06942	0.02213	0.0642	0.1705	0.003394	0.2672	0.05697	0.309	-0.1342	0.172	0.02869	0.007612	-0.09329	0.24	0.01715	-0.4464	-0.2365	0.01429	0.3842	0.1313	0.05027	0.1517	-4.75e-09	0.4197	0.2309	0.3732	-0.8566	0.1059	0.01363	-0.3079	-0.04578	-0.1175	-0.002286	-0.2965	-0.1107	-0.5017	-0.6709	0.2611	-0.1785	-0.2578
Hs6-2-11-20	0.03886	0.07088	0.2901	0.2392	0.2184	0.01111	0.2609	0.0918	-0.1516	-0.04332	0.3831	0.2837	0.3796	0.1754	0.58	0.5004	0.242	-0.07114	0.4684	0.0282	0.07776	-0.3492	0.03211	-0.1068	-0.6341	-0.05173	0.4383	0.1485	0.1385	0.0694	-0.1228	0.2918	0.7088	-0.03681	0.03268	-0.229	-9.06e-09	-0.07036	-0.02793	-0.2954	0.1156	-0.008371	0.2664	-0.09425	-0.01722	-0.7394	-0.05601	-0.00288	-0.4395
Hs6-2-13-24	-0.1023	-0.09829	-0.01855	0.2451	-0.00548	-0.05459	0.06734	-0.1279	0.2437	-0.1845	0.03413	0.2673	-0.0643	0.06441	0.2324	0.2309	0.1512	-0.1032	0.08478	-0.1452	-0.01497	-0.421	-0.05277	-0.09759	-0.4717	-0.05915	0.2224	0.1184	-0.1656	-0.2966	0.03277	-0.2047	0.2832	-0.08062	0.1599	-0.4399	0.01631	-0.1728	-0.07816	-0.1568	-0.04997	0.01117	0.1322	-0.1797	-0.3276	-0.3811	0.1943	-0.01195	-0.2688
Hs6-3-7-10	0.2822	0.2188	0.2177	0.5848	0.2797	0.2494	0.2738	-0.1126	0.1367	0.05172	0.4999	0.2434	0.1986	0.007511	0.1985	0.158	-0.01185	-0.2722	0.03828	0.262	-0.06575	-0.6721	-0.02907	0.02919	-0.4653	0.06023	-0.08484	0.2569	0.1011	0.2612	0.1727	-0.2788	0.5052	0.08902	0.5797	-0.4402	-0.2244	-0.1548	-0.2246	0.1219	-0.2196	-0.5486	0.01274	-0.3085	-0.233	-0.8843	0.3463	0.05483	-0.3914
Hs6-3-24-10	0.6735	0.2994	0.5885	0.4443	0.414	0.2085	0.3729	0.3573	0.3635	0.06941	0.07133	0.3999	0.324	0.5471	0.3757	0.545	0.09322	-0.02244	0.1619	0.4694	-0.2642	-0.3035	0.1096	-0.01385	-0.04433	-0.1462	0.132	0.03783	-0.02369	-0.1404	-0.1109	0.1842	0.4779	0.1054	0.04344	-0.6564	0.09949	-0.0986	-0.06665	-0.2507	-0.4898	-0.09078	0.02434	-0.05757	-0.0116	-1.01e-08	-0.2166	0.001762	0.04909
Hs6-3-3-13	5.92e-09	-0.1302	0.4659	0.06545	0.05429	-0.09014	0.1822	0.225	0.203	0.137	-0.08512	0.1276	-0.03021	0.2542	0.03307	-0.08867	0.3509	0.1624	0.1663	0.05884	0.09789	-0.05178	-0.0412	0.2172	-0.1961	-0.4246	-0.02362	0.03502	-0.02565	-0.1987	-0.2043	-0.05168	0.2188	-0.009108	0.4176	-0.4265	-0.01385	0.1506	-0.1145	0.5854	0.1367	-0.4307	-0.2811	0.01578	-0.1391	0.03089	-0.02417	-0.2612	-0.1163
Hs6-3-6-20	-0.1877	0.05896	0.4922	-0.1565	-0.1063	-0.07091	0.24	-0.03825	0.08825	0.1165	0.1881	0.09437	-0.07478	0.08018	0.1303	0.1993	-0.04918	0.2499	0.5202	0.009744	0.08639	0.18	-0.3479	0.04972	0.04022	-0.2847	0.1141	0.06938	-0.0122	-0.05687	-0.1352	0.42	-0.2048	0.06936	0.2627	-0.3132	-0.07366	0.6919	0.2423	0.276	-0.2867	0.1763	-0.1348	0.2381	-0.5918	-0.2991	0.175	0.1019	0.3815
Hs6-3-20-24	-0.02689	0.0759	0.04885	0.3653	-0.1137	-0.0678	0.03473	0.144	-0.1167	-0.02193	0.6169	0.2196	-0.004747	-0.1512	0.05093	-0.1141	-3.85e-09	-0.2435	0.004413	0.2468	0.08731	-0.5915	0.08141	-0.4403	-1.254	0.1648	-0.4933	0.1592	-0.3346	0.09045	0.1289	-0.5222	0.2888	0.05529	0.3828	-0.06697	-0.4332	-0.3361	0.03293	0.1527	-0.3075	-0.3076	-0.1872	-0.5256	-0.5507	-0.7189	0.08548	0.1102	-0.8238
Hs6-5-24-2	-0.3198	0.4638	-0.1192	0.004727	0.01368	0.1325	0.04026	-0.03402	0.2419	0.1207	-1.3e-09	-0.03581	-0.04896	0.1022	-0.03828	0.1415	0.8457	0.006962	0.08901	0.07801	0.2151	-0.01762	0.389	-0.1145	-0.5861	-0.3764	0.5165	0.04823	0.2779	-3.68e-11	0.03432	0.08776	0.3546	0.1109	0.2252	-0.1426	0.1784	-0.1016	-0.4357	0.1761	0.3492	-0.08512	-0.09698	-0.2938	-0.4881	-0.4605	-0.7055	-0.1478	-0.162
Hs6-5-22-12	0.1145	0.07577	-0.03948	0.1484	0.03421	0.1667	0.1276	0.1989	0.4209	0.2674	-0.01473	0.004053	0.085	-0.2124	0.2892	0.2223	0.2568	-0.03795	0.02153	0.1708	0.06413	-0.2124	0.3156	-0.2301	-0.4503	-0.08449	-0.2724	-0.1071	-0.2307	-0.08362	-0.0889	-0.03629	0.1551	-0.1309	0.4481	-0.04323	0.3087	-0.1275	0.1203	5.57e-11	0.3207	-0.1822	-0.1606	-0.09697	-0.3323	-0.148	-0.3146	-0.0149	0.04905
Hs6-5-23-12	0.4132	0.4167	0.02396	0.1499	0.3053	0.2941	0.09697	-0.01104	0.02133	0.006625	-0.1903	0.1248	0.3689	0.174	0.1063	0.08313	-0.08563	-0.08981	-0.0223	-0.04792	-0.02764	-0.4695	0.07806	-0.3391	-0.9078	-0.1755	-0.2592	-0.027	0.2354	0.2519	9.64e-09	-0.1108	0.2171	-0.03729	0.07222	-0.07879	-0.03132	-0.3964	0.03218	-0.2839	0.06591	-0.3241	0.265	0.07784	0.03966	-0.1103	0.06809	0.4496	0.2561
Hs6-6-15-1	0.06435	0.2374	0.1658	0.3608	0.002884	0.3962	0.1707	0.3099	0.3197	-0.1867	-0.0183	-0.04139	0.03287	0.2556	0.3958	0.429	0.4581	0.02949	0.2287	0.4118	2.38e-10	-0.0849	-0.1003	0.09346	0.2252	0.03925	0.2603	0.2783	0.2852	0.1387	0.2437	0.1815	0.2689	0.2378	0.2668	-0.196	0.3387	0.1884	-0.04366	-0.04089	0.02471	0.04945	0.2497	4.37e-09	-0.08495	-0.05362	0.5908	0.242	0.03005
Hs6-7-11-19	0.2763	0.456	0.2019	0.4257	0.06358	0.111	0.1639	0.1002	0.4179	0.3229	0.324	-0.1888	0.3615	0.107	0.5583	0.5044	-0.1024	0.1409	0.02508	0.1567	-0.02594	-0.0166	-0.3789	5.57e-09	0.5287	0.3429	0.1807	0.1366	0.07757	0.2627	0.2673	-0.01665	0.1875	6.92e-09	0.3021	-0.147	-0.3199	-0.4148	-0.2807	-0.1463	0.477	-0.5324	0.2129	0.1909	-0.2563	-0.0159	0.1958	-0.001688	-0.3219
Hs6-8-15-13	0.3467	0.1418	0.01396	0.4936	0.0911	-0.05462	0.2362	-0.05333	0.3561	0.4974	0.4939	0.5935	0.2874	-0.08972	0.06262	0.1822	-0.005465	0.04671	-0.01184	0.4986	0.05227	-0.385	0.1543	-0.5114	-0.631	0.1065	-0.5458	0.03797	-0.2005	0.02325	-0.1216	-0.354	0.1941	-0.2096	0.4713	0.02914	-0.1599	-0.7441	-0.4086	-0.1078	-0.549	-0.5959	-0.5559	-0.1764	-0.09626	-0.3899	0.1053	0.09725	-0.3634
Hs6-10-21-3	0.09808	0.2191	0.1824	0.4739	0.1517	0.07387	0.1154	0.2905	0.3662	-0.144	0.5687	0.2852	0.2055	0.2634	0.2508	0.4332	0.4009	0.1948	0.3388	0.7115	-0.04981	0.03009	0.1139	-0.0656	-0.249	0.2064	0.2418	0.2413	-0.2054	-0.009645	0.0246	-0.1885	0.581	0.01809	0.3905	0.06444	-0.7393	-0.3128	-0.06399	0.1704	-3.52e-09	-0.2615	0.1167	-0.2262	0.02775	-0.3346	-0.1577	-0.1521	-0.5808
Hs6-10-23-7	0.03618	0.1799	-0.04424	0.2231	0.1611	0.0942	0.03853	0.3126	0.02146	-0.02769	0.1602	-0.03215	-0.1256	0.09148	0.09402	0.3993	0.005734	-0.1212	0.0286	0.2289	0.09732	-0.08425	0.223	-0.05842	-0.3338	0.1538	0.166	0.1669	-0.005734	0.04664	0.1187	0.1222	0.3647	0.1021	0.2733	0.06561	-0.2004	-0.1929	-0.09567	-0.03048	-0.1658	-0.2645	-0.2736	-0.4767	-0.6065	-0.8851	-0.1453	-0.1151	-0.5415
Hs6-11-22-10	0.06807	0.1364	-0.02056	0.5218	0.08147	0.06689	0.08839	0.3519	0.3647	0.1912	0.1442	0.554	0.2442	-0.09047	0.1641	0.4521	-0.08985	0.07178	-0.005467	0.2663	0.157	-0.005273	-0.1752	0.1173	-0.8704	-0.1833	3.42e-09	-0.00476	0.01452	0.2198	0.09315	-0.3011	0.2938	-0.0958	0.02461	-0.3248	-0.2289	-0.4495	-0.2577	-0.1267	-0.346	0.0312	-0.2417	-0.2957	-0.1374	-0.4492	-0.2598	1.44e-09	-0.5085
Hs6-11-17-25	1.171	0.03825	0.09629	1.09	0.4044	1.306	-0.002407	0.2444	0.1523	0.4021	0.4263	1.184	-0.01907	-0.05161	0.3013	0.9925	0.261	-0.11	0.2537	1.337	-0.1232	-1.605	-0.5459	-0.9468	-1.893	0.07907	-0.7083	2.05e-09	-0.6035	0.1518	0.2516	-0.6802	0.3945	-0.3615	0.1771	-0.2672	-1.259	-1.07	-0.2085	-0.5309	-0.6856	-1.021	-0.8127	-1.167	-0.453	-1.711	0.4129	0.3356	-1.03
Hs6-12-20-13	0.05418	0.1855	-0.2845	0.2169	0.04158	-0.0354	0.2106	0.1557	-0.03039	0.6103	0.2131	0.4344	0.09167	-0.06171	0.2541	0.1975	-1.73e-09	0.01113	-0.01156	0.3099	0.3579	-0.615	-0.08566	-0.2463	-0.3511	-0.006375	-0.1168	-0.2319	-0.1407	-0.01908	-0.2059	-0.2524	-0.2094	-0.07725	0.05983	-0.3426	-0.5371	-0.282	0.03306	0.1038	-0.4355	-0.2991	-0.5751	-0.002105	-0.2536	-0.5293	-0.1038	0.07232	-0.2121
Hs6-12-16-14	0.2003	-0.06634	0.1658	-0.01676	0.06621	-0.08496	0.009659	0.3725	0.01828	0.08578	0.4014	0.1849	0.2283	0.2118	0.2838	-0.03685	-0.06195	0.1775	-0.09987	0.01884	0.3236	0.02008	-5.25e-09	-0.2397	-0.291	-0.2882	-0.04138	-0.06826	-0.1771	-0.2198	-0.1069	-0.007376	0.01017	0.1743	0.01496	-0.1099	0.000299	-0.2011	-0.1984	0.1057	-0.6386	-0.319	-0.115	-0.1067	0.01534	-0.1045	0.6712	-0.1232	-0.3289
Hs6-13-4-5	0.2228	-0.01886	0.03708	0.0394	-0.05188	0.2826	0.1339	-9.55e-10	0.4078	0.104	0.105	0.2075	0.4892	6.58e-10	0.01704	0.2143	0.2397	-0.01792	0.0511	0.3987	-0.136	-0.01936	-0.1221	-0.284	-0.5322	-0.3275	-0.08088	-0.1518	-0.2678	-0.3408	0.04445	-0.2016	0.159	-0.3454	-0.1513	0.218	0.3051	0.08819	-0.2617	0.2035	-0.03685	0.428	-0.261	-0.08621	-0.1368	-0.4513	-1.1	-0.374	0.1052
Hs6-14-13-1	0.2606	0.2193	-0.1771	0.3332	-0.04089	0.3423	0.1439	0.04569	0.321	0.1879	0.04062	0.4696	0.04112	0.04264	0.1022	0.2275	0.1255	-0.03889	-0.08369	0.2077	-0.07321	-0.2079	-0.152	0.02076	0.1429	0.164	0.06414	-0.06807	-0.145	-0.1551	0.08834	-0.334	0.2789	-0.001206	-0.09232	0.01162	-0.1649	-0.174	-0.1347	-0.04594	-0.3765	-0.1048	-0.3429	-0.1299	-0.4936	-0.6089	0.1218	-0.1069	-0.3629
Hs6-14-21-13	0.1318	0.4202	0.4282	0.3634	-0.04342	0.1002	0.2111	0.09894	0.1304	0.2491	-0.0173	0.5212	0.04165	0.3089	-0.006281	0.2223	0.2916	0.02596	0.266	0.1296	-0.1392	-0.1432	-0.009545	-5.2e-10	0.1099	0.005053	0.626	0.1919	0.1782	-0.1064	-0.02175	-0.2339	0.1918	0.000351	-0.02226	0.04618	-0.03118	0.2219	-0.1271	0.1042	-0.009648	-0.1332	-0.2099	-0.1309	-0.4205	-0.3375	0.2266	-0.03737	-0.04543
Hs6-14-19-14	0.4044	0.3998	0.6673	0.2905	0.2909	0.4262	0.2603	0.137	0.1886	0.1146	0.3032	0.4717	0.537	0.1891	0.524	0.3407	0.0713	0.08823	0.3084	0.339	-0.3201	0.4762	-0.192	0.1197	-0.104	0.01941	0.1991	-0.01547	0.2753	0.1807	0.1525	-0.1065	0.5055	0.005574	-0.1323	0.02396	0.05681	-0.09842	0.01963	0.009648	0.05179	0.1815	0.07408	0.05674	0.2714	0.1277	0.2131	-0.155	0.009593
Hs6-15-8-1	0.1558	-0.01916	-0.2205	0.09164	0.06751	0.04908	0.08174	0.4511	0.1349	-0.03562	0.1578	0.1478	0.1596	-0.1443	0.2283	0.07856	0.0633	-0.000564	0.1458	0.2215	0.1568	-0.05944	0.1191	0.0266	-0.6716	-0.2361	0.1321	-0.01505	-0.1281	0.04229	-0.03058	0.05649	1.44e-08	-0.06128	0.1543	-0.0258	-0.243	-0.0755	0.05525	0.1304	-0.3586	-0.0765	-0.2795	-0.0491	-0.04918	-0.593	0.2873	-0.05316	-0.2783
Hs6-15-14-2	0.2669	0.1575	0.1011	0.4187	0.1701	-0.05163	0.1337	0.06098	0.2666	0.1431	0.1624	0.07422	0.2312	0.1333	0.2014	0.1033	-0.3083	-0.06936	0.05717	-0.07042	-0.05115	-0.1107	0.1863	0.4194	-0.1088	-0.0116	-0.04134	0.4114	0.2611	0.3841	0.48	0.09913	0.2444	0.4022	0.1633	0.2031	-0.3319	0.09532	0.1762	0.4531	0.4022	0.2211	0.05646	-0.08299	0.1039	-0.05859	0.2347	0.004973	-0.1939
Hs6-15-11-13	0.2559	0.278	0.08436	0.1336	0.1625	0.4521	0.09466	0.2172	0.04082	0.1132	-0.03864	0.161	0.3885	0.04205	0.05893	0.1343	-0.3295	0.09827	0.1369	0.266	-0.05169	-0.4514	-0.06508	-0.234	-0.2897	-0.1289	-0.1166	0.0786	-0.08234	-0.09616	4.29e-09	-0.2185	-0.06505	-0.1756	0.2083	0.09556	-0.3686	0.1539	0.04173	0.1476	0.1195	-0.02215	-0.3702	-0.6707	0.06425	-0.1515	0.3075	-0.1511	0.2566
Hs6-16-7-12	0.5508	0.1605	0.4549	0.3883	0.2674	0.03869	0.3325	0.4852	0.03168	0.1994	0.2626	0.7396	0.4912	0.1301	0.2976	-0.03838	-0.1549	0.05335	0.04174	0.3147	0.003545	0.02493	0.1908	-0.07432	-0.0595	0.2378	-0.1943	0.1857	-0.2493	0.168	0.4053	-0.2099	0.08307	0.2446	0.2673	0.1004	-0.2818	0.1008	0.195	0.1286	0.01772	-0.06028	-0.2877	-0.3789	-0.1045	-0.2558	0.5158	0.3367	-0.178
Hs6-17-4-6	0.2301	0.1606	0.106	-0.02312	0.06012	-0.03252	-0.02994	1.02e-09	0.07046	0.2163	0.0717	0.3621	0.05081	-0.1175	0.1074	-0.03561	0.09637	0.0509	0.2524	0.2288	0.07061	-0.1032	-0.1097	-0.06791	-0.2253	-0.1412	0.05138	-0.1966	0.02945	0.1152	-0.274	0.2101	0.1603	-0.006209	0.4118	0.1072	0.0188	-0.2614	-0.08452	0.05731	0.1029	0.01889	-0.2079	-0.4066	-0.2988	-0.2893	-0.2962	-0.2768	0.01705
Hs6-17-9-15	0.06436	0.1922	0.5612	0.4755	0.3167	0.02621	0.5124	0.2867	0.3214	0.08456	0.1148	0.6249	0.2446	0.3708	0.1055	1.25e-09	-0.1276	0.02097	0.09875	-0.1784	0.02039	0.1688	0.1963	0.5981	0.5573	0.3009	0.3065	0.3973	-0.1197	-0.008066	0.1737	0.1257	0.2524	0.3098	-0.4169	-0.1279	-0.4202	0.04978	0.07259	0.2054	0.9103	0.1543	-0.2567	-0.2473	-0.5952	-0.556	-0.6322	-0.2152	-0.2161
Hs6-18-6-3	0.1387	0.2104	0.4854	0.1662	0.01617	-0.07538	0.189	0.2189	-0.0738	-0.0498	-0.09963	0.06751	0.02642	0.25	0.01331	0.1239	-5e-09	0.003143	0.2722	-0.01593	-0.1437	0.2339	0.08235	0.3152	-0.1581	-0.2177	0.2831	0.1402	0.2122	-0.1088	0.1097	0.3322	0.1437	0.3092	0.06679	-0.02095	-0.3443	-0.116	-0.1516	0.2578	0.03088	-0.08368	-0.1926	-0.01972	-0.4376	-0.7115	-0.3852	-0.1948	-0.3426
Hs6-18-22-7	0.1428	0.2951	0.001184	0.1244	0.2938	0.2591	0.1661	0.3384	0.06017	0.02653	0.2181	0.01533	-0.08484	0.1821	0.1059	0.09182	-0.03601	-0.131	0.08133	0.2317	0.127	0.008873	0.3561	0.04284	-0.2386	0.1985	0.112	0.1548	-0.03165	0.1388	0.2366	0.2117	0.3611	0.2156	0.2636	-0.06435	-0.03841	-0.1063	-0.02102	-0.03749	-1.62e-09	-0.2892	-0.4737	-0.553	-0.5971	-1.16	-0.1864	-0.05106	-0.4593
Hs6-19-22-3	0.333	0.1117	-0.1895	0.5837	0.3366	0.01922	0.06663	0.5385	0.3199	2.49e-09	-0.0768	0.3568	0.02786	0.3493	0.3652	0.3141	0.2312	0.4985	0.3457	1.046	0.01743	-0.2647	-0.07707	0.3162	-0.2952	-0.2325	0.1582	0.5186	0.02198	-0.06403	0.129	0.09752	0.1276	-0.127	0.1085	-0.1538	-0.1369	-0.3621	-0.08846	0.002708	-0.2572	-0.1395	-0.7068	0.05528	-0.3318	-0.5062	-0.03305	-0.1618	-2.56e-09
Hs6-19-7-10	0.3563	0.0234	-0.2159	0.2478	0.04285	0.2731	0.1249	0.1221	0.3041	0.1027	0.05218	0.4748	-0.03216	0.05867	0.2366	0.1853	-0.08039	0.09155	0.1649	0.07356	-0.02078	-0.2265	0.03801	-0.1465	-0.4063	-0.02831	-0.1426	-0.03973	-0.198	-0.1431	0.07657	-0.2718	0.1615	-0.1097	0.04792	-0.09287	-0.1726	-0.101	-0.04821	0.1131	0.05507	-0.28	6.93e-09	-0.1874	-0.5345	-0.1697	0.0156	0.04152	-0.3219
Hs6-19-5-14	0.3682	0.05704	0.09281	0.3305	-0.0154	0.513	0.08997	0.05164	0.1348	0.3177	-0.23	0.4021	0.07657	0.008849	0.2635	0.1866	0.09745	0.06133	0.005559	0.2143	0.0362	-0.2819	-0.01652	-1.26e-10	-0.00256	0.1239	0.09198	0.04716	-0.0261	-0.1743	2.69e-09	-0.1954	0.2006	0.01202	-0.07712	-0.000684	-0.01586	0.1728	0.004294	0.1854	0.009946	-0.09267	-0.1971	-0.06274	-0.4032	-0.1861	0.2721	-0.1037	0.01851
Hs6-19-1-25	0.2835	0.07765	0.01182	0.1414	-0.0264	0.3525	0.175	0.07134	0.12	0.1022	-0.01888	0.06833	0.2195	0.02809	0.1159	0.07507	0.1396	-0.02242	-0.01203	0.06539	0.04246	0.2117	0.06519	-0.0843	-0.1105	0.1019	-0.1446	0.1786	0.02718	0.1622	0.07852	0.1142	0.2035	0.06651	-0.1059	0.01127	-0.1401	0.1204	0.04752	-0.1428	0.2855	0.2621	0.01088	0.06991	-0.07229	-0.2135	-0.3116	-0.1116	-0.1544
Hs6-19-20-25	0.3319	-0.2417	0.08063	0.239	0.1552	0.456	-0.1133	0.3772	0.1417	0.3337	-0.09338	0.4613	2.5e-11	-0.0923	0.2177	0.2238	-0.03018	0.1378	-0.04197	0.3083	0.1857	-0.4628	-0.005315	-0.3803	-1.152	-0.2289	-0.5155	0.1746	-0.1371	-0.0516	-0.04076	-0.1948	0.1118	-0.01012	0.141	0.01455	-0.3783	-0.671	-0.05588	0.0693	-0.1327	-0.4731	-0.008457	-0.3897	-0.4879	-0.8724	0.1838	-0.1096	-0.6111
Hs6-20-8-4	0.6625	0.1951	0.2752	0.5688	0.1767	0.4341	0.1603	0.3861	0.06786	0.2405	0.09945	0.8115	0.3318	0.04739	0.4876	0.1097	-0.04167	1.4e-11	-0.00466	0.5383	0.09795	-0.3868	-0.05833	0.1881	-0.137	0.0601	-0.3343	0.4124	-0.03214	-0.04974	0.2204	-1.12e-09	0.08544	-0.07196	0.252	0.1575	0.0863	-0.03581	0.5128	0.05718	0.1043	-0.03154	-0.5453	-0.2652	-0.155	-0.5747	0.9496	-0.02436	-0.09309
Hs6-20-18-19	0.1308	-0.02962	0.2669	0.397	0.1256	0.3676	-0.01793	-0.01008	0.04781	0.2316	0.005029	0.4279	-0.09813	-0.06344	0.2841	0.2275	-0.08807	0.03225	0.07596	0.4282	0.01114	-0.1859	-0.4896	0.05912	-0.03654	-0.2577	-0.03301	-0.09432	0.08642	-0.06429	-0.236	-0.06063	-0.02636	-0.0815	-0.3662	-0.2138	-0.1763	-0.3944	-0.1301	-0.02055	-0.01527	-0.2555	0.4576	0.1118	0.01987	0.1127	0.5239	-0.1005	-0.1248
Hs6-20-20-24	0.3638	-0.004167	0.01536	0.8394	0.01312	0.5022	-0.1911	0.3716	0.3303	0.2615	0.1174	0.7648	0.4839	0.1115	0.3411	0.2171	0.2012	0.4434	0.5423	1.37	0.1697	0.3143	-0.04653	0.2649	-0.5837	0.1314	-0.3365	0.05994	-0.4426	-0.1165	-0.0208	-0.0304	0.1672	-0.1041	-0.05606	6.24e-10	-0.383	-0.4005	0.06485	-0.1629	0.303	0.3041	-0.2135	-0.1745	-0.3743	-0.06348	0.2678	-4.94e-10	-0.0777
Hs6-22-10-4	0.3046	0.3697	0.2722	0.5468	0.09701	0.4892	0.5686	0.116	0.2059	-3.86e-09	0.2653	0.3384	0.3154	0.1781	0.5058	0.3756	-0.06983	-0.2159	0.2071	0.1067	-0.03316	-0.4709	0.102	-0.3208	-0.1917	0.3169	-0.1721	0.1287	-0.3414	-0.03171	0.178	-0.09613	0.3452	0.2415	0.05286	0.4246	-0.08438	0.277	0.161	-0.2838	-0.1718	-0.01988	-0.4108	-0.801	-0.8438	-0.7799	-0.2162	-0.04806	-0.2005
Hs6-23-20-3	1.146	0.06082	-0.244	1.212	0.3	2.05	-0.1971	0.8731	0.5813	0.9022	0.5017	2.287	0.1846	-0.5554	1.201	1.201	0.496	-1.46e-08	0.1256	1.488	0.03858	-1.627	-0.3536	-0.9016	-1.987	-0.03431	-0.5842	0.001242	-0.2886	0.01796	0.1444	-0.2225	0.7229	-0.4682	0.2254	-0.2583	-1.006	-1.316	-0.3209	-0.4374	-0.4652	-0.7461	-0.9713	-0.9215	-0.5814	-1.657	0.8611	0.156	-1.441
Hs6-24-23-9	0.4241	0.05951	0.2614	0.1876	0.1498	0.6047	0.05384	-0.02852	0.2784	0.2548	0.1255	0.3114	0.05212	-0.1296	0.2667	0.2097	0.1827	0.2106	-0.05314	0.3643	-0.0105	0.05129	-0.1503	0.238	-0.2616	-0.04943	-0.138	-0.05695	-0.09673	-0.02731	0.05464	-0.0648	0.1715	0.05081	-0.06797	-0.189	-0.3869	-0.2027	0.07583	-0.2821	0.08257	-0.2792	-0.179	-0.3026	0.1557	-0.1131	0.01118	-0.01311	-0.3203
Hs6-24-14-14	0.427	0.03116	0.003398	0.002322	-0.03517	0.3445	-0.01549	0.09145	0.2592	-0.05773	0.1897	0.4064	0.1486	-0.02564	0.1937	0.09786	0.1933	0.04574	-1.99e-09	0.2582	-0.01104	0.1731	0.1056	-0.0593	-0.3042	-0.2276	0.2879	-0.04064	-0.05262	-0.1094	0.08288	-0.01937	-0.2372	-0.1184	-0.1681	-0.01698	-0.009651	-0.1375	-0.1087	-0.2857	-5.14e-09	-0.08426	-0.2047	-0.08767	0.1246	0.06501	0.007059	-0.07755	0.0523
Hs6-25-24-18	0.07378	0.01282	0.04158	0.01575	0.02355	0.2245	-0.04526	0.4058	0.1237	0.1037	0.1688	0.3174	0.2276	-0.08365	0.03653	0.1535	0.04674	0.125	0.09348	0.1377	0.1271	-0.1683	0.04162	-0.01748	-0.2057	-0.1001	-0.007051	0.00216	-0.05546	0.005201	-0.3708	0.2913	0.07594	-0.2555	-0.3641	0.1306	0.09123	-0.1547	-0.1002	-0.1204	0.007378	0.02495	0.04835	-0.09906	0.1611	0.3129	-0.5232	-0.2157	-0.2266
Hs6-25-13-22	0.3201	0.2318	0.1119	0.04716	-0.01318	0.6186	-0.05798	0.1887	0.3155	0.449	0.1567	0.02869	0.03223	-0.218	0.1227	0.2393	0.2978	0.1719	0.06273	0.4567	0.03246	0.402	0.03851	-0.01616	-0.281	0.04478	-0.2631	-0.05051	-0.3683	-0.04464	-0.0568	-0.1762	0.1499	0.1129	-0.2095	-0.01809	-0.1226	-0.3278	-0.1014	-0.4356	0.2141	-0.1266	0.2097	-0.1579	-0.1617	0.1563	0.8586	-0.3932	-0.1435
Hs6-26-21-13	-0.032	0.1891	-0.1286	-0.1054	-0.09356	0.4286	-0.09682	-1.39e-08	0.3114	0.5286	0.05371	0.3246	-0.04579	0.1212	-0.03081	0.01041	0.3505	0.4919	0.001666	0.2238	0.1383	-0.3336	0.2494	-0.1181	-0.516	-0.04485	-0.3726	-0.1396	-0.1691	-0.2925	-0.3006	-0.3898	0.04874	-0.1415	0.06411	0.03891	-0.1852	-0.2469	0.04026	0.05629	-0.1084	-0.2031	-0.1681	-0.25	-0.2065	-0.1386	-0.853	-0.1649	-0.07146
Hs6-26-19-24	0.6655	0.6299	0.3107	-0.2322	0.01486	0.5236	-0.195	0.5109	0.1718	0.5776	0.2946	0.02202	-0.1019	0.245	0.5209	0.2818	-0.02104	0.3971	0.1723	0.1301	0.3928	-0.268	0.4611	-0.2054	-0.4698	-0.3674	-0.3588	-0.6904	-0.06965	-0.1971	-0.6143	-0.04971	0.1175	-0.2837	-0.6129	0.0661	0.602	-0.4148	-0.5881	0.9915	-0.2784	0.1467	-1.07	0.5142	-1.127	-1.378	-0.01878	-0.03347	-0.656
Hs6-27-21-2	0.3766	0.1691	0.2407	0.5125	0.2752	0.429	0.06559	0.3728	0.09275	0.01459	0.512	0.2939	0.3183	-0.02759	0.1841	0.2457	-0.03216	-0.4044	0.1065	0.2185	0.1505	-0.6167	0.4382	-0.1329	-0.8614	0.1919	-0.633	0.1997	0.09418	0.3598	0.1875	-0.0278	0.3796	0.04092	0.4873	0.4013	-0.3441	-0.4265	0.006096	0.1029	0.07655	0.0272	-0.09087	-0.1564	-0.0465	-0.3395	0.2493	0.1693	-0.7574
Hs6-28-9-2	0.4369	0.7082	0.04891	0.2533	-1.06e-09	0.3394	0.1143	0.1508	0.4796	0.2381	0.468	0.2875	0.3374	0.01376	0.3727	0.1867	1.056	0.1174	0.1529	-0.02062	0.08397	-0.07637	0.2327	0.3054	0.1368	-0.0579	0.123	0.2151	0.7192	0.7757	0.514	0.3238	0.001725	1.173	-0.134	0.2896	-0.06406	-0.1115	0.3651	-0.09626	-0.5276	0.08961	0.01763	0.3203	0.1943	0.04032	1.158	0.8818	0.0246
Hs6-28-12-7	0.1195	0.2177	-0.07616	0.1045	0.005681	0.2976	-0.1321	0.1672	0.2769	0.2689	0.3355	0.3403	0.2251	0.1493	0.4596	0.4354	0.424	0.4195	0.2939	0.3356	-0.01519	-0.2958	-0.4327	-0.3708	-0.7074	-0.2506	-0.1152	-0.1003	-0.04674	0.1222	0.05008	-0.1009	-0.09868	1.75e-09	0.04206	-0.06346	-0.2103	-0.2848	0.05404	0.285	-0.01578	-0.3319	0.09838	-0.117	0.235	0.1284	0.2402	0.008661	-0.5403
Hs6-28-12-14	0.2904	0.1282	0.213	0.3918	0.1491	0.04974	0.2245	0.07188	0.1166	0.0386	0.4086	0.05042	0.2159	0.24	0.1191	-0.06	0.1245	0.06164	0.28	0.05468	0.3435	-0.5101	-0.1876	0.2426	-0.8248	-0.2894	-0.1832	0.09577	0.05461	-0.1089	0.0949	-0.3026	0.2163	0.2414	0.2341	0.2648	-0.02669	-0.1422	-0.04126	-0.1628	0.2633	0.2845	-1.418	0.1221	0.1019	-0.3624	-0.3482	-0.1699	-0.3783
Hs6-28-19-14	0.1089	0.01215	0.2031	0.2369	0.1249	0.3706	0.1613	-0.08461	0.2682	0.1731	0.2651	0.7744	0.1493	0.02333	0.4658	0.2066	0.27	0.1517	0.1889	0.482	0.1082	-0.3321	-0.121	-0.07431	0.191	0.1891	0.2721	0.1457	-0.1328	-0.01304	1.02e-10	-0.467	0.1745	-0.29	-0.04953	0.3327	0.02049	0.01683	0.2541	-0.1686	0.3685	0.2291	-0.0304	0.1004	0.2836	0.2659	-0.2566	-0.05772	0.08684
Hs6-28-10-23	0.243	0.1866	-0.1344	0.584	0.1367	0.7693	0.03924	0.2907	0.5652	0.7949	0.1793	1.041	0.09383	0.03204	0.4728	0.5956	0.2701	0.4095	0.02182	0.6012	0.04722	-0.6124	0.1503	-0.08459	-0.4771	-0.01448	-0.3843	0.153	-0.06233	0.05301	-3.88e-09	-0.5178	0.2361	-0.1729	0.1003	0.2056	-0.3674	-0.2595	0.09762	-0.3496	-0.3442	-0.4457	-0.4335	-0.3826	-0.5836	-0.8522	-0.01998	-0.1696	-0.3197
Hs6-29-20-2	0.1043	-0.07895	0.3566	-0.02804	-0.01676	0.05026	0.01272	-0.2258	0.01456	0.3238	0.241	-0.02431	0.18	0.1579	0.1415	0.1152	-0.08662	0.02716	0.01849	-0.07503	-0.1199	0.3464	0.239	0.106	0.5504	-0.07526	-2.15e-08	0.1421	0.1214	-0.06983	0.06259	0.1011	0.1239	-0.1271	-0.05953	0.1822	0.03487	0.1616	-0.197	0.3807	0.4062	0.3731	-0.04959	0.5641	-0.1376	-0.2487	-0.6125	-0.1464	0.2328
Hs6-29-8-14	0.5066	0.2259	0.2655	0.2297	0.1597	0.4043	0.1182	-0.04588	0.1097	0.645	0.18	0.456	0.3264	-4.87e-10	0.3092	0.07187	0.1119	0.2608	0.2379	0.3129	0.2341	0.02644	0.2628	-0.2133	-0.1683	0.2082	-0.2219	0.1674	-0.01864	0.3055	0.1294	-0.08057	0.2283	-0.05894	-1.51e-12	0.1207	0.01515	-0.2097	0.1166	0.04892	0.3417	0.05725	0.1744	0.02325	0.1906	0.04589	-0.2537	0.2011	0.1254
Hs6-30-20-2	0.226	0.2094	0.2997	-0.09006	-0.02847	0.4636	-0.09262	0.2275	0.1422	-0.07757	0.02471	0.3548	0.1042	0.06951	0.08492	0.2319	0.4397	0.06597	0.2719	0.2915	-0.1558	-0.6419	0.1861	-0.02952	-0.2952	-0.1386	0.1564	0.04774	0.2371	-0.05749	-0.1032	0.1417	0.06681	0.09917	2.16e-09	0.07081	-0.2574	-0.1193	-0.3955	-0.16	0.2868	0.1888	-0.3093	0.01872	-0.1784	-0.5039	-0.2715	-0.1325	0.03465
Hs6-30-22-6	0.3944	0.01153	-0.001664	0.2304	0.1846	0.8679	-0.02122	0.3026	0.2087	0.3788	0.2472	0.638	0.09817	-0.1947	0.2288	0.1776	0.3001	0.269	0.1287	0.4459	-0.05556	-0.05904	-0.05306	-0.1797	-0.4173	0.01009	-0.04308	-0.07668	-0.06993	0.07747	-2.28e-09	-0.1234	0.06258	-0.1284	0.04509	-0.05886	-0.1679	-0.1576	-0.04003	1.43e-09	-0.02986	-0.3466	-0.1394	-0.4219	-0.1939	0.00764	-0.1574	-0.07999	-0.1273
Hs6-30-19-17	0.1911	0.3877	0.2374	0.2681	0.1162	0.316	0.1852	0.1195	0.1074	-0.02619	0.2159	0.2765	0.1525	0.09067	0.1048	0.01111	0.2034	-0.0322	0.1131	0.03516	-0.1877	-0.07837	-0.1017	-0.0284	-0.2057	0.2058	0.002391	0.001349	-0.07193	0.2098	0.1025	-0.05516	0.1581	0.1368	-0.07362	0.1987	-0.2805	2.26e-09	0.01135	-0.2472	-3.3e-11	0.1391	0.4664	-0.3415	0.03488	0.0564	-0.6338	-0.02449	-0.163
Hs6-30-14-19	0.2249	0.2173	0.3945	0.3484	0.2648	0.3831	0.2342	0.1385	0.1424	0.4096	0.2974	0.2097	0.4587	0.03173	0.4174	0.2197	0.1439	0.1524	0.206	-2.63e-09	0.2187	0.08938	0.2606	0.08144	-0.4415	-0.01053	-0.3096	-0.04575	0.2614	0.2713	0.1089	0.1348	0.1575	0.09753	-0.1458	0.2243	-0.0283	0.03902	0.03006	-0.4943	0.4588	0.04084	0.187	-0.1676	0.006041	-0.3166	0.1585	0.01021	-0.2413
Hs6-31-17-3	0.3634	0.06413	0.3122	0.3481	0.4388	0.2538	0.2335	0.2741	0.06569	-0.1033	0.2082	-0.03063	0.3909	0.6215	0.1195	0.1813	0.1278	-0.1915	0.1501	-0.01773	-0.06687	-0.4263	0.1998	0.3277	-0.1335	-0.05336	0.4404	0.167	0.1202	0.2626	0.2031	0.1516	-0.04448	0.3754	0.1837	0.006238	-0.1463	-0.05096	-4.06e-09	-0.04147	0.5255	0.1601	0.6074	0.07892	0.309	0.2995	0.4256	0.3143	-0.1429
Hs6-31-11-23	-0.03525	0.015	0.06399	0.2221	0.2096	0.5112	-0.09076	0.4963	0.005937	0.2991	-0.2855	0.3321	0.4034	0.1036	0.009826	-0.01747	0.384	0.1969	0.1939	0.3773	0.3254	-0.1283	-0.05002	0.1431	-0.5135	0.05273	0.2098	-0.04149	0.2378	0.4086	0.009999	-0.2341	0.1252	8.2e-11	-0.2393	-0.06042	-0.3483	-0.4943	-0.0386	-0.4113	-0.08053	0.1572	0.3815	-0.1025	0.1703	-0.09926	0.115	-0.07569	-0.3172
Hs6-31-24-23	1.158	0.09599	-0.003927	1.37	0.1928	1.714	-0.2212	0.4218	-0.03564	0.406	0.4825	1.271	0.03926	-0.1948	0.5145	0.9572	0.03817	-0.07864	0.06853	1.414	0.02004	-1.359	-0.09536	-0.7892	-2.013	-0.007277	-0.7723	0.1495	-0.3254	0.1423	0.1234	-0.4106	0.6184	-0.4083	0.05886	-0.09457	-0.8774	-1.263	-0.3285	-0.9744	-0.2348	-0.7381	-0.6951	-0.7976	-0.2608	-1.268	0.4051	0.1857	-1.265
Hs6-32-22-7	0.2077	0.2109	-0.008206	0.2706	0.2875	0.3848	0.2134	0.1035	-0.1086	0.05809	0.2265	-0.1624	0.2335	-6.61e-10	0.3848	0.04042	0.09627	0.1155	0.1073	0.2072	0.151	-0.06239	0.02592	0.1203	-0.2481	-0.06616	0.2532	0.136	0.2568	0.1121	0.1363	-0.0881	0.1167	0.2006	0.3449	-0.07947	-0.425	-0.1548	-0.1	-0.389	0.283	0.2084	0.04483	0.4012	0.4341	0.2682	0.7588	-0.07544	-0.3964
Hs6-32-20-14	0.07762	-0.1408	0.2063	0.2452	0.03551	0.2705	-0.03517	0.4819	3.89e-09	-0.06032	0.04924	-0.0542	0.2054	-0.05624	0.3878	0.009769	0.03179	0.199	0.07076	0.01377	0.3438	-0.133	0.102	-0.1831	-0.4315	0.1038	-0.07353	0.05527	-0.2514	-0.03637	-0.1155	0.009925	0.2568	-0.006664	0.0434	0.1098	-0.2147	-0.3555	-0.04187	-0.5054	0.1858	-0.07844	0.2353	0.1891	0.01336	-0.2021	0.7116	-0.1043	-0.5181
Hs6-32-8-15	0.04825	0.2462	-0.1498	0.2432	-0.04584	0.4696	0.06373	0.2382	0.2138	0.01882	0.4128	0.1901	0.1945	-8.35e-10	0.3293	0.0228	-0.01269	0.01241	0.0482	-0.05279	0.1181	-0.1482	0.011	-0.07608	-0.6656	0.02148	-0.2913	0.143	-0.09734	0.1261	-0.05426	-0.3662	0.2638	-0.1317	-0.00952	0.1062	-0.1952	-0.2456	-0.115	-0.1737	0.4873	-0.09278	0.09748	0.08979	0.2549	0.1346	0.4947	-0.07273	-0.6261
Hs6-32-9-21	0.223	0.0505	0.1449	0.002633	0.05069	0.2379	-0.05876	-0.01948	-0.08243	0.3817	-0.02684	-0.05002	0.04441	-0.1048	0.1389	-0.06329	0.1793	0.3048	-0.02878	0.3998	0.4018	0.1501	0.1645	-0.2076	-0.7127	-0.185	-0.3191	-0.2435	0.04004	-0.1293	-0.2901	-0.0578	0.1156	-0.1432	-0.2735	1.94e-09	0.04638	-0.4625	-0.2284	-0.7627	-0.1557	-0.3641	-1.011	-0.1826	0.301	-0.1369	0.1132	-0.1774	-0.3837
Hs6-32-14-23	0.2047	-0.007178	0.2449	0.1641	0.06944	0.5423	0.1294	0.358	0.1683	-0.04221	0.2045	0.2602	0.3825	-0.1299	0.1552	0.08684	0.02214	-0.05395	0.1123	0.1423	0.1522	0.1003	0.008624	-0.2347	-0.2622	0.05853	-0.4877	-0.1691	0.1177	0.4311	0.06926	-0.02355	-0.009634	0.2089	-0.02478	-0.1143	-0.1021	-0.4215	0.1502	-0.4344	-0.06	6.61e-10	0.5252	-0.1459	-0.06156	-0.05426	0.07418	-0.1182	-4.13e-09
[truncated: 148 more columns]

## Sheet: DE-Tomlins2007-up
ID	logFC	t	P.Value	adj.P.Val	B	Gene title	Gene symbol	Gene ID	UniGene title	UniGene symbol	UniGene ID	Nucleotide Title	GI	GenBank Accession	Platform_CLONEID	Platform_ORF	Platform_SPOTID	Chromosome location	Chromosome annotation	GO:Function	GO:Process	GO:Component	GO:Function ID	GO:Process ID	GO:Component ID
Hs6-5-7-6	0.163549	4.01258	0.000120642	0.0047486	0.937314				Transcribed locus		Hs.660012	yq01c11.s1 Soares fetal liver spleen 1NFLS Homo sapiens cDNA clone IMAGE:195668 3-, mRNA sequence///yq01c11.r1 Soares fetal liver spleen 1NFLS Homo sapiens cDNA clone IMAGE:195668 5- similar to gb|M14852|QULSR7LA Quail 7S L (rRNA); gb:X02067 H.sapiens mRNA for 7SL RNA pseudogene (HUMAN);, mRNA sequence	954298///954297	R89471///R89470	IMAGE:195668
Hs6-5-8-18	0.176955	3.80656	0.000251022	0.00771367	0.263607							yw35g10.s1 Morton Fetal Cochlea Homo sapiens cDNA clone IMAGE:254274 3-, mRNA sequence///yw35g10.s1 Morton Fetal Cochlea Homo sapiens cDNA clone IMAGE:254274 3-, mRNA sequence	1128628///1128628	N22494///N22494	IMAGE:254274
Hs6-19-14-3	0.177221	3.8293	0.00023179	0.00738651	0.336741	SAC3 domain containing 1	SAC3D1	29901	SAC3 domain containing 1	SAC3D1	Hs.23642	ze06a06.r1 Soares_fetal_heart_NbHH19W Homo sapiens cDNA clone IMAGE:358162 5- similar to contains Alu repetitive element;, mRNA sequence///ze06a06.s1 Soares_fetal_heart_NbHH19W Homo sapiens cDNA clone IMAGE:358162 3-, mRNA sequence	1425411///1425304	W95346///W95389	IMAGE:358162			11q13.1	Chromosome 11, NC_000011.9 (64808376..64812300)	protein binding	cell cycle///cell division///centrosome duplication///mitosis///spindle assembly	centrosome///cytoplasm///spindle	GO:0005515	GO:0007049///GO:0051301///GO:0051298///GO:0007067///GO:0051225	GO:0005813///GO:0005737///GO:0005819
Hs6-5-5-10	0.179236	3.77702	0.000278272	0.00833861	0.169113	coiled-coil domain containing 88A	CCDC88A	55704	Coiled-coil domain containing 88A	CCDC88A	Hs.292925	zw83c12.s1 Soares_testis_NHT Homo sapiens cDNA clone IMAGE:782806 3-, mRNA sequence	2161857	AA448187	IMAGE:782806			2p16.1	Chromosome 2, NC_000002.11 (55514978..55647057, complement)	actin binding///microtubule binding///phosphoinositide binding///protein binding///protein homodimerization activity///protein kinase B binding	TOR signaling cascade///activation of protein kinase B activity///cell migration///cellular membrane organization///lamellipodium assembly///nervous system development///neuron migration///regulation of DNA replication///regulation of actin cytoskeleton organization///regulation of cell proliferation///regulation of neuron projection development///regulation of protein amino acid phosphorylation	Golgi apparatus///cytoplasm///cytoplasmic membrane-bounded vesicle///cytoplasmic vesicle///cytosol///endoplasmic reticulum///lamellipodium///membrane///plasma membrane	GO:0003779///GO:0008017///GO:0035091///GO:0005515///GO:0042803///GO:0043422	GO:0031929///GO:0032148///GO:0016477///GO:0016044///GO:0030032///GO:0007399///GO:0001764///GO:0006275///GO:0032956///GO:0042127///GO:0010975///GO:0001932	GO:0005794///GO:0005737///GO:0016023///GO:0031410///GO:0005829///GO:0005783///GO:0030027///GO:0016020///GO:0005886
Hs6-1-20-23	0.184126	3.71827	0.000341071	0.00952492	-0.0172565	sperm associated antigen 11A	SPAG11A	653423	Sperm associated antigen 11A	SPAG11A	Hs.559506	zu62c09.r1 Soares_testis_NHT Homo sapiens cDNA clone IMAGE:742576 5- similar to SW:HE2_HUMAN Q08648 SPERM ANTIGEN HE2 PRECURSOR. ;, mRNA sequence///zu62c09.s1 Soares_testis_NHT Homo sapiens cDNA clone IMAGE:742576 3- similar to SW:HE2_HUMAN Q08648 SPERM ANTIGEN HE2 PRECURSOR. ;, mRNA sequence	2054416///2054308	AA400545///AA400437	IMAGE:742576			8p23.1	Chromosome 8, NC_000008.10 (7705402..7721319)			extracellular region			GO:0005576
Hs6-7-5-3	0.185238	4.10047	8.76e-05	0.00387371	1.23227	R3H domain containing 1	R3HDM1	23518	R3H domain containing 1	R3HDM1	Hs.412462	aa59h04.r1 NCI_CGAP_GCB1 Homo sapiens cDNA clone IMAGE:825271 5- similar to TR:G434769 G434769 MRNA ;, mRNA sequence///aa59h04.s1 NCI_CGAP_GCB1 Homo sapiens cDNA clone IMAGE:825271 3-, mRNA sequence	2240602///2240366	AA504442///AA504206	IMAGE:825271			2q21.3	Chromosome 2, NC_000002.11 (136289083..136482839)	nucleic acid binding			GO:0003676
Hs6-11-14-4	0.187071	4.00539	0.000123813	0.00481621	0.913406				CDNA FLJ43400 fis, clone OCBBF2010281		Hs.656285	BX105222 Soares fetal liver spleen 1NFLS Homo sapiens cDNA clone IMAGp998H14654 ; IMAGE:293437 5-, mRNA sequence///za23h07.r1 Soares fetal liver spleen 1NFLS Homo sapiens cDNA clone IMAGE:293437 5- similar to contains Alu repetitive element;contains element MER2 repetitive element ;, mRNA sequence///za23h07.s1 Soares fetal liver spleen 1NFLS Homo sapiens cDNA clone IMAGE:293437 3- similar to cont…	27833414///1264394///1225032	BX105222///N92085///N68871	IMAGE:293437
Hs6-10-25-14	0.189423	3.7699	0.000285252	0.00844092	0.146409	KIAA1958	KIAA1958	158405	KIAA1958	KIAA1958	Hs.656619	BX098200 Soares infant brain 1NIB Homo sapiens cDNA clone IMAGp998K06275 ; IMAGE:47187 3-, mRNA sequence///ym08f03.r1 Soares infant brain 1NIB Homo sapiens cDNA clone IMAGE:47187 5-, mRNA sequence///ym08f03.s1 Soares infant brain 1NIB Homo sapiens cDNA clone IMAGE:47187 3-, mRNA sequence	27829287///875434///875226	BX098200///H10612///H10404	IMAGE:47187			9q32	Chromosome 9, NC_000009.11 (115249248..115422706)
Hs6-9-25-5	0.194788	3.75587	0.000299498	0.00873763	0.101759				Transcribed locus		Hs.355664	yh51h04.r1 Soares placenta Nb2HP Homo sapiens cDNA clone IMAGE:133303 5-, mRNA sequence///yh51h04.s1 Soares placenta Nb2HP Homo sapiens cDNA clone IMAGE:133303 3-, mRNA sequence	783112///782879	R26977///R26744	IMAGE:133303
Hs6-5-8-24	0.195104	3.81372	0.000244805	0.00759674	0.286613	lysine (K)-specific demethylase 6A	KDM6A	7403	Lysine (K)-specific demethylase 6A	KDM6A	Hs.522616	yu86b02.r1 Soares fetal liver spleen 1NFLS Homo sapiens cDNA clone IMAGE:240651 5-, mRNA sequence///yu86b02.s1 Soares fetal liver spleen 1NFLS Homo sapiens cDNA clone IMAGE:240651 3-, mRNA sequence	1081369///1080717	H90939///H90287	IMAGE:240651			Xp11.2	Chromosome X, NC_000023.10 (44732423..44971847)	binding///metal ion binding///oxidoreductase activity///oxidoreductase activity, acting on single donors with incorporation of molecular oxygen, incorporation of two atoms of oxygen	chromatin modification///oxidation reduction	Golgi apparatus///histone methyltransferase complex///intracellular membrane-bounded organelle///nucleolus///nucleus	GO:0005488///GO:0046872///GO:0016491///GO:0016702	GO:0016568///GO:0055114	GO:0005794///GO:0035097///GO:0043231///GO:0005730///GO:0005634
Hs6-9-18-22	0.197137	4.24633	5.11e-05	0.00279312	1.73134	ubiquitin-conjugating enzyme E2R 2	UBE2R2	54926	Transcribed locus, strongly similar to NP_060281.2 ubiquitin-conjugating enz...		Hs.643648	zw25b05.s1 Soares ovary tumor NbHOT Homo sapiens cDNA clone IMAGE:770289 3-, mRNA sequence///zw25b05.r1 Soares ovary tumor NbHOT Homo sapiens cDNA clone IMAGE:770289 5-, mRNA sequence	2139349///2139120	AA434435///AA434206	IMAGE:770289			9p13.3	Chromosome 9, NC_000009.11 (33817182..33920401)	ATP binding///ligase activity///nucleotide binding///ubiquitin-protein ligase activity	post-translational protein modification///regulation of protein metabolic process		GO:0005524///GO:0016874///GO:0000166///GO:0004842	GO:0043687///GO:0051246
Hs6-15-20-5	0.197169	3.82363	0.000236448	0.00747744	0.318481							yi72e06.s1 Soares placenta Nb2HP Homo sapiens cDNA clone IMAGE:144802 3-, mRNA sequence///yi72e06.r1 Soares placenta Nb2HP Homo sapiens cDNA clone IMAGE:144802 3- similar to contains L1 repetitive element ;, mRNA sequence///CR737318 Soares placenta Nb2HP Homo sapiens cDNA clone IMAGp998G11217 ; IMAGE:144802 5-, mRNA sequence///yi72e06.s1 Soares placenta Nb2HP Homo sapiens cDNA clone IMAGE:144802 …	851198///850953///51587189///851198///850953	R76549///R76271///CR737318///R76549///R76271	IMAGE:144802
Hs6-5-7-5	0.199215	4.23412	5.35e-05	0.00285744	1.68913	zinc finger protein 606	ZNF606	80095	Zinc finger protein 606	ZNF606	Hs.654967	ye53c12.s1 Soares fetal liver spleen 1NFLS Homo sapiens cDNA clone IMAGE:121462 3-, mRNA sequence///ye53c12.r1 Soares fetal liver spleen 1NFLS Homo sapiens cDNA clone IMAGE:121462 5- similar to gb:M55053 CYTOCHROME P450 IA2 (HUMAN);, mRNA sequence	746820///746819	T97475///T97474	IMAGE:121462			19q13.4	Chromosome 19, NC_000019.9 (58488440..58514714, complement)	DNA binding///metal ion binding///zinc ion binding	regulation of transcription, DNA-dependent	intracellular///nucleus	GO:0003677///GO:0046872///GO:0008270	GO:0006355	GO:0005622///GO:0005634
Hs6-1-13-4	0.200472	3.81051	0.000247573	0.00765294	0.2763	carbonyl reductase 4	CBR4	84869	Carbonyl reductase 4	CBR4	Hs.659311	CR736991 Soares_fetal_heart_NbHH19W Homo sapiens cDNA clone IMAGp998B02827 ; IMAGE:359713 5-, mRNA sequence///ze22d01.s1 Soares_fetal_heart_NbHH19W Homo sapiens cDNA clone IMAGE:359713 3- similar to SW:FABG_ECOLI P25716 3-OXOACYL-[ACYL-CARRIER PROTEIN] REDUCTASE ;, mRNA sequence///ze22d01.r1 Soares_fetal_heart_NbHH19W Homo sapiens cDNA clone IMAGE:359713 5- similar to contains Alu repetitive elem…	51586562///1472212///1471783	CR736991///AA011185///AA010756	IMAGE:359713			4q32.3	Chromosome 4, NC_000004.11 (169908741..169931422, complement)	NADPH binding///NADPH binding///NADPH dehydrogenase (quinone) activity///NADPH dehydrogenase (quinone) activity///oxidoreductase activity///protein binding///quinone binding///quinone binding	fatty acid biosynthetic process///oxidation reduction///protein homotetramerization	mitochondrial matrix///mitochondrial matrix///mitochondrion	GO:0070402///GO:0070402///GO:0008753///GO:0008753///GO:0016491///GO:0005515///GO:0048038///GO:0048038	GO:0006633///GO:0055114///GO:0051289	GO:0005759///GO:0005759///GO:0005739
Hs6-10-17-9	0.200548	3.97986	0.000135745	0.0051393	0.828653	keratin 25	KRT25	147183	Keratin 25	KRT25	Hs.55412	BX110062 Soares_fetal_heart_NbHH19W Homo sapiens cDNA clone IMAGp998L04787 ; IMAGE:344595 5-, mRNA sequence///zd55h02.r1 Soares_fetal_heart_NbHH19W Homo sapiens cDNA clone IMAGE:344595 5-, mRNA sequence///zd55h02.s1 Soares_fetal_heart_NbHH19W Homo sapiens cDNA clone IMAGE:344595 3-, mRNA sequence	27877978///1383827///1383768	BX110062///W73682///W73634	IMAGE:344595			17q21.2	Chromosome 17, NC_000017.10 (38904273..38911565, complement)	protein binding///structural molecule activity	hair follicle morphogenesis///intermediate filament organization	cytoplasm///intermediate filament	GO:0005515///GO:0005198	GO:0031069///GO:0045109	GO:0005737///GO:0005882
Hs6-2-9-11	0.201382	3.75589	0.000299471	0.00873763	0.101839	Thy-1 cell surface antigen	THY1	7070	Thy-1 cell surface antigen///Transcribed locus	THY1///	Hs.724411///Hs.644697	zw18g04.s1 Soares ovary tumor NbHOT Homo sapiens cDNA clone IMAGE:769686 3-, mRNA sequence///zw18g04.r1 Soares ovary tumor NbHOT Homo sapiens cDNA clone IMAGE:769686 5-, mRNA sequence	2229604///2110414	AA496283///AA428836	IMAGE:769686			11q22.3-q23	Chromosome 11, NC_000011.9 (119288655..119294246, complement)	GPI anchor binding///Rho GTPase activator activity///enzyme binding///integrin binding///protein binding	T cell receptor signaling pathway///angiogenesis///cell-cell adhesion///cytoskeleton organization///focal adhesion assembly///negative regulation of T cell receptor signaling pathway///negative regulation of axonogenesis///negative regulation of cell migration///negative regulation of protein kinase activity///positive regulation of GTPase activity///positive regulation of T cell activation///pos…	anchored to external side of plasma membrane///cytosol///dendrite///endoplasmic reticulum///external side of plasma membrane///growth cone///integral to plasma membrane///membrane raft///plasma membrane	GO:0034235///GO:0005100///GO:0019899///GO:0005178///GO:0005515	GO:0050852///GO:0001525///GO:0016337///GO:0007010///GO:0048041///GO:0050860///GO:0050771///GO:0030336///GO:0006469///GO:0043547///GO:0050870///GO:0051281///GO:0046549	GO:0031362///GO:0005829///GO:0030425///GO:0005783///GO:0009897///GO:0030426///GO:0005887///GO:0045121///GO:0005886
Hs6-2-21-15	0.20202	3.81002	0.000248001	0.00765294	0.274713							ys69f02.s1 Soares retina N2b4HR Homo sapiens cDNA clone IMAGE:220059 3-, mRNA sequence///ys69f02.r1 Soares retina N2b4HR Homo sapiens cDNA clone IMAGE:220059 5-, mRNA sequence///ys69f02.s1 Soares retina N2b4HR Homo sapiens cDNA clone IMAGE:220059 3-, mRNA sequence///ys69f02.r1 Soares retina N2b4HR Homo sapiens cDNA clone IMAGE:220059 5-, mRNA sequence	1064456///1063763///1064456///1063763	H85434///H84613///H85434///H84613	IMAGE:220059
Hs6-22-11-21	0.206934	3.71772	0.000341728	0.00952492	-0.0190171							yu60f09.s1 Soares fetal liver spleen 1NFLS Homo sapiens cDNA clone IMAGE:230537 3-, mRNA sequence///yu60f09.r1 Soares fetal liver spleen 1NFLS Homo sapiens cDNA clone IMAGE:230537 5- similar to contains MER29 repetitive element ;, mRNA sequence///yu60f09.s1 Soares fetal liver spleen 1NFLS Homo sapiens cDNA clone IMAGE:230537 3-, mRNA sequence///yu60f09.r1 Soares fetal liver spleen 1NFLS Homo sapi…	1049924///1049923///1049924///1049923	H75853///H75852///H75853///H75852	IMAGE:230537
Hs6-7-13-2	0.208035	3.71651	0.000343146	0.00952492	-0.0228064	ryanodine receptor 2 (cardiac)	RYR2	6262	Ryanodine receptor 2 (cardiac)	RYR2	Hs.109514	ya46b09.s2 Soares infant brain 1NIB Homo sapiens cDNA clone IMAGE:53099 3-, mRNA sequence	768206	R15791	IMAGE:53099			1q42.1-q43	Chromosome 1, NC_000001.10 (237205702..237997288)	calcium ion binding///calcium-release channel activity///calmodulin binding///calmodulin binding///identical protein binding///ion channel activity///protein binding///protein kinase A catalytic subunit binding///protein kinase A regulatory subunit binding///receptor activity///ryanodine-sensitive calcium-release channel activity///suramin binding	calcium ion transport///calcium ion transport into cytosol///cardiac muscle contraction///cytosolic calcium ion homeostasis///detection of calcium ion///induction of apoptosis by ionic changes///ion transport///regulation of cardiac muscle contraction by regulation of the release of sequestered calcium ion///regulation of cardiac muscle contraction by regulation of the release of sequestered calc…	Z disc///calcium channel complex///integral to membrane///plasma membrane///plasma membrane enriched fraction///protein complex///sarcoplasmic reticulum///sarcoplasmic reticulum membrane///synaptosome	GO:0005509///GO:0015278///GO:0005516///GO:0005516///GO:0042802///GO:0005216///GO:0005515///GO:0034236///GO:0034237///GO:0004872///GO:0005219///GO:0043924	GO:0006816///GO:0060402///GO:0060048///GO:0051480///GO:0005513///GO:0008627///GO:0006811///GO:0010881///GO:0010881///GO:0051209///GO:0014808///GO:0014808///GO:0031000///GO:0042493///GO:0001666///GO:0032026///GO:0007584///GO:0051775///GO:0070296///GO:0055085	GO:0030018///GO:0034704///GO:0016021///GO:0005886///GO:0001950///GO:0043234///GO:0016529///GO:0033017///GO:0019717
Hs6-9-13-16	0.208063	4.37815	3.11e-05	0.00197949	2.1923				Full length insert cDNA clone ZD67D03		Hs.660176	Homo sapiens full length insert cDNA clone ZD67D03///zd67d03.r1 Soares_fetal_heart_NbHH19W Homo sapiens cDNA clone IMAGE:345701 5-, mRNA sequence///zd67d03.s1 Soares_fetal_heart_NbHH19W Homo sapiens cDNA clone IMAGE:345701 3-, mRNA sequence	3483714///1386739///1382431	AF086369///W76494///W71990	IMAGE:345701
Hs6-6-23-14	0.20824	3.97108	0.000140096	0.00522868	0.799599	RNA binding motif protein 41	RBM41	55285	RNA binding motif protein 41	RBM41	Hs.139053	yc04h10.r1 Stratagene lung (#937210) Homo sapiens cDNA clone IMAGE:79747 5-, mRNA sequence///yc04h10.s1 Stratagene lung (#937210) Homo sapiens cDNA clone IMAGE:79747 3-, mRNA sequence	666860///666235	T63203///T62578	IMAGE:79747			Xq22.1-q24	Chromosome X, NC_000023.10 (106310368..106362034, complement)	RNA binding///nucleotide binding			GO:0003723///GO:0000166
Hs6-22-5-12	0.210279	3.73319	0.000323954	0.00925599	0.0298721	chromodomain helicase DNA binding protein 4	CHD4	1108	Chromodomain helicase DNA binding protein 4	CHD4	Hs.162233	yy12f07.r1 Soares melanocyte 2NbHM Homo sapiens cDNA clone IMAGE:271045 5-, mRNA sequence///yy12f07.s1 Soares melanocyte 2NbHM Homo sapiens cDNA clone IMAGE:271045 3-, mRNA sequence	1167262///1155514	N42832///N34372	IMAGE:271045			12p13	Chromosome 12, NC_000012.11 (6679248..6716551, complement)	ATP binding///ATP-dependent DNA helicase activity///DNA binding///chromatin binding///helicase activity///hydrolase activity///hydrolase activity, acting on acid anhydrides, in phosphorus-containing anhydrides///metal ion binding///nucleotide binding///protein binding///zinc ion binding	chromatin assembly or disassembly///chromatin modification///regulation of transcription///regulation of transcription from RNA polymerase II promoter	NuRD complex///chromatin///nucleus	GO:0005524///GO:0004003///GO:0003677///GO:0003682///GO:0004386///GO:0016787///GO:0016818///GO:0046872///GO:0000166///GO:0005515///GO:0008270	GO:0006333///GO:0016568///GO:0045449///GO:0006357	GO:0016581///GO:0000785///GO:0005634
Hs6-17-19-7	0.210605	4.16751	6.85e-05	0.00329182	1.46018	RAD23 homolog B (S. cerevisiae)	RAD23B	5887	RAD23 homolog B (S. cerevisiae)	RAD23B	Hs.521640	yv43a03.r1 Soares fetal liver spleen 1NFLS Homo sapiens cDNA clone IMAGE:245452 5- similar to contains Alu repetitive element;contains element L1 repetitive element ;, mRNA sequence///yv43a03.s1 Soares fetal liver spleen 1NFLS Homo sapiens cDNA clone IMAGE:245452 3-, mRNA sequence	1239853///1197946	N77275///N55067	IMAGE:245452			9q31.2	Chromosome 9, NC_000009.11 (110045544..110094470)	damaged DNA binding///protein binding///single-stranded DNA binding	nucleotide-excision repair///nucleotide-excision repair, DNA damage removal///proteasomal ubiquitin-dependent protein catabolic process///spermatogenesis	cytoplasm///nucleoplasm///nucleus///proteasome complex	GO:0003684///GO:0005515///GO:0003697	GO:0006289///GO:0000718///GO:0043161///GO:0007283	GO:0005737///GO:0005654///GO:0005634///GO:0000502
Hs6-22-21-5	0.210659	3.88723	0.000188954	0.00640318	0.524391	chromosome X open reading frame 23	CXorf23	256643	Chromosome X open reading frame 23	CXorf23	Hs.28896	BX090219 Soares placenta Nb2HP Homo sapiens cDNA clone IMAGp998N24200 ; IMAGE:138455 5-, mRNA sequence///yi06d12.s1 Soares placenta Nb2HP Homo sapiens cDNA clone IMAGE:138455 3-, mRNA sequence///yi06d12.r1 Soares placenta Nb2HP Homo sapiens cDNA clone IMAGE:138455 5-, mRNA sequence	27822015///842144///842143	BX090219///R68627///R68626	IMAGE:138455			Xp22.12	Chromosome X, NC_000023.10 (19934118..19988382, complement)			mitochondrion			GO:0005739
Hs6-16-17-13	0.214165	4.24496	5.13e-05	0.00279825	1.72659				CDNA FLJ40127 fis, clone TESTI2011294///Transcribed locus		Hs.696351///Hs.656610	BX117137 Soares infant brain 1NIB Homo sapiens cDNA clone IMAGp998P05139 ; IMAGE:26414 3-, mRNA sequence///yf59g03.s1 Soares infant brain 1NIB Homo sapiens cDNA clone IMAGE:26414 3- similar to contains Alu repetitive element;, mRNA sequence///yf59g03.r1 Soares infant brain 1NIB Homo sapiens cDNA clone IMAGE:26414 5-, mRNA sequence	27840408///775443///766618	BX117137///R20662///R13542	IMAGE:26414
Hs6-25-14-8	0.215357	3.89804	0.000181843	0.00622586	0.559651	vaccinia related kinase 1	VRK1	7443	Transcribed locus///Vaccinia related kinase 1	VRK1	Hs.656399///Hs.422662	zh98f09.s1 Soares_fetal_liver_spleen_1NFLS_S1 Homo sapiens cDNA clone IMAGE:429353 3- similar to contains Alu repetitive element;, mRNA sequence///zh98f09.r1 Soares_fetal_liver_spleen_1NFLS_S1 Homo sapiens cDNA clone IMAGE:429353 5-, mRNA sequence	1463498///1463497	AA007522///AA007521	IMAGE:429353			14q32	Chromosome 14, NC_000014.8 (97263684..97347951)	ATP binding///nucleotide binding///protein binding///protein serine/threonine kinase activity///transferase activity	protein amino acid autophosphorylation///protein amino acid phosphorylation	cytoplasm///intracellular membrane-bounded organelle///nucleolus///nucleus	GO:0005524///GO:0000166///GO:0005515///GO:0004674///GO:0016740	GO:0046777///GO:0006468	GO:0005737///GO:0043231///GO:0005730///GO:0005634
Hs6-2-24-11	0.216829	3.79508	0.000261299	0.00797419	0.22681	uridine-cytidine kinase 2	UCK2	7371	Uridine-cytidine kinase 2	UCK2	Hs.458360	zd52b06.r1 Soares_fetal_heart_NbHH19W Homo sapiens cDNA clone IMAGE:344243 5- similar to SW:URK_HAEIN P44533 URIDINE KINASE ;, mRNA sequence///zd52b06.s1 Soares_fetal_heart_NbHH19W Homo sapiens cDNA clone IMAGE:344243 3-, mRNA sequence	1379432///1379374	W70171///W69906	IMAGE:344243			1q23	Chromosome 1, NC_000001.10 (165796890..165877343)	ATP binding///kinase activity///molecular_function///nucleotide binding///phosphotransferase activity, alcohol group as acceptor///transferase activity///uridine kinase activity	biological_process///metabolic process	cellular_component	GO:0005524///GO:0016301///GO:0003674///GO:0000166///GO:0016773///GO:0016740///GO:0004849	GO:0008150///GO:0008152	GO:0005575
Hs6-18-19-25	0.21749	3.86556	0.000204009	0.00678841	0.453958	CUGBP, Elav-like family member 1	CELF1	10658	CUGBP, Elav-like family member 1	CELF1	Hs.595333	zj42f06.s1 Soares_fetal_liver_spleen_1NFLS_S1 Homo sapiens cDNA clone IMAGE:452963 3-, mRNA sequence	2838410	AA779079	IMAGE:452963			11p11	Chromosome 11, NC_000011.9 (47489945..47574688, complement)	BRE binding///RNA binding///mRNA binding///nucleotide binding///protein binding///translation repressor activity, nucleic acid binding	RNA interference///embryonic development///germ cell development///mRNA processing///mRNA splice site selection///regulation of RNA splicing	cytoplasm///nucleus///ribonucleoprotein complex	GO:0042835///GO:0003723///GO:0003729///GO:0000166///GO:0005515///GO:0000900	GO:0016246///GO:0009790///GO:0007281///GO:0006397///GO:0006376///GO:0043484	GO:0005737///GO:0005634///GO:0030529
Hs6-5-9-2	0.217782	3.90721	0.000176011	0.00614037	0.589617	solute carrier family 2 (facilitated glucose transporter), member 3	SLC2A3	6515	Solute carrier family 2 (facilitated glucose transporter), member 3	SLC2A3	Hs.419240	zv12h06.s1 Soares_NhHMPu_S1 Homo sapiens cDNA clone IMAGE:753467 3- similar to gb:M20681 GLUCOSE TRANSPORTER TYPE 3, BRAIN (HUMAN);, mRNA sequence///zv12h06.r1 Soares_NhHMPu_S1 Homo sapiens cDNA clone IMAGE:753467 5- similar to gb:M20681 GLUCOSE TRANSPORTER TYPE 3, BRAIN (HUMAN);, mRNA sequence	2064545///2064544	AA406552///AA406551	IMAGE:753467			12p13.3	Chromosome 12, NC_000012.11 (8071824..8088892, complement)	glucose transmembrane transporter activity///substrate-specific transmembrane transporter activity///transporter activity	carbohydrate metabolic process///carbohydrate transport///glucose transport///transmembrane transport	integral to membrane///membrane	GO:0005355///GO:0022891///GO:0005215	GO:0005975///GO:0008643///GO:0015758///GO:0055085	GO:0016021///GO:0016020
Hs6-9-1-12	0.217877	3.9426	0.000155147	0.00556482	0.70567	oxidized low density lipoprotein (lectin-like) receptor 1	OLR1	4973	Oxidized low density lipoprotein (lectin-like) receptor 1	OLR1	Hs.412484	zj86b12.s1 Soares_fetal_liver_spleen_1NFLS_S1 Homo sapiens cDNA clone IMAGE:461759 3- similar to SW:NKGD_HUMAN P26718 NKG2-D TYPE II INTEGRAL MEMBRANE PROTEIN. ;, mRNA sequence	2669667	AA682386	IMAGE:461759			12p13.2-p12.3	Chromosome 12, NC_000012.11 (10310899..10324790, complement)	binding///low-density lipoprotein receptor activity///receptor activity///sugar binding	blood circulation///cell adhesion///cell death///inflammatory response///leukocyte cell-cell adhesion///lipoprotein metabolic process///proteolysis///response to hydrogen peroxide	extracellular region///integral to plasma membrane///membrane fraction///plasma membrane	GO:0005488///GO:0005041///GO:0004872///GO:0005529	GO:0008015///GO:0007155///GO:0008219///GO:0006954///GO:0007159///GO:0042157///GO:0006508///GO:0042542	GO:0005576///GO:0005887///GO:0005624///GO:0005886
Hs6-12-22-21	0.219215	3.83331	0.000228553	0.00732903	0.349649	KIAA1530	KIAA1530	57654	KIAA1530	KIAA1530	Hs.380475	BX100303 Soares placenta Nb2HP Homo sapiens cDNA clone IMAGp998O05229 ; IMAGE:149596 5-, mRNA sequence///yj23e03.r1 Soares placenta Nb2HP Homo sapiens cDNA clone IMAGE:149596 5- similar to contains Alu repetitive element;contains L1 repetitive element ;, mRNA sequence///yj23e03.s1 Soares placenta Nb2HP Homo sapiens cDNA clone IMAGE:149596 3- similar to contains L1 repetitive element ;, mRNA seque…	27830527///863293///863246	BX100303///H00360///H00313	IMAGE:149596			4p16.3	Chromosome 4, NC_000004.11 (1341104..1381837)
Hs6-17-10-3	0.219464	3.77633	0.000278944	0.00834366	0.166902	phosphodiesterase 4D interacting protein	PDE4DIP	9659	Phosphodiesterase 4D interacting protein	PDE4DIP	Hs.657490	zv22g11.s1 Soares_NhHMPu_S1 Homo sapiens cDNA clone IMAGE:754436 3-, mRNA sequence///zv22g11.r1 Soares_NhHMPu_S1 Homo sapiens cDNA clone IMAGE:754436 5- similar to gb:L04733 KINESIN LIGHT CHAIN (HUMAN);, mRNA sequence	2069168///2069167	AA410207///AA410206	IMAGE:754436			1q12	Chromosome 1, NC_000001.10 (144851427..145076079, complement)	protein binding		Golgi apparatus///cytoplasm///cytoskeleton///microtubule organizing center///nucleus	GO:0005515		GO:0005794///GO:0005737///GO:0005856///GO:0005815///GO:0005634
Hs6-25-19-4	0.220391	3.70363	0.0003587	0.00987907	-0.063369	RAN binding protein 2	RANBP2	5903	Transcribed locus///RAN binding protein 2	RANBP2	Hs.659522///Hs.199561	CR741063 Soares fetal liver spleen 1NFLS Homo sapiens cDNA clone IMAGp998H03529 ; IMAGE:245426 5-, mRNA sequence///yv42g02.r1 Soares fetal liver spleen 1NFLS Homo sapiens cDNA clone IMAGE:245426 5-, mRNA sequence///yv42g02.s1 Soares fetal liver spleen 1NFLS Homo sapiens cDNA clone IMAGE:245426 3-, mRNA sequence	51665436///1239783///1197895	CR741063///N77205///N55016	IMAGE:245426			2q12.3	Chromosome 2, NC_000002.11 (109335937..109402267)	Ran GTPase binding///isomerase activity///metal ion binding///peptidyl-prolyl cis-trans isomerase activity///protein binding///zinc ion binding	intracellular transport///mRNA transport///protein folding///protein import into nucleus///protein transport///transmembrane transport	cytosol///intracellular///nuclear pore///nucleus	GO:0008536///GO:0016853///GO:0046872///GO:0003755///GO:0005515///GO:0008270	GO:0046907///GO:0051028///GO:0006457///GO:0006606///GO:0015031///GO:0055085	GO:0005829///GO:0005622///GO:0005643///GO:0005634
Hs6-4-2-10	0.220647	3.74174	0.000314523	0.00904856	0.0569233				Family with sequence similarity 184, member B	FAM184B	Hs.18861	zd14e06.s1 Soares_fetal_heart_NbHH19W Homo sapiens cDNA clone IMAGE:340642 3-, mRNA sequence///zd14e06.r1 Soares_fetal_heart_NbHH19W Homo sapiens cDNA clone IMAGE:340642 5- similar to contains Alu repetitive element;contains element L1 repetitive element ;, mRNA sequence	1358619///1358565	W56753///W56708	IMAGE:340642
Hs6-10-21-13	0.226106	3.7257	0.000332452	0.00938512	0.00616831	HIG1 hypoxia inducible domain family, member 1A	HIGD1A	25994	HIG1 hypoxia inducible domain family, member 1A	HIGD1A	Hs.7917	yl99e10.s1 Soares infant brain 1NIB Homo sapiens cDNA clone IMAGE:46236 3-, mRNA sequence///yl99e10.r1 Soares infant brain 1NIB Homo sapiens cDNA clone IMAGE:46236 5- similar to contains Alu repetitive element;contains L1 repetitive element ;, mRNA sequence	875483///875482	H10661///H10660	IMAGE:46236			3p22.1	Chromosome 3, NC_000003.11 (42824400..42846027, complement)	protein binding	response to stress	integral to membrane///membrane///protein complex	GO:0005515	GO:0006950	GO:0016021///GO:0016020///GO:0043234
Hs6-9-15-4	0.226948	4.11107	8.43e-05	0.00376465	1.26815				Transcribed locus		Hs.633099	yf16g11.s1 Soares fetal liver spleen 1NFLS Homo sapiens cDNA clone IMAGE:127076 3- similar to contains Alu repetitive element;contains MSR1 repetitive element ;, mRNA sequence///yf16g11.r1 Soares fetal liver spleen 1NFLS Homo sapiens cDNA clone IMAGE:127076 5- similar to contains Alu repetitive element;contains MSR1 repetitive element ;, mRNA sequence	759921///759920	R07998///R07997	IMAGE:127076
Hs6-12-1-3	0.228417	3.85661	0.000210552	0.00696417	0.424966							yb79d08.s1 Stratagene ovary (#937217) Homo sapiens cDNA clone IMAGE:77391 3-, mRNA sequence///yb79d08.s1 Stratagene ovary (#937217) Homo sapiens cDNA clone IMAGE:77391 3-, mRNA sequence	657214///657214	T55353///T55353	IMAGE:77391
Hs6-5-13-4	0.229954	4.68147	9.57e-06	0.000871405	3.28694	phosphodiesterase 4D interacting protein	PDE4DIP	9659	Phosphodiesterase 4D interacting protein	PDE4DIP	Hs.657490	zv22g11.s1 Soares_NhHMPu_S1 Homo sapiens cDNA clone IMAGE:754436 3-, mRNA sequence///zv22g11.r1 Soares_NhHMPu_S1 Homo sapiens cDNA clone IMAGE:754436 5- similar to gb:L04733 KINESIN LIGHT CHAIN (HUMAN);, mRNA sequence	2069168///2069167	AA410207///AA410206	IMAGE:754436			1q12	Chromosome 1, NC_000001.10 (144851427..145076079, complement)	protein binding		Golgi apparatus///cytoplasm///cytoskeleton///microtubule organizing center///nucleus	GO:0005515		GO:0005794///GO:0005737///GO:0005856///GO:0005815///GO:0005634
Hs6-27-1-3	0.231334	4.45148	2.35e-05	0.00160337	2.45271	multiple endocrine neoplasia I	MEN1	4221	Multiple endocrine neoplasia I	MEN1	Hs.423348	zs16f02.r1 NCI_CGAP_GCB1 Homo sapiens cDNA clone IMAGE:685371 5-, mRNA sequence///zs16f02.s1 NCI_CGAP_GCB1 Homo sapiens cDNA clone IMAGE:685371 3-, mRNA sequence	1897648///1874435	AA261796///AA243439	IMAGE:685371			11q13	Chromosome 11, NC_000011.9 (64570986..64578766, complement)	DNA binding///R-SMAD binding///Y-form DNA binding///chromatin binding///double-stranded DNA binding///four-way junction DNA binding///contributes_to histone-lysine N-methyltransferase activity///protein N-terminus binding///protein binding///transcription regulator activity	DNA repair///MAPKKK cascade///cell cycle arrest///chromatin remodeling///embryonic development///embryonic skeletal system morphogenesis///hemopoiesis///leukocyte homeostasis///maternal process involved in female pregnancy///negative regulation of JNK cascade///negative regulation of cell cycle///negative regulation of cell proliferation///negative regulation of cyclin-dependent protein kinase ac…	chromatin///cleavage furrow///cytoplasm///cytosol///histone methyltransferase complex///histone methyltransferase complex///nuclear matrix///nucleus///protein complex///soluble fraction	GO:0003677///GO:0070412///GO:0000403///GO:0003682///GO:0003690///GO:0000400///contributes_to GO:0018024///GO:0047485///GO:0005515///GO:0030528	GO:0006281///GO:0000165///GO:0007050///GO:0006338///GO:0009790///GO:0048704///GO:0030097///GO:0001776///GO:0060135///GO:0046329///GO:0045786///GO:0008285///GO:0045736///GO:0046621///GO:0045668///GO:0001933///GO:0051974///GO:0016481///GO:0043433///GO:0000122///GO:0001503///GO:0002076///GO:0002051///GO:0060021///GO:0043065///GO:0043280///GO:0051781///GO:0031062///GO:0045669///GO:0045941///GO:004594…	GO:0000785///GO:0032154///GO:0005737///GO:0005829///GO:0035097///GO:0035097///GO:0016363///GO:0005634///GO:0043234///GO:0005625
Hs6-4-2-23	0.231848	3.91029	0.000174094	0.0060863	0.599688	ATPase, H+ transporting, lysosomal 42kDa, V1 subunit C1	ATP6V1C1	528	ATPase, H+ transporting, lysosomal 42kDa, V1 subunit C1	ATP6V1C1	Hs.86905	BX091643 Soares melanocyte 2NbHM Homo sapiens cDNA clone IMAGp998O10594 ; IMAGE:270561 5-, mRNA sequence///yy07f05.r1 Soares melanocyte 2NbHM Homo sapiens cDNA clone IMAGE:270561 5-, mRNA sequence///yy07f05.s1 Soares melanocyte 2NbHM Homo sapiens cDNA clone IMAGE:270561 3-, mRNA sequence	27822550///1165990///1153642	BX091643///N41959///N33243	IMAGE:270561			8q22.3	Chromosome 8, NC_000008.10 (104033248..104085285)	hydrogen-exporting ATPase activity, phosphorylative mechanism///hydrolase activity, acting on acid anhydrides, catalyzing transmembrane movement of substances///protein binding///proton-transporting ATPase activity, rotational mechanism///transporter activity	ATP synthesis coupled proton transport///ion transport///proton transport	apical part of cell///cytoplasm///cytoplasmic vesicle///plasma membrane///proton-transporting V-type ATPase, V1 domain///proton-transporting two-sector ATPase complex	GO:0008553///GO:0016820///GO:0005515///GO:0046961///GO:0005215	GO:0015986///GO:0006811///GO:0015992	GO:0045177///GO:0005737///GO:0031410///GO:0005886///GO:0033180///GO:0016469
Hs6-9-16-6	0.232329	4.15911	7.06e-05	0.00333426	1.4315							yq70h03.r1 Soares fetal liver spleen 1NFLS Homo sapiens cDNA clone IMAGE:201173 5-, mRNA sequence///yq70h03.s1 Soares fetal liver spleen 1NFLS Homo sapiens cDNA clone IMAGE:201173 3-, mRNA sequence///BX109761 Soares fetal liver spleen 1NFLS Homo sapiens cDNA clone IMAGp998D06387 ; IMAGE:201173 5-, mRNA sequence///yq70h03.r1 Soares fetal liver spleen 1NFLS Homo sapiens cDNA clone IMAGE:201173 5-, …	985058///985009///27835983///985058///985009	R98541///R98492///BX109761///R98541///R98492	IMAGE:201173
Hs6-15-23-3	0.232723	3.72934	0.000328293	0.00933129	0.0176927							za65d07.r1 Soares fetal liver spleen 1NFLS Homo sapiens cDNA clone IMAGE:297421 5- similar to contains Alu repetitive element;contains element MER28 repetitive element ;, mRNA sequence///za65d07.s1 Soares fetal liver spleen 1NFLS Homo sapiens cDNA clone IMAGE:297421 3-, mRNA sequence///za65d07.r1 Soares fetal liver spleen 1NFLS Homo sapiens cDNA clone IMAGE:297421 5- similar to contains Alu repet…	1275522///1242850///1275522///1242850	W03677///N80149///W03677///N80149	IMAGE:297421
Hs6-11-16-7	0.23297	3.81881	0.000240477	0.00757595	0.302976	transforming growth factor, beta receptor associated protein 1	TGFBRAP1	9392	Transforming growth factor, beta receptor associated protein 1	TGFBRAP1	Hs.446350	BX115619 Soares breast 3NbHBst Homo sapiens cDNA clone IMAGp998H14258 ; IMAGE:160573 5-, mRNA sequence///yl38h07.s1 Soares breast 3NbHBst Homo sapiens cDNA clone IMAGE:160573 3-, mRNA sequence	27839560///890866	BX115619///H22171	IMAGE:160573			2q12.1	Chromosome 2, NC_000002.11 (105883529..105946148, complement)	SMAD binding///protein binding///small GTPase regulator activity///transforming growth factor beta receptor binding	regulation of transcription///signal transduction///transforming growth factor beta receptor signaling pathway	cytoplasm///membrane	GO:0046332///GO:0005515///GO:0005083///GO:0005160	GO:0045449///GO:0007165///GO:0007179	GO:0005737///GO:0016020
Hs6-25-16-16	0.234603	3.8168	0.000242183	0.00758409	0.296492	GNAS complex locus	GNAS	2778	GNAS complex locus	GNAS	Hs.125898	zh70h09.s1 Soares_fetal_liver_spleen_1NFLS_S1 Homo sapiens cDNA clone IMAGE:417473 3-, mRNA sequence	1404059	W88587	IMAGE:417473			20q13.3	Chromosome 20, NC_000020.10 (57414795..57486250)	GTP binding///GTPase activity///guanyl nucleotide binding///identical protein binding///molecular_function///nucleotide binding///protein binding///protein binding///signal transducer activity	G-protein coupled receptor protein signaling pathway///activation of adenylate cyclase activity///activation of adenylate cyclase activity by dopamine receptor signaling pathway///cartilage development///embryonic cranial skeleton morphogenesis///embryonic hindlimb morphogenesis///endochondral ossification///energy reserve metabolic process///female pregnancy///hormone-mediated signaling pathway/…	cytoplasm///cytoplasmic vesicle///extracellular region///heterotrimeric G-protein complex///intrinsic to membrane///membrane fraction///plasma membrane///plasma membrane///plasma membrane///ruffle///trans-Golgi network membrane///transport vesicle	GO:0005525///GO:0003924///GO:0019001///GO:0042802///GO:0003674///GO:0000166///GO:0005515///GO:0005515///GO:0004871	GO:0007186///GO:0007190///GO:0007191///GO:0051216///GO:0048701///GO:0035116///GO:0001958///GO:0006112///GO:0007565///GO:0009755///GO:0046907///GO:0045669///GO:0045672///GO:0040032///GO:0009791///GO:0009306///GO:0042493///GO:0007608	GO:0005737///GO:0031410///GO:0005576///GO:0005834///GO:0031224///GO:0005624///GO:0005886///GO:0005886///GO:0005886///GO:0001726///GO:0032588///GO:0030133
Hs6-18-20-11	0.238192	4.17462	6.67e-05	0.00324749	1.4845	E2F transcription factor 3	E2F3	1871				zb28c07.r1 Soares_parathyroid_tumor_NbHPA Homo sapiens cDNA clone IMAGE:304908 5-, mRNA sequence///zb28c07.s1 Soares_parathyroid_tumor_NbHPA Homo sapiens cDNA clone IMAGE:304908 3-, mRNA sequence	1320546///1264828	W38841///N92519	IMAGE:304908			6p22	Chromosome 6, NC_000006.11 (20402137..20493945)	protein binding///transcription activator activity///transcription factor activity	cell cycle///positive regulation of cell proliferation///positive regulation of transcription, DNA-dependent///transcription initiation from RNA polymerase II promoter	nucleoplasm///nucleus///transcription factor complex	GO:0005515///GO:0016563///GO:0003700	GO:0007049///GO:0008284///GO:0045893///GO:0006367	GO:0005654///GO:0005634///GO:0005667
Hs6-5-14-13	0.239021	4.23145	5.4e-05	0.0028676	1.67989	eukaryotic translation initiation factor 4E binding protein 2	EIF4EBP2	1979	Eukaryotic translation initiation factor 4E binding protein 2	EIF4EBP2	Hs.643279	ab23a02.r1 Stratagene lung (#937210) Homo sapiens cDNA clone IMAGE:841610 5-, mRNA sequence///ab23a02.s1 Stratagene lung (#937210) Homo sapiens cDNA clone IMAGE:841610 3-, mRNA sequence	2217833///2217621	AA487669///AA487457	IMAGE:841610			10q21-q22	Chromosome 10, NC_000010.10 (72163861..72188374)	eukaryotic initiation factor 4E binding///protein binding	cAMP-mediated signaling///insulin receptor signaling pathway///negative regulation of translational initiation///translation		GO:0008190///GO:0005515	GO:0019933///GO:0008286///GO:0045947///GO:0006412
Hs6-10-11-8	0.239353	4.36374	3.28e-05	0.00203968	2.14146				Transcribed locus		Hs.591107	zh56e03.r1 Soares_fetal_liver_spleen_1NFLS_S1 Homo sapiens cDNA clone IMAGE:416092 5-, mRNA sequence///zh56e03.s1 Soares_fetal_liver_spleen_1NFLS_S1 Homo sapiens cDNA clone IMAGE:416092 3-, mRNA sequence	1398393///1398310	W85965///W85881	IMAGE:416092
Hs6-2-13-7	0.240625	4.09835	8.83e-05	0.00387371	1.2251	epidermal growth factor receptor	EGFR	1956	Epidermal growth factor receptor	EGFR	Hs.488293	zc41b11.s1 Soares_senescent_fibroblasts_NbHSF Homo sapiens cDNA clone IMAGE:324861 3-, mRNA sequence///zc41b11.r1 Soares_senescent_fibroblasts_NbHSF Homo sapiens cDNA clone IMAGE:324861 5-, mRNA sequence	1336864///1336863	W48713///W48712	IMAGE:324861			7p12	Chromosome 7, NC_000007.13 (55086725..55275031)	ATP binding///MAP/ERK kinase kinase activity///actin filament binding///double-stranded DNA binding///epidermal growth factor receptor activity///epidermal growth factor receptor activity///identical protein binding///contributes_to nitric-oxide synthase regulator activity///nucleotide binding///protein binding///protein heterodimerization activity///protein phosphatase binding///protein tyrosine…	activation of MAPKK activity///activation of phospholipase A2 activity by calcium-mediated signaling///activation of phospholipase C activity///astrocyte activation///cell morphogenesis///cell proliferation///cell surface receptor linked signaling pathway///cell-cell adhesion///cerebral cortex cell migration///circadian rhythm///embryonic placenta development///epidermal growth factor receptor si…	colocalizes_with AP-2 adaptor complex///Shc-EGFR complex///apical plasma membrane///basolateral plasma membrane///cytoplasm///endocytic vesicle///endosome///extracellular region///extracellular space///integral to membrane///intracellular///membrane///nucleus///plasma membrane///plasma membrane	GO:0005524///GO:0004710///GO:0051015///GO:0003690///GO:0005006///GO:0005006///GO:0042802///contributes_to GO:0030235///GO:0000166///GO:0005515///GO:0046982///GO:0019903///GO:0004713///GO:0004713///GO:0004713///GO:0004716///GO:0016740///GO:0004888	GO:0000186///GO:0043006///GO:0007202///GO:0048143///GO:0000902///GO:0008283///GO:0007166///GO:0016337///GO:0021795///GO:0007623///GO:0001892///GO:0007173///GO:0001942///GO:0007243///GO:0060571///GO:0043066///GO:0045930///GO:0048812///GO:0001503///GO:0042698///GO:0043406///GO:0030335///GO:0008284///GO:0031659///GO:0050679///GO:0045429///GO:0042327///GO:0051897///GO:0048661///GO:0051968///GO:004677…	colocalizes_with GO:0030122///GO:0070435///GO:0016324///GO:0016323///GO:0005737///GO:0030139///GO:0005768///GO:0005576///GO:0005615///GO:0016021///GO:0005622///GO:0016020///GO:0005634///GO:0005886///GO:0005886
Hs6-20-15-18	0.240903	4.08766	9.18e-05	0.00400445	1.18901	zinc finger protein 236	ZNF236	7776	Zinc finger protein 236	ZNF236	Hs.719137	ya09b10.s1 Stratagene fetal spleen (#937205) Homo sapiens cDNA clone IMAGE:60955 3-, mRNA sequence///ya09b10.r2 Stratagene fetal spleen (#937205) Homo sapiens cDNA clone IMAGE:60955 5-, mRNA sequence	648298///647323	T40701///T39626	IMAGE:60955			18q22-q23	Chromosome 18, NC_000018.9 (74536116..74682683)	metal ion binding///transcription factor activity///zinc ion binding	regulation of transcription, DNA-dependent	intracellular///nucleus	GO:0046872///GO:0003700///GO:0008270	GO:0006355	GO:0005622///GO:0005634
Hs6-10-5-8	0.24191	3.71622	0.000343495	0.00952492	-0.0237368	pigeon homolog (Drosophila)	PION	54103	Pigeon homolog (Drosophila)	PION	Hs.186649	ya50f07.r3 Soares fetal liver spleen 1NFLS Homo sapiens cDNA clone IMAGE:66373 5-, mRNA sequence///ya50f07.s1 Soares fetal liver spleen 1NFLS Homo sapiens cDNA clone IMAGE:66373 3-, mRNA sequence	676343///676342	T66903///T66902	IMAGE:66373			7q11.23	Chromosome 7, NC_000007.13 (76940068..77045717, complement)
Hs6-6-9-1	0.242592	5.33528	6.58e-07	0.000116012	5.79042	MpV17 mitochondrial inner membrane protein	MPV17	4358	MpV17 mitochondrial inner membrane protein	MPV17	Hs.75659	yj76h02.r1 Soares breast 2NbHBst Homo sapiens cDNA clone IMAGE:154707 5-, mRNA sequence///yj76h02.s1 Soares breast 2NbHBst Homo sapiens cDNA clone IMAGE:154707 3-, mRNA sequence	824411///819365	R55075///R55046	IMAGE:154707			2p23.3	Chromosome 2, NC_000002.11 (27532360..27545969, complement)	molecular_function	cellular response to reactive oxygen species///glomerular basement membrane development///homeostatic process///inner ear development///mitochondrial genome maintenance///oxygen and reactive oxygen species metabolic process///regulation of oxygen and reactive oxygen species metabolic process	integral to membrane///integral to peroxisomal membrane///membrane///mitochondrial inner membrane///mitochondrion	GO:0003674	GO:0034614///GO:0032836///GO:0042592///GO:0048839///GO:0000002///GO:0006800///GO:0080010	GO:0016021///GO:0005779///GO:0016020///GO:0005743///GO:0005739
Hs6-13-1-6	0.242907	3.77493	0.000280304	0.00835416	0.162447	UDP-N-acteylglucosamine pyrophosphorylase 1	UAP1	6675	UDP-N-acteylglucosamine pyrophosphorylase 1	UAP1	Hs.492859	yp74g01.r1 Soares fetal liver spleen 1NFLS Homo sapiens cDNA clone IMAGE:193200 5- similar to contains Alu repetitive element;contains MER27 repetitive element ;, mRNA sequence///yp74g01.s1 Soares fetal liver spleen 1NFLS Homo sapiens cDNA clone IMAGE:193200 3-, mRNA sequence	923474///923387	H47422///H47335	IMAGE:193200			1q23.3	Chromosome 1, NC_000001.10 (162531296..162569633)	UDP-N-acetylglucosamine diphosphorylase activity///nucleotidyltransferase activity///transferase activity	UDP-N-acetylglucosamine biosynthetic process///metabolic process	cytoplasm///NOT nucleolus///nucleus	GO:0003977///GO:0016779///GO:0016740	GO:0006048///GO:0008152	GO:0005737///NOT GO:0005730///GO:0005634
Hs6-9-13-6	0.243634	4.34849	3.48e-05	0.00209674	2.0878	small nucleolar RNA, H/ACA box 41///ring finger and CHY zinc finger domain containing 1///eukaryotic translation elongation factor 1 beta 2	SNORA41///RCHY1///EEF1B2	619569///25898///1933	Eukaryotic translation elongation factor 1 beta 2///Ring finger and CHY zinc finger domain containing 1	EEF1B2///RCHY1	Hs.421608///Hs.48297	yq38a02.s1 Soares fetal liver spleen 1NFLS Homo sapiens cDNA clone IMAGE:198026 3- similar to gb:X60489 ELONGATION FACTOR 1-BETA (HUMAN);contains Alu repetitive element;, mRNA sequence///yq38a02.r1 Soares fetal liver spleen 1NFLS Homo sapiens cDNA clone IMAGE:198026 5- similar to contains Alu repetitive element;, mRNA sequence	969996///969636	R94601///R94241	IMAGE:198026			2q33///4q21.1///2q33-q34	Chromosome 2, NC_000002.11 (207026952..207027083)///Chromosome 4, NC_000004.11 (76404347..76439628, complement)///Chromosome 2, NC_000002.11 (207024318..207027653)	ligase activity///metal ion binding///p53 binding///protein binding///protein homodimerization activity///receptor binding///ubiquitin-protein ligase activity///zinc ion binding///protein binding///translation elongation factor activity	positive regulation of proteasomal ubiquitin-dependent protein catabolic process///positive regulation of protein ubiquitination///protein autoubiquitination///protein ubiquitination///protein ubiquitination involved in ubiquitin-dependent protein catabolic process///translational elongation///translational elongation	cytoplasm///nuclear speck///nucleus///ubiquitin ligase complex///cytosol///eukaryotic translation elongation factor 1 complex	GO:0016874///GO:0046872///GO:0002039///GO:0005515///GO:0042803///GO:0005102///GO:0004842///GO:0008270///GO:0005515///GO:0003746	GO:0032436///GO:0031398///GO:0051865///GO:0016567///GO:0042787///GO:0006414///GO:0006414	GO:0005737///GO:0016607///GO:0005634///GO:0000151///GO:0005829///GO:0005853
Hs6-26-24-2	0.243916	3.70516	0.000356825	0.00985492	-0.0585739	syntaxin 3	STX3	6809	Syntaxin 3	STX3	Hs.180711	zv59f09.r1 Soares_testis_NHT Homo sapiens cDNA clone IMAGE:757961 5-, mRNA sequence///zv59f09.s1 Soares_testis_NHT Homo sapiens cDNA clone IMAGE:757961 3- similar to contains Alu repetitive element;, mRNA sequence	2154507///2141785	AA442629///AA436871	IMAGE:757961			11q12.1	Chromosome 11, NC_000011.9 (59522889..59570179)	SNAP receptor activity///arachidonic acid binding///protein binding	cellular membrane fusion///cellular response to oxidative stress///exocytosis///intracellular protein transport///neuron projection development///neurotransmitter transport	SNARE complex///apical plasma membrane///azurophil granule///cell-cell junction///growth cone///integral to membrane///neuron projection///plasma membrane///plasma membrane enriched fraction///specific granule///vacuole	GO:0005484///GO:0050544///GO:0005515	GO:0006944///GO:0034599///GO:0006887///GO:0006886///GO:0031175///GO:0006836	GO:0031201///GO:0016324///GO:0042582///GO:0005911///GO:0030426///GO:0016021///GO:0043005///GO:0005886///GO:0001950///GO:0042581///GO:0005773
Hs6-1-25-10	0.245617	4.03983	0.000109303	0.00448334	1.0283	survival of motor neuron protein interacting protein 1	SIP1	8487	Survival of motor neuron protein interacting protein 1	SIP1	Hs.652307	yx89a03.r1 Soares melanocyte 2NbHM Homo sapiens cDNA clone IMAGE:268876 5- similar to contains Alu repetitive element;contains element MER9 repetitive element ;, mRNA sequence///yx89a03.s1 Soares melanocyte 2NbHM Homo sapiens cDNA clone IMAGE:268876 3-, mRNA sequence	1163985///1140374	N40388///N26026	IMAGE:268876			14q13	Chromosome 14, NC_000014.8 (39583488..39606177)	protein binding	RNA splicing///RNA splicing, via transesterification reactions///mRNA processing///spliceosomal snRNP assembly///spliceosome assembly	Cajal body///cytoplasm///cytosol///intracellular///nucleoplasm///nucleus///spliceosomal complex	GO:0005515	GO:0008380///GO:0000375///GO:0006397///GO:0000387///GO:0000245	GO:0015030///GO:0005737///GO:0005829///GO:0005622///GO:0005654///GO:0005634///GO:0005681
Hs6-9-3-3	0.246902	4.0498	0.000105416	0.00437807	1.06169	beta-transducin repeat containing///NCK adaptor protein 1	BTRC///NCK1	8945///4690	Beta-transducin repeat containing///NCK adaptor protein 1	BTRC///NCK1	Hs.643802///Hs.477693	CR743861 NCI_CGAP_GCB1 Homo sapiens cDNA clone IMAGp998E041746 ; IMAGE:712683 5-, mRNA sequence///zt10b02.r1 NCI_CGAP_GCB1 Homo sapiens cDNA clone IMAGE:712683 5-, mRNA sequence///zt10b02.s1 NCI_CGAP_GCB1 Homo sapiens cDNA clone IMAGE:712683 3- similar to gb:X17576 CYTOPLASMIC PROTEIN NCK (HUMAN);, mRNA sequence	51651260///1924658///1921815	CR743861///AA280548///AA280214	IMAGE:712683			10q24.32///3q21	Chromosome 10, NC_000010.10 (103113825..103317070)///Chromosome 3, NC_000003.11 (136581073..136667968)	ligase activity///protein binding///cytoskeletal adaptor activity///protein binding///protein domain specific binding///receptor binding///receptor signaling complex scaffold activity	Wnt receptor signaling pathway///branching involved in mammary gland duct morphogenesis///interspecies interaction between organisms///mammary gland epithelial cell proliferation///positive regulation of ubiquitin-protein ligase activity involved in mitotic cell cycle///protein catabolic process///regulation of I-kappaB kinase/NF-kappaB cascade///regulation of cell cycle///signal transduction///u…	cytoplasm///cytosol///nucleus///cytoplasm///cytosol///endoplasmic reticulum///nucleus///vesicle membrane	GO:0016874///GO:0005515///GO:0008093///GO:0005515///GO:0019904///GO:0005102///GO:0030159	GO:0016055///GO:0060444///GO:0044419///GO:0033598///GO:0051437///GO:0030163///GO:0043122///GO:0051726///GO:0007165///GO:0006511///GO:0042110///GO:0007015///GO:0016477///GO:0030032///GO:0042102///GO:0030838///GO:0006417///GO:0007172	GO:0005737///GO:0005829///GO:0005634///GO:0005737///GO:0005829///GO:0005783///GO:0005634///GO:0012506
Hs6-16-25-3	0.248029	4.1451	7.44e-05	0.00342338	1.38373							yq50h02.r1 Soares fetal liver spleen 1NFLS Homo sapiens cDNA clone IMAGE:199251 5- similar to contains Alu repetitive element;, mRNA sequence///yq50h02.s1 Soares fetal liver spleen 1NFLS Homo sapiens cDNA clone IMAGE:199251 3- similar to contains L1 repetitive element ;, mRNA sequence///yq50h02.r1 Soares fetal liver spleen 1NFLS Homo sapiens cDNA clone IMAGE:199251 5- similar to contains Alu repe…	981490///981440///981490///981440	R95830///R95780///R95830///R95780	IMAGE:199251
Hs6-4-9-23	0.248614	3.83793	0.000224871	0.00727611	0.364553	zinc finger protein 792	ZNF792	126375	Zinc finger protein 792	ZNF792	Hs.50405	BX117208 Soares_fetal_lung_NbHL19W Homo sapiens cDNA clone IMAGp998D10667 ; IMAGE:298329 5-, mRNA sequence///za74h05.r1 Soares_fetal_lung_NbHL19W Homo sapiens cDNA clone IMAGE:298329 5-, mRNA sequence///za74h05.s1 Soares_fetal_lung_NbHL19W Homo sapiens cDNA clone IMAGE:298329 3-, mRNA sequence	27880837///1275588///1231257	BX117208///W03743///N73972	IMAGE:298329			19q13.11	Chromosome 19, NC_000019.9 (35447258..35454953, complement)	DNA binding///metal ion binding///zinc ion binding	regulation of transcription, DNA-dependent	intracellular///nucleus	GO:0003677///GO:0046872///GO:0008270	GO:0006355	GO:0005622///GO:0005634
Hs6-7-6-18	0.250533	3.81696	0.000242046	0.00758409	0.297012	LON peptidase N-terminal domain and ring finger 2	LONRF2	164832	LON peptidase N-terminal domain and ring finger 2	LONRF2	Hs.21380	BX093558 Soares_multiple_sclerosis_2NbHMSP Homo sapiens cDNA clone IMAGp998J06617 ; IMAGE:279269 5-, mRNA sequence///yy74d03.s1 Soares_multiple_sclerosis_2NbHMSP Homo sapiens cDNA clone IMAGE:279269 3-, mRNA sequence	27826590///1189759	BX093558///N48593	IMAGE:279269			2q11.2	Chromosome 2, NC_000002.11 (100889753..100939195, complement)	ATP-dependent peptidase activity///metal ion binding///protein binding///zinc ion binding	proteolysis		GO:0004176///GO:0046872///GO:0005515///GO:0008270	GO:0006508
Hs6-16-19-17	0.251555	4.27468	4.59e-05	0.00257334	1.82972				Transcribed locus		Hs.512037	zd94g12.s1 Soares_fetal_heart_NbHH19W Homo sapiens cDNA clone IMAGE:357190 3- similar to contains Alu repetitive element;, mRNA sequence	1422665	W93544	IMAGE:357190
Hs6-13-9-7	0.253061	3.73334	0.00032379	0.00925599	0.0303359	calpain 8	CAPN8	388743	Calpain 8	CAPN8	Hs.291487	ze84d01.r1 Soares_fetal_heart_NbHH19W Homo sapiens cDNA clone IMAGE:365665 5- similar to PIR:A48764 A48764 calpain ;, mRNA sequence///ze84d01.s1 Soares_fetal_heart_NbHH19W Homo sapiens cDNA clone IMAGE:365665 3- similar to PIR:A48764 A48764 calpain ;, mRNA sequence	1491525///1491449	AA025386///AA026030	IMAGE:365665			1q41	Chromosome 1, NC_000001.10 (223714972..223853436, complement)	calcium ion binding///calcium-dependent cysteine-type endopeptidase activity///peptidase activity	proteolysis	Golgi apparatus///cytoplasm///intracellular	GO:0005509///GO:0004198///GO:0008233	GO:0006508	GO:0005794///GO:0005737///GO:0005622
Hs6-17-20-5	0.253332	3.95769	0.000146988	0.00543693	0.755388				Transcribed locus		Hs.600101	ye58a02.r1 Soares fetal liver spleen 1NFLS Homo sapiens cDNA clone IMAGE:121898 5-, mRNA sequence///ye58a02.s1 Soares fetal liver spleen 1NFLS Homo sapiens cDNA clone IMAGE:121898 3-, mRNA sequence	747188///747082	T97843///T97737	IMAGE:121898
Hs6-6-18-13	0.253964	4.00992	0.000121806	0.00477511	0.928468	uveal autoantigen with coiled-coil domains and ankyrin repeats	UACA	55075	Uveal autoantigen with coiled-coil domains and ankyrin repeats	UACA	Hs.108049	yb16a05.s1 Stratagene fetal spleen (#937205) Homo sapiens cDNA clone IMAGE:71312 3-, mRNA sequence///yb16a05.r1 Stratagene fetal spleen (#937205) Homo sapiens cDNA clone IMAGE:71312 5-, mRNA sequence	649605///649604	T47625///T47624	IMAGE:71312			15q22-q24	Chromosome 15, NC_000015.9 (70946893..71055850, complement)	molecular_function///protein binding	DNA damage response, signal transduction resulting in induction of apoptosis///biological_process///induction of apoptosis by oxidative stress///negative regulation of NF-kappaB import into nucleus///negative regulation of inflammatory response///positive regulation of apoptosis///positive regulation of caspase activity///positive regulation of protein import into nucleus///response to UV	apoptosome///cytoplasm///cytoskeleton///cytosol///extracellular region///membrane fraction///nuclear envelope///nucleus///perinuclear region of cytoplasm///soluble fraction	GO:0003674///GO:0005515	GO:0008630///GO:0008150///GO:0008631///GO:0042347///GO:0050728///GO:0043065///GO:0043280///GO:0042307///GO:0009411	GO:0043293///GO:0005737///GO:0005856///GO:0005829///GO:0005576///GO:0005624///GO:0005635///GO:0005634///GO:0048471///GO:0005625
Hs6-2-19-19	0.254151	4.42573	2.59e-05	0.00175167	2.36094	nucleoporin 210kDa	NUP210	23225	Nucleoporin 210kDa	NUP210	Hs.475525	BX114540 Soares fetal liver spleen 1NFLS Homo sapiens cDNA clone IMAGp998A23117 ; IMAGE:122782 5-, mRNA sequence///ye67a12.s1 Soares fetal liver spleen 1NFLS Homo sapiens cDNA clone IMAGE:122782 3- similar to contains Alu repetitive element;contains PTR5 repetitive element ;, mRNA sequence///ye67a12.r1 Soares fetal liver spleen 1NFLS Homo sapiens cDNA clone IMAGE:122782 5- similar to SP:GP21_RAT …	27838902///749456///749455	BX114540///T99719///T99718	IMAGE:122782			3p25.1	Chromosome 3, NC_000003.11 (13357737..13461809, complement)	protein binding///protein dimerization activity	mRNA transport///protein transport///transmembrane transport	endoplasmic reticulum///endoplasmic reticulum membrane///integral to membrane///membrane///nuclear envelope///nuclear membrane///nuclear pore///nucleus	GO:0005515///GO:0046983	GO:0051028///GO:0015031///GO:0055085	GO:0005783///GO:0005789///GO:0016021///GO:0016020///GO:0005635///GO:0031965///GO:0005643///GO:0005634
Hs6-10-15-8	0.255293	4.54114	1.66e-05	0.00127796	2.77482				CDNA FLJ41385 fis, clone BRCAN2022191		Hs.640243	zh98b06.s1 Soares_fetal_liver_spleen_1NFLS_S1 Homo sapiens cDNA clone IMAGE:429299 3-, mRNA sequence	1463374	AA007370	IMAGE:429299
Hs6-5-18-5	0.259107	4.52077	1.8e-05	0.00134029	2.70126	zinc finger E-box binding homeobox 1	ZEB1	6935				BX111519 Soares placenta Nb2HP Homo sapiens cDNA clone IMAGp998N05180 ; IMAGE:130756 5-, mRNA sequence///yh25c03.r1 Soares placenta Nb2HP Homo sapiens cDNA clone IMAGE:130756 5-, mRNA sequence///yh25c03.s1 Soares placenta Nb2HP Homo sapiens cDNA clone IMAGE:130756 3-, mRNA sequence	27837057///776868///776815	BX111519///R22087///R22034	IMAGE:130756			10p11.2	Chromosome 10, NC_000010.10 (31607424..31818127)	chromatin binding///double-stranded DNA binding///metal ion binding///sequence-specific DNA binding///transcription coactivator activity///transcription corepressor activity///transcription factor activity///transcription factor binding///zinc ion binding	cartilage development///cell proliferation///central nervous system development///embryonic camera-type eye morphogenesis///embryonic morphogenesis///embryonic skeletal system morphogenesis///immune response///negative regulation of cell proliferation///negative regulation of epithelial cell differentiation///negative regulation of transcription///negative regulation of transcription from RNA pol…	intracellular///nucleus///transcription factor complex	GO:0003682///GO:0003690///GO:0046872///GO:0043565///GO:0003713///GO:0003714///GO:0003700///GO:0008134///GO:0008270	GO:0051216///GO:0008283///GO:0007417///GO:0048596///GO:0048598///GO:0048704///GO:0006955///GO:0008285///GO:0030857///GO:0016481///GO:0000122///GO:0007389///GO:0045944///GO:0033081///GO:0010464///GO:0051150///GO:0006357///GO:0017015	GO:0005622///GO:0005634///GO:0005667
Hs6-7-2-23	0.259341	4.26999	4.67e-05	0.00259913	1.8134				Ankyrin repeat and IBR domain containing 1///Transcribed locus	ANKIB1///	Hs.725231///Hs.596976	BX118952 Soares_multiple_sclerosis_2NbHMSP Homo sapiens cDNA clone IMAGp998F23620 ; IMAGE:280342 5-, mRNA sequence///yy85c12.r1 Soares_multiple_sclerosis_2NbHMSP Homo sapiens cDNA clone IMAGE:280342 5-, mRNA sequence///yy85c12.s1 Soares_multiple_sclerosis_2NbHMSP Homo sapiens cDNA clone IMAGE:280342 3-, mRNA sequence	27882697///1190529///1190427	BX118952///N49363///N49261	IMAGE:280342
Hs6-17-2-6	0.260315	4.0764	9.57e-05	0.00413983	1.15107				Full length insert cDNA YH78H07		Hs.594464	Homo sapiens full length insert cDNA YH78H07///yh78h07.r1 Soares placenta Nb2HP Homo sapiens cDNA clone IMAGE:135901 5-, mRNA sequence///yh78h07.s1 Soares placenta Nb2HP Homo sapiens cDNA clone IMAGE:135901 3-, mRNA sequence	3377526///789585///789474	AF074988///R33727///R33616	IMAGE:135901
Hs6-7-2-15	0.260941	4.16659	6.87e-05	0.00329182	1.45704				MRNA full length insert cDNA clone EUROIMAGE 1674211		Hs.22302	zw64a12.r1 Soares_testis_NHT Homo sapiens cDNA clone IMAGE:780958 5-, mRNA sequence///zw64a12.s1 Soares_testis_NHT Homo sapiens cDNA clone IMAGE:780958 3-, mRNA sequence	2158811///2113033	AA446146///AA429809	IMAGE:780958
Hs6-31-13-2	0.264499	4.17998	6.54e-05	0.00319637	1.50287				Transcribed locus, strongly similar to NP_032998.1 prothymosin alpha [Mus mu...		Hs.529555	yr32h03.r1 Soares fetal liver spleen 1NFLS Homo sapiens cDNA clone IMAGE:207029 5-, mRNA sequence///yr32h03.s1 Soares fetal liver spleen 1NFLS Homo sapiens cDNA clone IMAGE:207029 3- similar to gb:L21696_cds1 PROTHYMOSIN ALPHA (HUMAN);contains MER22 repetitive element ;, mRNA sequence	986807///985443	H48420///R98842	IMAGE:207029
Hs6-1-9-12	0.264662	4.02089	0.000117067	0.00465209	0.965037	docking protein 1, 62kDa (downstream of tyrosine kinase 1)	DOK1	1796	Docking protein 1, 62kDa (downstream of tyrosine kinase 1)	DOK1	Hs.103854	BX094686 Soares_pregnant_uterus_NbHPU Homo sapiens cDNA clone IMAGp998J021204 ; IMAGE:504673 5-, mRNA sequence///zl43d01.r1 Soares_pregnant_uterus_NbHPU Homo sapiens cDNA clone IMAGE:504673 5-, mRNA sequence///zl43d01.s1 Soares_pregnant_uterus_NbHPU Homo sapiens cDNA clone IMAGE:504673 3-, mRNA sequence	27842080///1722158///1712321	BX094686///AA150646///AA142943	IMAGE:504673			2p13	Chromosome 2, NC_000002.11 (74781860..74784663)	insulin receptor binding///protein binding///transmembrane receptor protein tyrosine kinase signaling protein activity	Ras protein signal transduction///cell surface receptor linked signaling pathway///intracellular protein kinase cascade///signal transduction///transmembrane receptor protein tyrosine kinase signaling pathway	cytoplasm///cytosol///perinuclear region of cytoplasm	GO:0005158///GO:0005515///GO:0005066	GO:0007265///GO:0007166///GO:0007243///GO:0007165///GO:0007169	GO:0005737///GO:0005829///GO:0048471
Hs6-23-15-6	0.264935	4.14964	7.31e-05	0.0034228	1.39919	GNAS complex locus	GNAS	2778	GNAS complex locus	GNAS	Hs.125898	ys05b04.s1 Soares fetal liver spleen 1NFLS Homo sapiens cDNA clone IMAGE:213871 3-, mRNA sequence///ys05b04.r1 Soares fetal liver spleen 1NFLS Homo sapiens cDNA clone IMAGE:213871 5-, mRNA sequence	1044748///1044349	H72932///H72533	IMAGE:213871			20q13.3	Chromosome 20, NC_000020.10 (57414795..57486250)	GTP binding///GTPase activity///guanyl nucleotide binding///identical protein binding///molecular_function///nucleotide binding///protein binding///protein binding///signal transducer activity	G-protein coupled receptor protein signaling pathway///activation of adenylate cyclase activity///activation of adenylate cyclase activity by dopamine receptor signaling pathway///cartilage development///embryonic cranial skeleton morphogenesis///embryonic hindlimb morphogenesis///endochondral ossification///energy reserve metabolic process///female pregnancy///hormone-mediated signaling pathway/…	cytoplasm///cytoplasmic vesicle///extracellular region///heterotrimeric G-protein complex///intrinsic to membrane///membrane fraction///plasma membrane///plasma membrane///plasma membrane///ruffle///trans-Golgi network membrane///transport vesicle	GO:0005525///GO:0003924///GO:0019001///GO:0042802///GO:0003674///GO:0000166///GO:0005515///GO:0005515///GO:0004871	GO:0007186///GO:0007190///GO:0007191///GO:0051216///GO:0048701///GO:0035116///GO:0001958///GO:0006112///GO:0007565///GO:0009755///GO:0046907///GO:0045669///GO:0045672///GO:0040032///GO:0009791///GO:0009306///GO:0042493///GO:0007608	GO:0005737///GO:0031410///GO:0005576///GO:0005834///GO:0031224///GO:0005624///GO:0005886///GO:0005886///GO:0005886///GO:0001726///GO:0032588///GO:0030133
Hs6-23-8-7	0.264943	4.14403	7.47e-05	0.0034274	1.38008	hypothetical LOC148413	LOC148413	148413	Hypothetical LOC148413	LOC148413	Hs.182698	zl50c01.s1 Soares_pregnant_uterus_NbHPU Homo sapiens cDNA clone IMAGE:505344 3-, mRNA sequence///zl50c01.r1 Soares_pregnant_uterus_NbHPU Homo sapiens cDNA clone IMAGE:505344 5-, mRNA sequence	1717301///1716870	AA147928///AA147499	IMAGE:505344			1p36.33	Chromosome 1, NC_000001.10 (1334910..1337426)
Hs6-9-23-23	0.265131	4.32865	3.75e-05	0.0022099	2.01815	heterogeneous nuclear ribonucleoprotein A/B	HNRNPAB	3182	Heterogeneous nuclear ribonucleoprotein A/B	HNRNPAB	Hs.591731	zd68f09.r1 Soares_fetal_heart_NbHH19W Homo sapiens cDNA clone IMAGE:345833 5-, mRNA sequence///zd68f09.s1 Soares_fetal_heart_NbHH19W Homo sapiens cDNA clone IMAGE:345833 3-, mRNA sequence	1388342///1382513	W77808///W72693	IMAGE:345833			5q35.3	Chromosome 5, NC_000005.9 (177631508..177638184)	DNA replication origin binding///RNA binding///mRNA binding///nucleotide binding///protein binding///contributes_to sequence-specific DNA binding///contributes_to transcription factor activity	epithelial to mesenchymal transition///negative regulation of transcription, DNA-dependent///positive regulation of gene-specific transcription	cytoplasm///nucleus///ribonucleoprotein complex	GO:0003688///GO:0003723///GO:0003729///GO:0000166///GO:0005515///contributes_to GO:0043565///contributes_to GO:0003700	GO:0001837///GO:0045892///GO:0043193	GO:0005737///GO:0005634///GO:0030529
Hs6-5-5-15	0.265266	4.03726	0.000110326	0.00450299	1.01971	RCD1 required for cell differentiation1 homolog (S. pombe)	RQCD1	9125	RCD1 required for cell differentiation1 homolog (S. pombe)	RQCD1	Hs.148767	ab19g04.s1 Stratagene lung (#937210) Homo sapiens cDNA clone IMAGE:841302 3-, mRNA sequence	2217377	AA487213	IMAGE:841302			2q35	Chromosome 2, NC_000002.11 (219433678..219458999)	protein binding	cytokine-mediated signaling pathway///regulation of transcription///sex differentiation	nucleus	GO:0005515	GO:0019221///GO:0045449///GO:0007548	GO:0005634
Hs6-5-18-12	0.26636	4.30446	4.11e-05	0.00237062	1.9335	RAN binding protein 10	RANBP10	57610	RAN binding protein 10	RANBP10	Hs.368569	yb04e10.s1 Stratagene placenta (#937225) Homo sapiens cDNA clone IMAGE:70218 3-, mRNA sequence///yb04e10.r2 Stratagene placenta (#937225) Homo sapiens cDNA clone IMAGE:70218 5-, mRNA sequence	651940///651877	T50080///T50017	IMAGE:70218			16q22.1	Chromosome 16, NC_000016.9 (67757005..67840555, complement)	Ran GTPase binding///Ran guanyl-nucleotide exchange factor activity///beta-tubulin binding	microtubule cytoskeleton organization	cytoplasm///cytoplasmic microtubule	GO:0008536///GO:0005087///GO:0048487	GO:0000226	GO:0005737///GO:0005881
Hs6-6-5-24	0.266602	3.96185	0.000144814	0.00538054	0.769104	pericentrin	PCNT	5116	Pericentrin	PCNT	Hs.474069	yz17f11.r1 Soares_multiple_sclerosis_2NbHMSP Homo sapiens cDNA clone IMAGE:283341 5-, mRNA sequence///yz17f11.s1 Soares_multiple_sclerosis_2NbHMSP Homo sapiens cDNA clone IMAGE:283341 3-, mRNA sequence	1196094///1186492	N54774///N45326	IMAGE:283341			21q22.3	Chromosome 21, NC_000021.8 (47744036..47865682)	calmodulin binding///protein binding	cilium assembly///microtubule cytoskeleton organization///spindle organization	centriole///centrosome///cytoplasm///cytoskeleton///cytosol///microtubule	GO:0005516///GO:0005515	GO:0042384///GO:0000226///GO:0007051	GO:0005814///GO:0005813///GO:0005737///GO:0005856///GO:0005829///GO:0005874
Hs6-14-13-13	0.266711	3.84089	0.000222543	0.00724512	0.374106	tetratricopeptide repeat, ankyrin repeat and coiled-coil containing 2	TANC2	26115	Tetratricopeptide repeat, ankyrin repeat and coiled-coil containing 2	TANC2	Hs.410889	zu81a08.s1 Soares_testis_NHT Homo sapiens cDNA clone IMAGE:744374 3-, mRNA sequence	2525127	AA621188	IMAGE:744374			17q23.2-q23.3	Chromosome 17, NC_000017.10 (61086898..61505067)	binding			GO:0005488
Hs6-2-12-10	0.268334	4.13242	7.79e-05	0.00352823	1.34059	solute carrier family 35, member D2	SLC35D2	11046	Solute carrier family 35, member D2	SLC35D2	Hs.494556	zw76e03.r1 Soares_testis_NHT Homo sapiens cDNA clone IMAGE:782140 5-, mRNA sequence///zw76e03.s1 Soares_testis_NHT Homo sapiens cDNA clone IMAGE:782140 3-, mRNA sequence	2115213///2114887	AA431505///AA431179	IMAGE:782140			9q22.32	Chromosome 9, NC_000009.11 (99082988..99145992, complement)	nucleotide-sugar transmembrane transporter activity	biological_process///carbohydrate transport	Golgi apparatus///Golgi membrane///cellular_component///integral to membrane///membrane	GO:0005338	GO:0008150///GO:0008643	GO:0005794///GO:0000139///GO:0005575///GO:0016021///GO:0016020
Hs6-4-24-11	0.269621	3.83512	0.000227099	0.00730729	0.355506	lysyl oxidase-like 2	LOXL2	4017	Lysyl oxidase-like 2	LOXL2	Hs.626637	ad39a02.s1 Stratagene HeLa cell s3 937216 Homo sapiens cDNA clone IMAGE:882506 3-, mRNA sequence	2656980	AA676458	IMAGE:882506			8p21.3-p21.2	Chromosome 8, NC_000008.10 (23154410..23261722, complement)	copper ion binding///electron carrier activity///metal ion binding///oxidoreductase activity///oxidoreductase activity, acting on the CH-NH2 group of donors, oxygen as acceptor///scavenger receptor activity	aging///cell adhesion///oxidation reduction///protein modification process	extracellular region///extracellular space///membrane	GO:0005507///GO:0009055///GO:0046872///GO:0016491///GO:0016641///GO:0005044	GO:0007568///GO:0007155///GO:0055114///GO:0006464	GO:0005576///GO:0005615///GO:0016020
Hs6-10-14-19	0.269899	3.78267	0.000272858	0.00823594	0.187123	mal, T-cell differentiation protein 2	MAL2	114569	Mal, T-cell differentiation protein 2	MAL2	Hs.201083	aa19e06.r1 Soares_NhHMPu_S1 Homo sapiens cDNA clone IMAGE:813730 5-, mRNA sequence///aa19e06.s1 Soares_NhHMPu_S1 Homo sapiens cDNA clone IMAGE:813730 3-, mRNA sequence	2167537///2167452	AA453868///AA453783	IMAGE:813730			8q23	Chromosome 8, NC_000008.10 (120220610..120257913)	protein binding		apical plasma membrane///cytoplasm///endomembrane system///integral to membrane///perinuclear region of cytoplasm///plasma membrane	GO:0005515		GO:0016324///GO:0005737///GO:0012505///GO:0016021///GO:0048471///GO:0005886
Hs6-25-23-9	0.269917	4.06798	9.87e-05	0.00423574	1.12274	alanine-glyoxylate aminotransferase 2-like 2	AGXT2L2	85007	Alanine-glyoxylate aminotransferase 2-like 2	AGXT2L2	Hs.248746	BX115530 Soares ovary tumor NbHOT Homo sapiens cDNA clone IMAGp998N031999 ; IMAGE:810050 5-, mRNA sequence///zx80c02.r1 Soares ovary tumor NbHOT Homo sapiens cDNA clone IMAGE:810050 5-, mRNA sequence///zx80c02.s1 Soares ovary tumor NbHOT Homo sapiens cDNA clone IMAGE:810050 3- similar to contains Alu repetitive element;contains element DBR repetitive element ;, mRNA sequence	27839520///2189890///2178062	BX115530///AA465006///AA455286	IMAGE:810050			5q35.3	Chromosome 5, NC_000005.9 (177635540..177659803, complement)	pyridoxal phosphate binding///transaminase activity///transferase activity		mitochondrion	GO:0030170///GO:0008483///GO:0016740		GO:0005739
Hs6-4-11-24	0.269923	4.37914	3.09e-05	0.00197949	2.19582	actin related protein 2/3 complex, subunit 3, 21kDa	ARPC3	10094	Actin related protein 2/3 complex, subunit 3, 21kDa	ARPC3	Hs.524741	oh86e06.s1 NCI_CGAP_Co8 Homo sapiens cDNA clone IMAGE:1473922 3- similar to TR:O00554 O00554 P21-ARC. [1] ;, mRNA sequence	3055372	AA915980	IMAGE:1473922			12q24.11	Chromosome 12, NC_000012.11 (110872706..110888158, complement)	actin binding///protein binding///structural constituent of cytoskeleton	cellular component movement///regulation of actin filament polymerization	Arp2/3 protein complex///actin cytoskeleton///cytoplasm///lamellipodium	GO:0003779///GO:0005515///GO:0005200	GO:0006928///GO:0030833	GO:0005885///GO:0015629///GO:0005737///GO:0030027
Hs6-23-9-7	0.270072	4.49936	1.95e-05	0.0014214	2.62419							yv65a12.r1 Soares fetal liver spleen 1NFLS Homo sapiens cDNA clone IMAGE:247582 5-, mRNA sequence///yv65a12.s1 Soares fetal liver spleen 1NFLS Homo sapiens cDNA clone IMAGE:247582 3- similar to contains Alu repetitive element;contains element CER repetitive element ;, mRNA sequence///yv65a12.r1 Soares fetal liver spleen 1NFLS Homo sapiens cDNA clone IMAGE:247582 5-, mRNA sequence///yv65a12.s1 Soa…	1202591///1195410///1202591///1195410	N58701///N54244///N58701///N54244	IMAGE:247582
Hs6-14-24-4	0.271121	4.05488	0.000103486	0.00433049	1.07873							BX091383 Soares fetal liver spleen 1NFLS Homo sapiens cDNA clone IMAGp998J13135 ; IMAGE:129516 5-, mRNA sequence///yf42c07.s1 Soares fetal liver spleen 1NFLS Homo sapiens cDNA clone IMAGE:129516 3-, mRNA sequence///yf42c07.r1 Soares fetal liver spleen 1NFLS Homo sapiens cDNA clone IMAGE:129516 5-, mRNA sequence///BX091383 Soares fetal liver spleen 1NFLS Homo sapiens cDNA clone IMAGp998J13135 ; IM…	27822454///769132///764095///27822454///769132///764095	BX091383///R14859///R11360///BX091383///R14859///R11360	IMAGE:129516
Hs6-15-2-4	0.271499	4.11007	8.46e-05	0.00376833	1.26476	regulator of chromosome condensation 2	RCC2	55920	Regulator of chromosome condensation 2	RCC2	Hs.380857	yq88h12.s1 Soares fetal liver spleen 1NFLS Homo sapiens cDNA clone IMAGE:202919 3-, mRNA sequence///yq88h12.r1 Soares fetal liver spleen 1NFLS Homo sapiens cDNA clone IMAGE:202919 5-, mRNA sequence	994241///994240	H54094///H54093	IMAGE:202919			1p36.13	Chromosome 1, NC_000001.10 (17733251..17766220, complement)		cell cycle///cell division///mitosis	chromosome, centromeric region///cytoplasm///cytoskeleton///microtubule///nucleolus///nucleus///spindle		GO:0007049///GO:0051301///GO:0007067	GO:0000775///GO:0005737///GO:0005856///GO:0005874///GO:0005730///GO:0005634///GO:0005819
Hs6-31-5-2	0.272412	3.77518	0.000280063	0.00835416	0.163234	guanine nucleotide binding protein (G protein), beta polypeptide 2-like 1	GNB2L1	10399	Guanine nucleotide binding protein (G protein), beta polypeptide 2-like 1	GNB2L1	Hs.5662	yq36e05.r1 Soares fetal liver spleen 1NFLS Homo sapiens cDNA clone IMAGE:197888 5- similar to gb:M24194 GUANINE NUCLEOTIDE-BINDING PROTEIN BETA SUBUNIT-LIKE PROTEIN (HUMAN);contains Alu repetitive element;, mRNA sequence///yq36e05.s1 Soares fetal liver spleen 1NFLS Homo sapiens cDNA clone IMAGE:197888 3- similar to contains Alu repetitive element;contains XTR repetitive element ;, mRNA sequence	981934///981880	R96274///R96220	IMAGE:197888			5q35.3	Chromosome 5, NC_000005.9 (180663928..180670906, complement)	protein binding///protein phosphatase binding///receptor binding		cytoplasm///neuronal cell body///plasma membrane	GO:0005515///GO:0019903///GO:0005102		GO:0005737///GO:0043025///GO:0005886
Hs6-1-14-10	0.273156	3.77103	0.000284136	0.00842292	0.150003	telomeric repeat binding factor (NIMA-interacting) 1	TERF1	7013	Telomeric repeat binding factor (NIMA-interacting) 1	TERF1	Hs.442707	zl46f11.s1 Soares_pregnant_uterus_NbHPU Homo sapiens cDNA clone IMAGE:505005 3-, mRNA sequence///zl46f11.r1 Soares_pregnant_uterus_NbHPU Homo sapiens cDNA clone IMAGE:505005 5-, mRNA sequence	1719487///1719486	AA151295///AA151294	IMAGE:505005			8q13	Chromosome 8, NC_000008.10 (73921097..73959987)	DNA bending activity///DNA binding///caspase activator activity///double-stranded telomeric DNA binding///identical protein binding///microtubule binding///protein binding///protein heterodimerization activity///protein homodimerization activity///telomerase inhibitor activity///telomeric DNA binding	G2/M transition of mitotic cell cycle///activation of caspase activity///age-dependent telomere shortening///cell cycle///cell division///induction of apoptosis///mitosis///mitotic cell cycle spindle assembly checkpoint///negative regulation of DNA replication///negative regulation of telomerase activity///negative regulation of telomere maintenance via semi-conservative replication///negative re…	chromosome///chromosome, telomeric region///cytoplasm///cytoskeleton///nuclear telomere cap complex///nuclear telomere cap complex///nucleoplasm///nucleus///nucleus///colocalizes_with spindle///spindle	GO:0008301///GO:0003677///GO:0008656///GO:0003691///GO:0042802///GO:0008017///GO:0005515///GO:0046982///GO:0042803///GO:0010521///GO:0042162	GO:0000086///GO:0006919///GO:0001309///GO:0007049///GO:0051301///GO:0006917///GO:0007067///GO:0007094///GO:0008156///GO:0051974///GO:0032214///GO:0032211///GO:0031116///GO:0045840///GO:0045931///GO:0051260///GO:0045449///GO:0007004///GO:0007004///GO:0010834	GO:0005694///GO:0000781///GO:0005737///GO:0005856///GO:0000783///GO:0000783///GO:0005654///GO:0005634///GO:0005634///colocalizes_with GO:0005819///GO:0005819
Hs6-21-18-19	0.27337	4.03305	0.000112025	0.00453878	1.00562	structural maintenance of chromosomes 4	SMC4	10051	Structural maintenance of chromosomes 4	SMC4	Hs.58992	zx15a01.r1 Soares_total_fetus_Nb2HF8_9w Homo sapiens cDNA clone IMAGE:786504 5-, mRNA sequence///zx15a01.s1 Soares_total_fetus_Nb2HF8_9w Homo sapiens cDNA clone IMAGE:786504 3-, mRNA sequence	2165986///2165764	AA452317///AA452095	IMAGE:786504			3q26.1	Chromosome 3, NC_000003.11 (160117430..160152741)	ATP binding///nucleotide binding///protein binding///protein heterodimerization activity	cell cycle///cell division///mitotic chromosome condensation///mitotic sister chromatid segregation	chromosome///condensin complex///condensin complex///cytoplasm///nucleus	GO:0005524///GO:0000166///GO:0005515///GO:0046982	GO:0007049///GO:0051301///GO:0007076///GO:0000070	GO:0005694///GO:0000796///GO:0000796///GO:0005737///GO:0005634
Hs6-6-3-24	0.27356	3.84679	0.00021797	0.00715245	0.393168	copper chaperone for superoxide dismutase	CCS	9973	Copper chaperone for superoxide dismutase	CCS	Hs.502917	yy13a12.s1 Soares melanocyte 2NbHM Homo sapiens cDNA clone IMAGE:271102 3-, mRNA sequence	1148924	N30404	IMAGE:271102			11q13	Chromosome 11, NC_000011.9 (66360690..66373490)	copper ion binding///copper ion transmembrane transporter activity///enzyme binding///metal ion binding///protein binding	intracellular copper ion transport///metal ion transport///oxidation reduction///positive regulation of oxidoreductase activity///superoxide metabolic process	cytoplasm///nucleus///soluble fraction	GO:0005507///GO:0005375///GO:0019899///GO:0046872///GO:0005515	GO:0015680///GO:0030001///GO:0055114///GO:0051353///GO:0006801	GO:0005737///GO:0005634///GO:0005625
Hs6-7-9-6	0.273932	4.55485	1.57e-05	0.0012498	2.82441	multiple PDZ domain protein	MPDZ	8777	Multiple PDZ domain protein	MPDZ	Hs.169378	zk08h07.r1 Soares_pregnant_uterus_NbHPU Homo sapiens cDNA clone IMAGE:469981 5-, mRNA sequence///zk08h07.s1 Soares_pregnant_uterus_NbHPU Homo sapiens cDNA clone IMAGE:469981 3-, mRNA sequence	1496278///1496168	AA030052///AA029940	IMAGE:469981			9p24-p22	Chromosome 9, NC_000009.11 (13105703..13250365, complement)	protein C-terminus binding///protein binding	interspecies interaction between organisms	apical plasma membrane///cell junction///cell projection///dendrite///plasma membrane///postsynaptic density///postsynaptic membrane///synapse///synaptosome///tight junction	GO:0008022///GO:0005515	GO:0044419	GO:0016324///GO:0030054///GO:0042995///GO:0030425///GO:0005886///GO:0014069///GO:0045211///GO:0045202///GO:0019717///GO:0005923
Hs6-1-17-21	0.274382	3.83881	0.000224178	0.00726977	0.367389	additional sex combs like 2 (Drosophila)	ASXL2	55252	Additional sex combs like 2 (Drosophila)	ASXL2	Hs.119815	yh42g11.s1 Soares placenta Nb2HP Homo sapiens cDNA clone IMAGE:132452 3-, mRNA sequence///yh42g11.r1 Soares placenta Nb2HP Homo sapiens cDNA clone IMAGE:132452 5-, mRNA sequence	782816///782004	R26681///R25869	IMAGE:132452			2p24.1	Chromosome 2, NC_000002.11 (25962253..26101312, complement)	metal ion binding	regulation of transcription	nucleus	GO:0046872	GO:0045449	GO:0005634
Hs6-9-12-5	0.274488	4.16885	6.81e-05	0.00329145	1.46476				Transcribed locus		Hs.658764	BX106691 Soares fetal liver spleen 1NFLS Homo sapiens cDNA clone IMAGp998P20470 ; IMAGE:233347 5-, mRNA sequence///yu09h10.s1 Soares fetal liver spleen 1NFLS Homo sapiens cDNA clone IMAGE:233347 3- similar to contains MER30 repetitive element ;, mRNA sequence///yu09h10.r1 Soares fetal liver spleen 1NFLS Homo sapiens cDNA clone IMAGE:233347 5-, mRNA sequence	27834236///1055623///1055622	BX106691///H77534///H77533	IMAGE:233347
Hs6-7-20-7	0.275788	4.38522	3.02e-05	0.00194937	2.2173	AT rich interactive domain 1A (SWI-like)	ARID1A	8289	AT rich interactive domain 1A (SWI-like)	ARID1A	Hs.468972	zx88f02.r1 Soares ovary tumor NbHOT Homo sapiens cDNA clone IMAGE:810843 5-, mRNA sequence///zx88f02.s1 Soares ovary tumor NbHOT Homo sapiens cDNA clone IMAGE:810843 3-, mRNA sequence	2184081///2183866	AA459174///AA458959	IMAGE:810843			1p35.3	Chromosome 1, NC_000001.10 (27022522..27108601)	DNA binding///protein binding///transcription activator activity	androgen receptor signaling pathway///chromatin modification///chromatin-mediated maintenance of transcription///estrogen receptor signaling pathway///glucocorticoid receptor signaling pathway///nervous system development///nucleosome mobilization///regulation of transcription	SWI/SNF complex///intracellular///nBAF complex///npBAF complex///NOT nucleolus///nucleus///nucleus	GO:0003677///GO:0005515///GO:0016563	GO:0030521///GO:0016568///GO:0048096///GO:0030520///GO:0042921///GO:0007399///GO:0042766///GO:0045449	GO:0016514///GO:0005622///GO:0071565///GO:0071564///NOT GO:0005730///GO:0005634///GO:0005634
Hs6-10-2-12	0.276304	3.9765	0.000137395	0.00516275	0.817527	leucine rich repeat transmembrane neuronal 2///catenin (cadherin-associated protein), alpha 1, 102kDa	LRRTM2///CTNNA1	26045///1495	Catenin (cadherin-associated protein), alpha 1, 102kDa	CTNNA1	Hs.656653	zg57h04.s1 Soares_pineal_gland_N3HPG Homo sapiens cDNA clone IMAGE:397495 3-, mRNA sequence	2704246	AA701081	IMAGE:397495			5q31.2///5q31	Chromosome 5, NC_000005.9 (138205079..138211057, complement)///Chromosome 5, NC_000005.9 (138089107..138270723)	protein binding///beta-catenin binding///cadherin binding///gamma-catenin binding///protein binding///structural molecule activity///vinculin binding	apical junction assembly///cell adhesion///cellular response to indole-3-methanol	integral to membrane///membrane///actin cytoskeleton///adherens junction///catenin complex///cell-cell junction///cytoplasm///plasma membrane	GO:0005515///GO:0008013///GO:0045296///GO:0045295///GO:0005515///GO:0005198///GO:0017166	GO:0043297///GO:0007155///GO:0071681	GO:0016021///GO:0016020///GO:0015629///GO:0005912///GO:0016342///GO:0005911///GO:0005737///GO:0005886
Hs6-22-12-3	0.27727	3.86623	0.000203525	0.00678595	0.456138	EPH receptor B4	EPHB4	2050	EPH receptor B4	EPHB4	Hs.437008	yb54f05.r1 Stratagene ovary (#937217) Homo sapiens cDNA clone IMAGE:75009 5-, mRNA sequence///yb54f05.s1 Stratagene ovary (#937217) Homo sapiens cDNA clone IMAGE:75009 3-, mRNA sequence	653755///653709	T51895///T51849	IMAGE:75009			7q22	Chromosome 7, NC_000007.13 (100400187..100425143, complement)	ATP binding///ephrin receptor activity///nucleotide binding///protein binding///receptor activity///transferase activity///transmembrane receptor protein tyrosine kinase activity	cell proliferation///organ morphogenesis///protein amino acid phosphorylation///regulation of angiogenesis///transmembrane receptor protein tyrosine kinase signaling pathway	cell surface///integral to plasma membrane///membrane	GO:0005524///GO:0005003///GO:0000166///GO:0005515///GO:0004872///GO:0016740///GO:0004714	GO:0008283///GO:0009887///GO:0006468///GO:0045765///GO:0007169	GO:0009986///GO:0005887///GO:0016020
Hs6-4-17-24	0.277388	4.05803	0.000102307	0.00431384	1.0893	lamin B receptor	LBR	3930	Lamin B receptor	LBR	Hs.435166	zk84b05.r1 Soares_pregnant_uterus_NbHPU Homo sapiens cDNA clone IMAGE:489489 5-, mRNA sequence///zk84b05.s1 Soares_pregnant_uterus_NbHPU Homo sapiens cDNA clone IMAGE:489489 3-, mRNA sequence	1645080///1645023	AA099192///AA099136	IMAGE:489489			1q42.1	Chromosome 1, NC_000001.10 (225589204..225616519, complement)	DNA binding///chromo shadow domain binding///delta14-sterol reductase activity///lamin binding///protein binding///receptor activity		integral to membrane///integral to nuclear inner membrane///membrane///nuclear envelope///nuclear inner membrane///nuclear pore///nucleus	GO:0003677///GO:0070087///GO:0050613///GO:0005521///GO:0005515///GO:0004872		GO:0016021///GO:0005639///GO:0016020///GO:0005635///GO:0005637///GO:0005643///GO:0005634
Hs6-2-13-10	0.277644	4.19093	6.28e-05	0.00316197	1.5404	nucleolar complex associated 2 homolog (S. cerevisiae)	NOC2L	26155	Nucleolar complex associated 2 homolog (S. cerevisiae)	NOC2L	Hs.405987	ze91d09.s1 Soares_fetal_heart_NbHH19W Homo sapiens cDNA clone IMAGE:366353 3-, mRNA sequence///ze91d09.r1 Soares_fetal_heart_NbHH19W Homo sapiens cDNA clone IMAGE:366353 5-, mRNA sequence	1492235///1492234	AA026278///AA026277	IMAGE:366353			1p36.33	Chromosome 1, NC_000001.10 (879583..894679, complement)	protein binding		nucleolus///nucleus	GO:0005515		GO:0005730///GO:0005634
Hs6-5-6-3	0.277715	5.61398	2e-07	4.78e-05	6.90964	KIAA0020	KIAA0020	9933	KIAA0020	KIAA0020	Hs.493309	zx99g06.r1 Soares_NhHMPu_S1 Homo sapiens cDNA clone IMAGE:811930 5- similar to TR:G286009 G286009 ORF, COMPLETE CDS. ;, mRNA sequence///zx99g06.s1 Soares_NhHMPu_S1 Homo sapiens cDNA clone IMAGE:811930 3- similar to TR:G286009 G286009 ORF, COMPLETE CDS. ;, mRNA sequence	2179487///2177438	AA456277///AA454662	IMAGE:811930			9p24.2	Chromosome 9, NC_000009.11 (2804152..2844130, complement)	RNA binding///binding		endoplasmic reticulum///nucleolus///nucleus	GO:0003723///GO:0005488		GO:0005783///GO:0005730///GO:0005634
Hs6-26-11-11	0.277851	3.71823	0.000341118	0.00952492	-0.0173835	ribosomal protein S16	RPS16	6217	Ribosomal protein S16	RPS16	Hs.397609	ab79b12.s1 Stratagene fetal retina 937202 Homo sapiens cDNA clone IMAGE:853151 3- similar to gb:M60854 40S RIBOSOMAL PROTEIN S16 (HUMAN);, mRNA sequence	2629800	AA668301	IMAGE:853151			19q13.1	Chromosome 19, NC_000019.9 (39923847..39926618, complement)	RNA binding///protein binding///structural constituent of ribosome	rRNA processing///ribosomal small subunit biogenesis///translation///translation///translational elongation	cytosol///cytosolic small ribosomal subunit///cytosolic small ribosomal subunit///intracellular///ribosome///small ribosomal subunit	GO:0003723///GO:0005515///GO:0003735	GO:0006364///GO:0042274///GO:0006412///GO:0006412///GO:0006414	GO:0005829///GO:0022627///GO:0022627///GO:0005622///GO:0005840///GO:0015935
Hs6-12-20-9	0.278349	4.27444	4.6e-05	0.00257334	1.82887	fucosyltransferase 11 (alpha (1,3) fucosyltransferase)	FUT11	170384	Transcribed locus///Fucosyltransferase 11 (alpha (1,3) fucosyltransferase)	FUT11	Hs.725368///Hs.588854	zc10f10.s1 Soares_parathyroid_tumor_NbHPA Homo sapiens cDNA clone IMAGE:321931 3-, mRNA sequence///zc10f10.r1 Soares_parathyroid_tumor_NbHPA Homo sapiens cDNA clone IMAGE:321931 5- similar to contains Alu repetitive element;, mRNA sequence	1319315///1319314	W37721///W37720	IMAGE:321931			10q22.2	Chromosome 10, NC_000010.10 (75532049..75535977)	alpha(1,3)-fucosyltransferase activity///transferase activity, transferring glycosyl groups	protein amino acid glycosylation	Golgi apparatus///Golgi cisterna membrane///integral to membrane///membrane	GO:0046920///GO:0016757	GO:0006486	GO:0005794///GO:0032580///GO:0016021///GO:0016020
Hs6-12-9-6	0.279645	4.53911	1.67e-05	0.00127796	2.76747	cyclin-dependent kinase 13	CDK13	8621	Transcribed locus///Cyclin-dependent kinase 13	CDK13	Hs.596234///Hs.233552	BX091557 Soares ovary tumor NbHOT Homo sapiens cDNA clone IMAGp998L05477 ; IMAGE:235924 5-, mRNA sequence///EST00016 Soares ovary tumor NbHOT Homo sapiens cDNA clone IMAGE:235924 3-, mRNA sequence///yu36g03.r1 Soares ovary tumor NbHOT Homo sapiens cDNA clone IMAGE:235924 5-, mRNA sequence///yu36g03.s1 Soares ovary tumor NbHOT Homo sapiens cDNA clone IMAGE:235924 3-, mRNA sequence	27822519///11999084///992189///992092	BX091557///BF707423///H52348///H52251	IMAGE:235924			7p13	Chromosome 7, NC_000007.13 (39989959..40135154)	ATP binding///cyclin-dependent protein kinase activity///nucleotide binding///protein kinase activity///transferase activity	multicellular organismal development///positive regulation of cell proliferation///protein amino acid phosphorylation///regulation of mitosis		GO:0005524///GO:0004693///GO:0000166///GO:0004672///GO:0016740	GO:0007275///GO:0008284///GO:0006468///GO:0007088
[truncated: 144 more rows]

## Sheet: DE-Tomlins2007-down
ID	logFC	t	P.Value	adj.P.Val	B	Gene title	Gene symbol	Gene ID	UniGene title	UniGene symbol	UniGene ID	Nucleotide Title	GI	GenBank Accession	Platform_CLONEID	Platform_ORF	Platform_SPOTID	Chromosome location	Chromosome annotation	GO:Function	GO:Process	GO:Component	GO:Function ID	GO:Process ID	GO:Component ID
[truncated: 361 more rows]
